# Supplementary material for: Merkel cell polyomavirus recruits MYCL to the EP400 complex to promote oncogenesis
Source: PLoS Pathog. 2017 Oct 13;13(10):e1006668. doi: 10.1371/journal.ppat.1006668 (PMC5640240; doi:10.1371/journal.ppat.1006668)
Supplement: S2 Table — Tabs MKL-1 Copy number variationCRISPR targets FDR 0.05EP400 componentsHousekeeping (XLSX) [file ppat.1006668.s011.xlsx]

## Sheet: 1. MKL-1 Copy # variation
Supplementary Table 2. CRISPR
From Broad Institute CCLE				From MKL-1 ChIP seq Input (analyzed with QDNAseq binning window of 50kB)
SYMBOL	Chromosome	start	end	segment	Chromosome	start	end	MKL1(log2fold)
FAM138A	1	34611	77690
OR4F5	1	69091	70008
LOC729737	1	134773	140566
LOC100288069	1	700245	714068
LINC00115	1	761586	762902
LOC643837	1	762971	794826
FAM41C	1	803451	812182
LOC100130417	1	852953	854817	1:850001-900000	1	850001	900000	-0.908
SAMD11	1	861121	879961	1:850001-900000	1	850001	900000	-0.908
NOC2L	1	879583	894679	1:850001-900000	1	850001	900000	-0.908
KLHL17	1	895967	901099	1:850001-900000	1	850001	900000	-0.908
KLHL17	1	895967	901099	1:900001-950000	1	900001	950000	-1.014
PLEKHN1	1	901877	910484	1:900001-950000	1	900001	950000	-1.014
C1orf170	1	910579	917473	1:900001-950000	1	900001	950000	-1.014
HES4	1	934342	935552	1:900001-950000	1	900001	950000	-1.014
ISG15	1	948847	949919	1:900001-950000	1	900001	950000	-1.014
AGRN	1	955503	991499	1:950001-1000000	1	950001	1000000	-1.008
RNF223	1	1007126	1009687	1:1000001-1050000	1	1000001	1050000	-0.989
C1orf159	1	1017198	1051736	1:1000001-1050000	1	1000001	1050000	-0.989
C1orf159	1	1017198	1051736	1:1050001-1100000	1	1050001	1100000	-1.078
LOC254099	1	1072397	1079434	1:1050001-1100000	1	1050001	1100000	-1.078
MIR200B	1	1102484	1102578	1:1100001-1150000	1	1100001	1150000	-1.109
MIR200A	1	1103243	1103332	1:1100001-1150000	1	1100001	1150000	-1.109
MIR429	1	1104385	1104467	1:1100001-1150000	1	1100001	1150000	-1.109
TTLL10	1	1109286	1133313	1:1100001-1150000	1	1100001	1150000	-1.109
TNFRSF18	1	1138888	1142089	1:1100001-1150000	1	1100001	1150000	-1.109
TNFRSF4	1	1146706	1149548	1:1100001-1150000	1	1100001	1150000	-1.109
SDF4	1	1152288	1167447	1:1150001-1200000	1	1150001	1200000	-1.35
B3GALT6	1	1167629	1170420	1:1150001-1200000	1	1150001	1200000	-1.35
FAM132A	1	1177826	1182102	1:1150001-1200000	1	1150001	1200000	-1.35
UBE2J2	1	1189292	1209234	1:1150001-1200000	1	1150001	1200000	-1.35
UBE2J2	1	1189292	1209234	1:1200001-1250000	1	1200001	1250000	-0.946
SCNN1D	1	1215816	1227409	1:1200001-1250000	1	1200001	1250000	-0.946
ACAP3	1	1227764	1243269	1:1200001-1250000	1	1200001	1250000	-0.946
PUSL1	1	1243994	1247057	1:1200001-1250000	1	1200001	1250000	-0.946
CPSF3L	1	1246965	1260067	1:1200001-1250000	1	1200001	1250000	-0.946
CPSF3L	1	1246965	1260067	1:1250001-1300000	1	1250001	1300000	-0.946
GLTPD1	1	1260143	1264276	1:1250001-1300000	1	1250001	1300000	-0.946
TAS1R3	1	1266726	1269844	1:1250001-1300000	1	1250001	1300000	-0.946
DVL1	1	1270658	1284492	1:1250001-1300000	1	1250001	1300000	-0.946
MXRA8	1	1288071	1293915	1:1250001-1300000	1	1250001	1300000	-0.946
AURKAIP1	1	1309110	1310818	1:1300001-1350000	1	1300001	1350000	-0.681
CCNL2	1	1321091	1334718	1:1300001-1350000	1	1300001	1350000	-0.681
LOC148413	1	1334910	1337426	1:1300001-1350000	1	1300001	1350000	-0.681
MRPL20	1	1337276	1342693	1:1300001-1350000	1	1300001	1350000	-0.681
ANKRD65	1	1353800	1356824
TMEM88B	1	1361508	1363167
VWA1	1	1370903	1378262
ATAD3C	1	1385069	1405538
ATAD3B	1	1407164	1431582
ATAD3A	1	1447523	1470067	1:1450001-1500000	1	1450001	1500000	-1.093
TMEM240	1	1470158	1475740	1:1450001-1500000	1	1450001	1500000	-1.093
SSU72	1	1477053	1510262	1:1450001-1500000	1	1450001	1500000	-1.093
SSU72	1	1477053	1510262	1:1500001-1550000	1	1500001	1550000	-0.709
C1orf233	1	1533388	1535476	1:1500001-1550000	1	1500001	1550000	-0.709
MIB2	1	1550795	1565990
MMP23B	1	1567560	1570030
MMP23A	1	1568159	1633247
CDK11B	1	1571100	1655775
SLC35E2B	1	1592939	1624243
CDK11A	1	1634170	1655791
SLC35E2	1	1656277	1677438
NADK	1	1682671	1711508	1:1700001-1750000	1	1700001	1750000	-0.75
GNB1	1	1716725	1822526	1:1700001-1750000	1	1700001	1750000	-0.75
GNB1	1	1716725	1822526	1:1750001-1800000	1	1750001	1800000	-0.738
CALML6	1	1846266	1848733
TMEM52	1	1849029	1850740	1:1850001-1900000	1	1850001	1900000	-1.48
KIAA1751	1	1884752	1935276	1:1850001-1900000	1	1850001	1900000	-1.48
KIAA1751	1	1884752	1935276	1:1900001-1950000	1	1900001	1950000	-1.275
GABRD	1	1950768	1962192	1:1950001-2000000	1	1950001	2000000	-1.321
PRKCZ	1	1981909	2116834	1:1950001-2000000	1	1950001	2000000	-1.321
PRKCZ	1	1981909	2116834	1:2000001-2050000	1	2000001	2050000	-1.436
PRKCZ	1	1981909	2116834	1:2050001-2100000	1	2050001	2100000	-1.046
PRKCZ	1	1981909	2116834	1:2100001-2150000	1	2100001	2150000	-0.834
C1orf86	1	2115899	2144159	1:2100001-2150000	1	2100001	2150000	-0.834
SKI	1	2160134	2241652	1:2150001-2200000	1	2150001	2200000	-1.058
SKI	1	2160134	2241652	1:2200001-2250000	1	2200001	2250000	-1.042
MORN1	1	2252696	2322993	1:2250001-2300000	1	2250001	2300000	-1.607
MORN1	1	2252696	2322993	1:2300001-2350000	1	2300001	2350000	-0.954
LOC100129534	1	2281853	2284100	1:2250001-2300000	1	2250001	2300000	-1.607
RER1	1	2323214	2336885	1:2300001-2350000	1	2300001	2350000	-0.954
PEX10	1	2336241	2344010	1:2300001-2350000	1	2300001	2350000	-0.954
PLCH2	1	2407754	2436964	1:2400001-2450000	1	2400001	2450000	-0.848
PANK4	1	2439975	2458035	1:2400001-2450000	1	2400001	2450000	-0.848
PANK4	1	2439975	2458035	1:2450001-2500000	1	2450001	2500000	-0.696
HES5	1	2460184	2461684	1:2450001-2500000	1	2450001	2500000	-0.696
LOC115110	1	2481359	2484284	1:2450001-2500000	1	2450001	2500000	-0.696
LOC100133445	1	2487208	2488450	1:2450001-2500000	1	2450001	2500000	-0.696
TNFRSF14	1	2487805	2495267	1:2450001-2500000	1	2450001	2500000	-0.696
FAM213B	1	2517899	2522908	1:2500001-2550000	1	2500001	2550000	-1.047
MMEL1	1	2522081	2564481	1:2500001-2550000	1	2500001	2550000	-1.047
TTC34	1	2572807	2706230	1:2700001-2750000	1	2700001	2750000	-1.722
ACTRT2	1	2938046	2939467	1:2900001-2950000	1	2900001	2950000	-1.35
FLJ42875	1	2976181	2984289
PRDM16	1	2985742	3355185	1:3000001-3050000	1	3000001	3050000	-1.679
PRDM16	1	2985742	3355185	1:3050001-3100000	1	3050001	3100000	-1.327
PRDM16	1	2985742	3355185	1:3100001-3150000	1	3100001	3150000	-1.481
PRDM16	1	2985742	3355185	1:3150001-3200000	1	3150001	3200000	-1.335
PRDM16	1	2985742	3355185	1:3200001-3250000	1	3200001	3250000	-1.359
PRDM16	1	2985742	3355185	1:3250001-3300000	1	3250001	3300000	-1.383
PRDM16	1	2985742	3355185	1:3300001-3350000	1	3300001	3350000	-1.424
PRDM16	1	2985742	3355185	1:3350001-3400000	1	3350001	3400000	-1.279
MIR4251	1	3044539	3044599	1:3000001-3050000	1	3000001	3050000	-1.679
ARHGEF16	1	3371147	3397677	1:3350001-3400000	1	3350001	3400000	-1.279
MEGF6	1	3404506	3528059	1:3400001-3450000	1	3400001	3450000	-1.105
MEGF6	1	3404506	3528059	1:3450001-3500000	1	3450001	3500000	-1.055
MEGF6	1	3404506	3528059	1:3500001-3550000	1	3500001	3550000	-1.067
MIR551A	1	3477260	3477354	1:3450001-3500000	1	3450001	3500000	-1.055
TPRG1L	1	3541556	3546694	1:3500001-3550000	1	3500001	3550000	-1.067
WRAP73	1	3547331	3566671	1:3500001-3550000	1	3500001	3550000	-1.067
WRAP73	1	3547331	3566671	1:3550001-3600000	1	3550001	3600000	-0.786
TP73	1	3569129	3652765	1:3550001-3600000	1	3550001	3600000	-0.786
TP73	1	3569129	3652765	1:3650001-3700000	1	3650001	3700000	-1.001
TP73-AS1	1	3652548	3663937	1:3650001-3700000	1	3650001	3700000	-1.001
CCDC27	1	3668965	3688209	1:3650001-3700000	1	3650001	3700000	-1.001
SMIM1	1	3689352	3692546	1:3650001-3700000	1	3650001	3700000	-1.001
LRRC47	1	3696784	3713068	1:3650001-3700000	1	3650001	3700000	-1.001
LRRC47	1	3696784	3713068	1:3700001-3750000	1	3700001	3750000	-0.782
CEP104	1	3728645	3773797	1:3700001-3750000	1	3700001	3750000	-0.782
CEP104	1	3728645	3773797	1:3750001-3800000	1	3750001	3800000	-0.969
DFFB	1	3773845	3801993	1:3750001-3800000	1	3750001	3800000	-0.969
DFFB	1	3773845	3801993	1:3800001-3850000	1	3800001	3850000	-0.704
C1orf174	1	3805697	3816857	1:3800001-3850000	1	3800001	3850000	-0.704
LOC100133612	1	3816968	3832011	1:3800001-3850000	1	3800001	3850000	-0.704
LOC728716	1	4000672	4012643	1:4000001-4050000	1	4000001	4050000	-0.654
LOC284661	1	4472111	4484744	1:4450001-4500000	1	4450001	4500000	-1.133
AJAP1	1	4715105	4843851	1:4700001-4750000	1	4700001	4750000	-1.1
AJAP1	1	4715105	4843851	1:4750001-4800000	1	4750001	4800000	-1.653
AJAP1	1	4715105	4843851	1:4800001-4850000	1	4800001	4850000	-1.485
MIR4417	1	5624131	5624203	1:5600001-5650000	1	5600001	5650000	-1.245
MIR4689	1	5922732	5922801	1:5900001-5950000	1	5900001	5950000	-1.13
NPHP4	1	5922870	6052533	1:5900001-5950000	1	5900001	5950000	-1.13
NPHP4	1	5922870	6052533	1:5950001-6000000	1	5950001	6000000	-1.019
NPHP4	1	5922870	6052533	1:6000001-6050000	1	6000001	6050000	-1.084
NPHP4	1	5922870	6052533	1:6050001-6100000	1	6050001	6100000	-0.957
KCNAB2	1	6052358	6161253	1:6050001-6100000	1	6050001	6100000	-0.957
KCNAB2	1	6052358	6161253	1:6100001-6150000	1	6100001	6150000	-1.003
KCNAB2	1	6052358	6161253	1:6150001-6200000	1	6150001	6200000	-1.223
CHD5	1	6161847	6240194	1:6150001-6200000	1	6150001	6200000	-1.223
CHD5	1	6161847	6240194	1:6200001-6250000	1	6200001	6250000	-0.928
RPL22	1	6245080	6259679	1:6200001-6250000	1	6200001	6250000	-0.928
RPL22	1	6245080	6259679	1:6250001-6300000	1	6250001	6300000	-1.118
RNF207	1	6266189	6281359	1:6250001-6300000	1	6250001	6300000	-1.118
ICMT	1	6281253	6296044	1:6250001-6300000	1	6250001	6300000	-1.118
HES3	1	6304252	6305638	1:6300001-6350000	1	6300001	6350000	-0.789
GPR153	1	6307406	6321035	1:6300001-6350000	1	6300001	6350000	-0.789
ACOT7	1	6324332	6453826	1:6300001-6350000	1	6300001	6350000	-0.789
ACOT7	1	6324332	6453826	1:6350001-6400000	1	6350001	6400000	-1.103
ACOT7	1	6324332	6453826	1:6400001-6450000	1	6400001	6450000	-0.999
ACOT7	1	6324332	6453826	1:6450001-6500000	1	6450001	6500000	-0.896
HES2	1	6475294	6479979	1:6450001-6500000	1	6450001	6500000	-0.896
ESPN	1	6484848	6521004	1:6450001-6500000	1	6450001	6500000	-0.896
ESPN	1	6484848	6521004	1:6500001-6550000	1	6500001	6550000	-0.963
MIR4252	1	6489894	6489956	1:6450001-6500000	1	6450001	6500000	-0.896
TNFRSF25	1	6521214	6526255	1:6500001-6550000	1	6500001	6550000	-0.963
PLEKHG5	1	6526152	6580121	1:6500001-6550000	1	6500001	6550000	-0.963
PLEKHG5	1	6526152	6580121	1:6550001-6600000	1	6550001	6600000	-1.015
NOL9	1	6581407	6614658	1:6550001-6600000	1	6550001	6600000	-1.015
NOL9	1	6581407	6614658	1:6600001-6650000	1	6600001	6650000	-0.887
TAS1R1	1	6615338	6639817	1:6600001-6650000	1	6600001	6650000	-0.887
ZBTB48	1	6640063	6649340	1:6600001-6650000	1	6600001	6650000	-0.887
KLHL21	1	6650784	6662929	1:6650001-6700000	1	6650001	6700000	-0.925
PHF13	1	6673756	6684093	1:6650001-6700000	1	6650001	6700000	-0.925
THAP3	1	6684925	6695646	1:6650001-6700000	1	6650001	6700000	-0.925
DNAJC11	1	6694228	6761966	1:6650001-6700000	1	6650001	6700000	-0.925
DNAJC11	1	6694228	6761966	1:6700001-6750000	1	6700001	6750000	-0.905
DNAJC11	1	6694228	6761966	1:6750001-6800000	1	6750001	6800000	-0.764
CAMTA1	1	6845384	7829766	1:6800001-6850000	1	6800001	6850000	-0.75
CAMTA1	1	6845384	7829766	1:6850001-6900000	1	6850001	6900000	-0.832
CAMTA1	1	6845384	7829766	1:6900001-6950000	1	6900001	6950000	-0.968
CAMTA1	1	6845384	7829766	1:6950001-7000000	1	6950001	7000000	-0.862
CAMTA1	1	6845384	7829766	1:7000001-7050000	1	7000001	7050000	-1.053
CAMTA1	1	6845384	7829766	1:7050001-7100000	1	7050001	7100000	-0.88
CAMTA1	1	6845384	7829766	1:7100001-7150000	1	7100001	7150000	-0.828
CAMTA1	1	6845384	7829766	1:7150001-7200000	1	7150001	7200000	-0.835
CAMTA1	1	6845384	7829766	1:7200001-7250000	1	7200001	7250000	-0.744
CAMTA1	1	6845384	7829766	1:7250001-7300000	1	7250001	7300000	-0.644
CAMTA1	1	6845384	7829766	1:7300001-7350000	1	7300001	7350000	-0.929
CAMTA1	1	6845384	7829766	1:7350001-7400000	1	7350001	7400000	-0.869
CAMTA1	1	6845384	7829766	1:7400001-7450000	1	7400001	7450000	-0.963
CAMTA1	1	6845384	7829766	1:7450001-7500000	1	7450001	7500000	-1.113
CAMTA1	1	6845384	7829766	1:7500001-7550000	1	7500001	7550000	-0.782
CAMTA1	1	6845384	7829766	1:7550001-7600000	1	7550001	7600000	-0.954
CAMTA1	1	6845384	7829766	1:7600001-7650000	1	7600001	7650000	-0.931
CAMTA1	1	6845384	7829766	1:7650001-7700000	1	7650001	7700000	-1.024
CAMTA1	1	6845384	7829766	1:7700001-7750000	1	7700001	7750000	-0.924
CAMTA1	1	6845384	7829766	1:7750001-7800000	1	7750001	7800000	-0.75
CAMTA1	1	6845384	7829766	1:7800001-7850000	1	7800001	7850000	-1.001
VAMP3	1	7831329	7841492	1:7800001-7850000	1	7800001	7850000	-1.001
PER3	1	7844763	7905237	1:7800001-7850000	1	7800001	7850000	-1.001
PER3	1	7844763	7905237	1:7850001-7900000	1	7850001	7900000	-0.654
PER3	1	7844763	7905237	1:7900001-7950000	1	7900001	7950000	-1.065
UTS2	1	7907672	7913551	1:7900001-7950000	1	7900001	7950000	-1.065
TNFRSF9	1	7975931	8003225	1:7950001-8000000	1	7950001	8000000	-1.313
TNFRSF9	1	7975931	8003225	1:8000001-8050000	1	8000001	8050000	-0.69
PARK7	1	8021714	8045342	1:8000001-8050000	1	8000001	8050000	-0.69
ERRFI1	1	8071779	8086393	1:8050001-8100000	1	8050001	8100000	-1.063
SLC45A1	1	8384390	8404227	1:8350001-8400000	1	8350001	8400000	-1.133
SLC45A1	1	8384390	8404227	1:8400001-8450000	1	8400001	8450000	-0.966
RERE	1	8412464	8877699	1:8400001-8450000	1	8400001	8450000	-0.966
RERE	1	8412464	8877699	1:8450001-8500000	1	8450001	8500000	-0.768
RERE	1	8412464	8877699	1:8500001-8550000	1	8500001	8550000	-0.657
RERE	1	8412464	8877699	1:8550001-8600000	1	8550001	8600000	-0.729
RERE	1	8412464	8877699	1:8600001-8650000	1	8600001	8650000	-0.67
RERE	1	8412464	8877699	1:8650001-8700000	1	8650001	8700000	-0.702
RERE	1	8412464	8877699	1:8700001-8750000	1	8700001	8750000	-0.612
RERE	1	8412464	8877699	1:8750001-8800000	1	8750001	8800000	-0.468
RERE	1	8412464	8877699	1:8800001-8850000	1	8800001	8850000	-0.787
RERE	1	8412464	8877699	1:8850001-8900000	1	8850001	8900000	-0.732
ENO1	1	8921059	8939151	1:8900001-8950000	1	8900001	8950000	-0.633
ENO1-AS1	1	8938894	8939943	1:8900001-8950000	1	8900001	8950000	-0.633
CA6	1	9005893	9035148	1:9000001-9050000	1	9000001	9050000	-1.15
SLC2A7	1	9063359	9086404	1:9050001-9100000	1	9050001	9100000	-0.899
SLC2A5	1	9097005	9129887	1:9050001-9100000	1	9050001	9100000	-0.899
SLC2A5	1	9097005	9129887	1:9100001-9150000	1	9100001	9150000	-0.894
GPR157	1	9164476	9189229	1:9150001-9200000	1	9150001	9200000	-1.153
MIR34A	1	9211727	9211836	1:9200001-9250000	1	9200001	9250000	-1.242
H6PD	1	9294863	9331394	1:9250001-9300000	1	9250001	9300000	-1.115
H6PD	1	9294863	9331394	1:9300001-9350000	1	9300001	9350000	-1.163
SPSB1	1	9352941	9429590	1:9350001-9400000	1	9350001	9400000	-1.051
SPSB1	1	9352941	9429590	1:9400001-9450000	1	9400001	9450000	-1.069
SLC25A33	1	9599528	9642831	1:9550001-9600000	1	9550001	9600000	-0.95
SLC25A33	1	9599528	9642831	1:9600001-9650000	1	9600001	9650000	-0.999
TMEM201	1	9648932	9674935	1:9600001-9650000	1	9600001	9650000	-0.999
TMEM201	1	9648932	9674935	1:9650001-9700000	1	9650001	9700000	-1.123
PIK3CD	1	9711790	9789172	1:9700001-9750000	1	9700001	9750000	-1.116
PIK3CD	1	9711790	9789172	1:9750001-9800000	1	9750001	9800000	-1.103
C1orf200	1	9712668	9714644	1:9700001-9750000	1	9700001	9750000	-1.116
CLSTN1	1	9789079	9884550	1:9750001-9800000	1	9750001	9800000	-1.103
CLSTN1	1	9789079	9884550	1:9800001-9850000	1	9800001	9850000	-0.99
CLSTN1	1	9789079	9884550	1:9850001-9900000	1	9850001	9900000	-0.923
CTNNBIP1	1	9908334	9970316	1:9900001-9950000	1	9900001	9950000	-0.778
CTNNBIP1	1	9908334	9970316	1:9950001-10000000	1	9950001	10000000	-0.837
LZIC	1	9989776	10002826	1:10000001-10050000	1	10000001	10050000	-0.762
LZIC	1	9989776	10002826	1:9950001-10000000	1	9950001	10000000	-0.837
NMNAT1	1	10003486	10045556	1:10000001-10050000	1	10000001	10050000	-0.762
RBP7	1	10057255	10076078	1:10050001-10100000	1	10050001	10100000	-0.981
UBE4B	1	10093041	10241296	1:10050001-10100000	1	10050001	10100000	-0.981
UBE4B	1	10093041	10241296	1:10100001-10150000	1	10100001	10150000	-0.921
UBE4B	1	10093041	10241296	1:10150001-10200000	1	10150001	10200000	-0.984
UBE4B	1	10093041	10241296	1:10200001-10250000	1	10200001	10250000	-0.532
KIF1B	1	10270764	10441661	1:10250001-10300000	1	10250001	10300000	0.075
KIF1B	1	10270764	10441661	1:10300001-10350000	1	10300001	10350000	0.02
KIF1B	1	10270764	10441661	1:10350001-10400000	1	10350001	10400000	0.195
KIF1B	1	10270764	10441661	1:10400001-10450000	1	10400001	10450000	0.069
PGD	1	10459085	10480201	1:10450001-10500000	1	10450001	10500000	0.017
APITD1-CORT	1	10490159	10512060	1:10450001-10500000	1	10450001	10500000	0.017
APITD1	1	10490159	10502872	1:10450001-10500000	1	10450001	10500000	0.017
APITD1-CORT	1	10490159	10512060	1:10500001-10550000	1	10500001	10550000	0.126
APITD1	1	10490159	10502872	1:10500001-10550000	1	10500001	10550000	0.126
CORT	1	10509776	10512060	1:10500001-10550000	1	10500001	10550000	0.126
DFFA	1	10520603	10532613	1:10500001-10550000	1	10500001	10550000	0.126
PEX14	1	10535003	10690815	1:10500001-10550000	1	10500001	10550000	0.126
PEX14	1	10535003	10690815	1:10550001-10600000	1	10550001	10600000	0.084
PEX14	1	10535003	10690815	1:10600001-10650000	1	10600001	10650000	0.12
PEX14	1	10535003	10690815	1:10650001-10700000	1	10650001	10700000	0.145
CASZ1	1	10696666	10856733	1:10650001-10700000	1	10650001	10700000	0.145
CASZ1	1	10696666	10856733	1:10700001-10750000	1	10700001	10750000	0.284
CASZ1	1	10696666	10856733	1:10750001-10800000	1	10750001	10800000	0.359
CASZ1	1	10696666	10856733	1:10800001-10850000	1	10800001	10850000	0.403
CASZ1	1	10696666	10856733	1:10850001-10900000	1	10850001	10900000	0.271
C1orf127	1	11006530	11042094	1:11000001-11050000	1	11000001	11050000	-0.014
TARDBP	1	11072679	11085549	1:11050001-11100000	1	11050001	11100000	0.258
MASP2	1	11086580	11107296	1:11050001-11100000	1	11050001	11100000	0.258
MASP2	1	11086580	11107296	1:11100001-11150000	1	11100001	11150000	0.146
SRM	1	11114649	11120091	1:11100001-11150000	1	11100001	11150000	0.146
EXOSC10	1	11126676	11159938	1:11100001-11150000	1	11100001	11150000	0.146
EXOSC10	1	11126676	11159938	1:11150001-11200000	1	11150001	11200000	0.108
MTOR	1	11166588	11322608	1:11150001-11200000	1	11150001	11200000	0.108
MTOR	1	11166588	11322608	1:11200001-11250000	1	11200001	11250000	0.188
MTOR	1	11166588	11322608	1:11250001-11300000	1	11250001	11300000	0.059
MTOR	1	11166588	11322608	1:11300001-11350000	1	11300001	11350000	0.068
MTOR-AS1	1	11203955	11209595	1:11200001-11250000	1	11200001	11250000	0.188
ANGPTL7	1	11249398	11256038	1:11200001-11250000	1	11200001	11250000	0.188
ANGPTL7	1	11249398	11256038	1:11250001-11300000	1	11250001	11300000	0.059
UBIAD1	1	11333255	11348491	1:11300001-11350000	1	11300001	11350000	0.068
PTCHD2	1	11539295	11597640	1:11500001-11550000	1	11500001	11550000	-0.019
PTCHD2	1	11539295	11597640	1:11550001-11600000	1	11550001	11600000	-0.208
FBXO2	1	11708418	11714888	1:11700001-11750000	1	11700001	11750000	-0.015
FBXO44	1	11714432	11723384	1:11700001-11750000	1	11700001	11750000	-0.015
FBXO6	1	11724150	11734409	1:11700001-11750000	1	11700001	11750000	-0.015
MAD2L2	1	11734537	11751678	1:11700001-11750000	1	11700001	11750000	-0.015
MAD2L2	1	11734537	11751678	1:11750001-11800000	1	11750001	11800000	0.176
DRAXIN	1	11751781	11780336	1:11750001-11800000	1	11750001	11800000	0.176
AGTRAP	1	11796142	11810828	1:11750001-11800000	1	11750001	11800000	0.176
AGTRAP	1	11796142	11810828	1:11800001-11850000	1	11800001	11850000	-0.164
MTHFR	1	11845787	11866160	1:11800001-11850000	1	11800001	11850000	-0.164
MTHFR	1	11845787	11866160	1:11850001-11900000	1	11850001	11900000	0.078
CLCN6	1	11866153	11903201	1:11850001-11900000	1	11850001	11900000	0.078
CLCN6	1	11866153	11903201	1:11900001-11950000	1	11900001	11950000	-0.065
NPPA-AS1	1	11900376	11907673	1:11900001-11950000	1	11900001	11950000	-0.065
NPPA	1	11905767	11907840	1:11900001-11950000	1	11900001	11950000	-0.065
NPPB	1	11917521	11918992	1:11900001-11950000	1	11900001	11950000	-0.065
KIAA2013	1	11979645	11986485	1:11950001-12000000	1	11950001	12000000	0.175
PLOD1	1	11994724	12035599	1:11950001-12000000	1	11950001	12000000	0.175
PLOD1	1	11994724	12035599	1:12000001-12050000	1	12000001	12050000	-0.116
MFN2	1	12040238	12073572	1:12000001-12050000	1	12000001	12050000	-0.116
MFN2	1	12040238	12073572	1:12050001-12100000	1	12050001	12100000	-0.252
MIIP	1	12079299	12092106	1:12050001-12100000	1	12050001	12100000	-0.252
TNFRSF8	1	12123434	12204264	1:12100001-12150000	1	12100001	12150000	-0.254
TNFRSF8	1	12123434	12204264	1:12150001-12200000	1	12150001	12200000	-0.176
TNFRSF8	1	12123434	12204264	1:12200001-12250000	1	12200001	12250000	-0.182
TNFRSF1B	1	12227060	12269277	1:12200001-12250000	1	12200001	12250000	-0.182
TNFRSF1B	1	12227060	12269277	1:12250001-12300000	1	12250001	12300000	-0.071
MIR4632	1	12251762	12251839	1:12250001-12300000	1	12250001	12300000	-0.071
VPS13D	1	12290113	12572098	1:12250001-12300000	1	12250001	12300000	-0.071
VPS13D	1	12290113	12572098	1:12300001-12350000	1	12300001	12350000	-0.012
VPS13D	1	12290113	12572098	1:12350001-12400000	1	12350001	12400000	0.05
VPS13D	1	12290113	12572098	1:12400001-12450000	1	12400001	12450000	0.145
VPS13D	1	12290113	12572098	1:12450001-12500000	1	12450001	12500000	-0.06
VPS13D	1	12290113	12572098	1:12500001-12550000	1	12500001	12550000	-0.105
VPS13D	1	12290113	12572098	1:12550001-12600000	1	12550001	12600000	-0.193
RNU6-48	1	12392559	12392586	1:12350001-12400000	1	12350001	12400000	0.05
DHRS3	1	12627939	12677820	1:12600001-12650000	1	12600001	12650000	-0.145
DHRS3	1	12627939	12677820	1:12650001-12700000	1	12650001	12700000	-0.034
AADACL4	1	12704566	12727097	1:12700001-12750000	1	12700001	12750000	-0.148
AADACL3	1	12776118	12788726	1:12750001-12800000	1	12750001	12800000	-0.094
C1orf158	1	12806163	12821102	1:12800001-12850000	1	12800001	12850000	-0.179
PRAMEF12	1	12834984	12838048	1:12800001-12850000	1	12800001	12850000	-0.179
PRAMEF1	1	12851546	12856777
PRAMEF11	1	12884468	12891264
LOC649330	1	12907236	12908237
HNRNPCL1	1	12907261	12908578
PRAMEF2	1	12916941	12921764
PRAMEF4	1	12939033	12946025
PRAMEF10	1	12952727	12958094
LOC440563	1	13182960	13184326
PRAMEF3	1	13328196	13331692
PRAMEF9	1	13421176	13648988
PRAMEF15	1	13421176	13648987
PRAMEF13	1	13447414	13452656
PRAMEF14	1	13447414	13673511
PRAMEF18	1	13474053	13698405
PRAMEF19	1	13474053	13698405
PRAMEF16	1	13495254	13498259
PRAMEF20	1	13516066	13747803
PRAMEF21	1	13521963	13747803
PRAMEF17	1	13716088	13719064
LRRC38	1	13801445	13840242	1:13800001-13850000	1	13800001	13850000	0.098
PDPN	1	13910252	13944452	1:13900001-13950000	1	13900001	13950000	-0.262
PRDM2	1	14026735	14151574	1:14000001-14050000	1	14000001	14050000	0.19
PRDM2	1	14026735	14151574	1:14050001-14100000	1	14050001	14100000	0.325
PRDM2	1	14026735	14151574	1:14100001-14150000	1	14100001	14150000	0.226
PRDM2	1	14026735	14151574	1:14150001-14200000	1	14150001	14200000	-0.048
KAZN	1	14925213	15444544	1:14900001-14950000	1	14900001	14950000	-0.109
KAZN	1	14925213	15444544	1:14950001-15000000	1	14950001	15000000	0.009
KAZN	1	14925213	15444544	1:15000001-15050000	1	15000001	15050000	-0.071
KAZN	1	14925213	15444544	1:15050001-15100000	1	15050001	15100000	-0.172
KAZN	1	14925213	15444544	1:15100001-15150000	1	15100001	15150000	-0.283
KAZN	1	14925213	15444544	1:15150001-15200000	1	15150001	15200000	-0.293
KAZN	1	14925213	15444544	1:15200001-15250000	1	15200001	15250000	-0.388
KAZN	1	14925213	15444544	1:15250001-15300000	1	15250001	15300000	-0.374
KAZN	1	14925213	15444544	1:15300001-15350000	1	15300001	15350000	-0.319
KAZN	1	14925213	15444544	1:15350001-15400000	1	15350001	15400000	-0.327
KAZN	1	14925213	15444544	1:15400001-15450000	1	15400001	15450000	-0.285
C1orf126	1	15438311	15478960	1:15400001-15450000	1	15400001	15450000	-0.285
C1orf126	1	15438311	15478960	1:15450001-15500000	1	15450001	15500000	-0.012
TMEM51	1	15479028	15546974	1:15450001-15500000	1	15450001	15500000	-0.012
TMEM51	1	15479028	15546974	1:15500001-15550000	1	15500001	15550000	-0.117
FHAD1	1	15573768	15724622	1:15550001-15600000	1	15550001	15600000	-0.334
FHAD1	1	15573768	15724622	1:15600001-15650000	1	15600001	15650000	0.011
FHAD1	1	15573768	15724622	1:15650001-15700000	1	15650001	15700000	-0.1
FHAD1	1	15573768	15724622	1:15700001-15750000	1	15700001	15750000	0.042
EFHD2	1	15736391	15756839	1:15700001-15750000	1	15700001	15750000	0.042
EFHD2	1	15736391	15756839	1:15750001-15800000	1	15750001	15800000	-0.129
CTRC	1	15764938	15773153	1:15750001-15800000	1	15750001	15800000	-0.129
CELA2A	1	15783223	15798586	1:15750001-15800000	1	15750001	15800000	-0.129
CELA2B	1	15802596	15817895	1:15800001-15850000	1	15800001	15850000	0.057
CASP9	1	15818769	15851285	1:15800001-15850000	1	15800001	15850000	0.057
CASP9	1	15818769	15851285	1:15850001-15900000	1	15850001	15900000	0.207
DNAJC16	1	15853352	15898228	1:15850001-15900000	1	15850001	15900000	0.207
AGMAT	1	15898194	15911605	1:15850001-15900000	1	15850001	15900000	0.207
AGMAT	1	15898194	15911605	1:15900001-15950000	1	15900001	15950000	0.038
DDI2	1	15943953	15987552	1:15900001-15950000	1	15900001	15950000	0.038
DDI2	1	15943953	15987552	1:15950001-16000000	1	15950001	16000000	0.031
RSC1A1	1	15986364	15988217	1:15950001-16000000	1	15950001	16000000	0.031
PLEKHM2	1	16010827	16061264	1:16000001-16050000	1	16000001	16050000	-0.031
PLEKHM2	1	16010827	16061264	1:16050001-16100000	1	16050001	16100000	-0.127
SLC25A34	1	16062809	16067884	1:16050001-16100000	1	16050001	16100000	-0.127
TMEM82	1	16068917	16074477	1:16050001-16100000	1	16050001	16100000	-0.127
FBLIM1	1	16085255	16113084	1:16050001-16100000	1	16050001	16100000	-0.127
FBLIM1	1	16085255	16113084	1:16100001-16150000	1	16100001	16150000	-0.063
UQCRHL	1	16133657	16134194	1:16100001-16150000	1	16100001	16150000	-0.063
FLJ37453	1	16160710	16174642
SPEN	1	16174359	16266950	1:16200001-16250000	1	16200001	16250000	0.227
SPEN	1	16174359	16266950	1:16250001-16300000	1	16250001	16300000	-0.039
ZBTB17	1	16268364	16302627	1:16250001-16300000	1	16250001	16300000	-0.039
ZBTB17	1	16268364	16302627	1:16300001-16350000	1	16300001	16350000	-0.081
C1orf64	1	16330731	16333184	1:16300001-16350000	1	16300001	16350000	-0.081
HSPB7	1	16340523	16345285	1:16300001-16350000	1	16300001	16350000	-0.081
CLCNKA	1	16348486	16360545	1:16300001-16350000	1	16300001	16350000	-0.081
CLCNKB	1	16370231	16383821
FAM131C	1	16384264	16400127	1:16400001-16450000	1	16400001	16450000	0.046
EPHA2	1	16450832	16482582	1:16450001-16500000	1	16450001	16500000	-0.081
ARHGEF19	1	16524599	16539104	1:16500001-16550000	1	16500001	16550000	0.216
RSG1	1	16558182	16563659	1:16550001-16600000	1	16550001	16600000	0.323
FBXO42	1	16576559	16678948	1:16550001-16600000	1	16550001	16600000	0.323
FBXO42	1	16576559	16678948	1:16600001-16650000	1	16600001	16650000	0.212
FBXO42	1	16576559	16678948	1:16650001-16700000	1	16650001	16700000	0.227
SZRD1	1	16693583	16724640	1:16650001-16700000	1	16650001	16700000	0.227
SZRD1	1	16693583	16724640	1:16700001-16750000	1	16700001	16750000	0.033
SPATA21	1	16725138	16763919	1:16700001-16750000	1	16700001	16750000	0.033
SPATA21	1	16725138	16763919	1:16750001-16800000	1	16750001	16800000	-0.051
NECAP2	1	16767167	16786584	1:16750001-16800000	1	16750001	16800000	-0.051
CROCCP3	1	16793931	16819196	1:16750001-16800000	1	16750001	16800000	-0.051
NBPF1	1	16890412	16939982
CROCCP2	1	16944751	16957401
MST1P2	1	16972069	16976915
ESPNP	1	17017713	17046652
MST1P9	1	17081401	17090975
CROCC	1	17248445	17299474
MFAP2	1	17300999	17308081	1:17300001-17350000	1	17300001	17350000	-0.121
ATP13A2	1	17312453	17338423	1:17300001-17350000	1	17300001	17350000	-0.121
SDHB	1	17345225	17380665	1:17300001-17350000	1	17300001	17350000	-0.121
SDHB	1	17345225	17380665	1:17350001-17400000	1	17350001	17400000	0.084
PADI2	1	17393256	17445948	1:17350001-17400000	1	17350001	17400000	0.084
PADI2	1	17393256	17445948	1:17400001-17450000	1	17400001	17450000	0.151
PADI1	1	17531621	17572501	1:17500001-17550000	1	17500001	17550000	0.021
PADI3	1	17575593	17610727	1:17600001-17650000	1	17600001	17650000	-0.061
PADI4	1	17634690	17690495	1:17600001-17650000	1	17600001	17650000	-0.061
PADI4	1	17634690	17690495	1:17650001-17700000	1	17650001	17700000	-0.23
PADI6	1	17698741	17728195	1:17650001-17700000	1	17650001	17700000	-0.23
PADI6	1	17698741	17728195	1:17700001-17750000	1	17700001	17750000	-0.108
RCC2	1	17733251	17766250	1:17700001-17750000	1	17700001	17750000	-0.108
RCC2	1	17733251	17766250	1:17750001-17800000	1	17750001	17800000	0.235
ARHGEF10L	1	17866330	18024370	1:17850001-17900000	1	17850001	17900000	-0.011
ARHGEF10L	1	17866330	18024370	1:17900001-17950000	1	17900001	17950000	-0.087
ARHGEF10L	1	17866330	18024370	1:17950001-18000000	1	17950001	18000000	0.28
ARHGEF10L	1	17866330	18024370	1:18000001-18050000	1	18000001	18050000	0.011
ACTL8	1	18081808	18153558	1:18050001-18100000	1	18050001	18100000	-0.088
ACTL8	1	18081808	18153558	1:18100001-18150000	1	18100001	18150000	-0.042
ACTL8	1	18081808	18153558	1:18150001-18200000	1	18150001	18200000	0.148
IGSF21	1	18434240	18704977	1:18400001-18450000	1	18400001	18450000	-0.085
IGSF21	1	18434240	18704977	1:18450001-18500000	1	18450001	18500000	-0.11
IGSF21	1	18434240	18704977	1:18500001-18550000	1	18500001	18550000	-0.06
IGSF21	1	18434240	18704977	1:18550001-18600000	1	18550001	18600000	-0.096
IGSF21	1	18434240	18704977	1:18600001-18650000	1	18600001	18650000	0.012
IGSF21	1	18434240	18704977	1:18650001-18700000	1	18650001	18700000	-0.094
IGSF21	1	18434240	18704977	1:18700001-18750000	1	18700001	18750000	-0.156
KLHDC7A	1	18807424	18812480	1:18800001-18850000	1	18800001	18850000	0.082
PAX7	1	18957500	19075360	1:18950001-19000000	1	18950001	19000000	-0.217
PAX7	1	18957500	19075360	1:19000001-19050000	1	19000001	19050000	-0.404
PAX7	1	18957500	19075360	1:19050001-19100000	1	19050001	19100000	-0.173
TAS1R2	1	19166093	19186155	1:19150001-19200000	1	19150001	19200000	-0.285
ALDH4A1	1	19197924	19229293	1:19150001-19200000	1	19150001	19200000	-0.285
ALDH4A1	1	19197924	19229293	1:19200001-19250000	1	19200001	19250000	-0.031
MIR4695	1	19209696	19209769	1:19200001-19250000	1	19200001	19250000	-0.031
IFFO2	1	19230774	19282826	1:19200001-19250000	1	19200001	19250000	-0.031
IFFO2	1	19230774	19282826	1:19250001-19300000	1	19250001	19300000	-0.224
UBR4	1	19401000	19536746	1:19400001-19450000	1	19400001	19450000	-0.073
UBR4	1	19401000	19536746	1:19450001-19500000	1	19450001	19500000	0.012
UBR4	1	19401000	19536746	1:19500001-19550000	1	19500001	19550000	-0.088
EMC1	1	19544584	19578046	1:19500001-19550000	1	19500001	19550000	-0.088
EMC1	1	19544584	19578046	1:19550001-19600000	1	19550001	19600000	-0.089
MRTO4	1	19578075	19586622	1:19550001-19600000	1	19550001	19600000	-0.089
AKR7L	1	19592476	19600568	1:19550001-19600000	1	19550001	19600000	-0.089
AKR7L	1	19592476	19600568	1:19600001-19650000	1	19600001	19650000	0.016
AKR7A3	1	19609057	19615280	1:19600001-19650000	1	19600001	19650000	0.016
LOC100506730	1	19619741	19622230	1:19600001-19650000	1	19600001	19650000	0.016
AKR7A2	1	19629202	19638640	1:19600001-19650000	1	19600001	19650000	0.016
PQLC2	1	19638740	19655794	1:19600001-19650000	1	19600001	19650000	0.016
PQLC2	1	19638740	19655794	1:19650001-19700000	1	19650001	19700000	0.038
CAPZB	1	19665267	19812066	1:19650001-19700000	1	19650001	19700000	0.038
CAPZB	1	19665267	19812066	1:19700001-19750000	1	19700001	19750000	0.084
CAPZB	1	19665267	19812066	1:19750001-19800000	1	19750001	19800000	0.178
CAPZB	1	19665267	19812066	1:19800001-19850000	1	19800001	19850000	0.044
C1orf151-NBL1	1	19923471	19984949	1:19900001-19950000	1	19900001	19950000	0.047
MINOS1	1	19923471	19956315	1:19900001-19950000	1	19900001	19950000	0.047
C1orf151-NBL1	1	19923471	19984949	1:19950001-20000000	1	19950001	20000000	-0.065
MINOS1	1	19923471	19956315	1:19950001-20000000	1	19950001	20000000	-0.065
NBL1	1	19969723	19984949	1:19950001-20000000	1	19950001	20000000	-0.065
HTR6	1	19991780	20006055	1:19950001-20000000	1	19950001	20000000	-0.065
HTR6	1	19991780	20006055	1:20000001-20050000	1	20000001	20050000	-0.208
TMCO4	1	20008706	20126410	1:20000001-20050000	1	20000001	20050000	-0.208
TMCO4	1	20008706	20126410	1:20050001-20100000	1	20050001	20100000	-0.122
TMCO4	1	20008706	20126410	1:20100001-20150000	1	20100001	20150000	-0.188
RNF186	1	20140522	20141771	1:20100001-20150000	1	20100001	20150000	-0.188
OTUD3	1	20208888	20239437	1:20200001-20250000	1	20200001	20250000	0.121
PLA2G2E	1	20246800	20250110	1:20200001-20250000	1	20200001	20250000	0.121
PLA2G2E	1	20246800	20250110	1:20250001-20300000	1	20250001	20300000	-0.304
PLA2G2A	1	20301924	20306932	1:20300001-20350000	1	20300001	20350000	-0.058
PLA2G5	1	20396701	20418394	1:20350001-20400000	1	20350001	20400000	-0.123
PLA2G5	1	20396701	20418394	1:20400001-20450000	1	20400001	20450000	-0.247
PLA2G2D	1	20438434	20446008	1:20400001-20450000	1	20400001	20450000	-0.247
PLA2G2F	1	20465823	20476879	1:20450001-20500000	1	20450001	20500000	-0.067
PLA2G2C	1	20490484	20501687	1:20450001-20500000	1	20450001	20500000	-0.067
PLA2G2C	1	20490484	20501687	1:20500001-20550000	1	20500001	20550000	0.179
UBXN10	1	20512578	20519942	1:20500001-20550000	1	20500001	20550000	0.179
VWA5B1	1	20617412	20681387	1:20600001-20650000	1	20600001	20650000	0.122
VWA5B1	1	20617412	20681387	1:20650001-20700000	1	20650001	20700000	0.186
LOC339505	1	20686294	20755287	1:20650001-20700000	1	20650001	20700000	0.186
LOC339505	1	20686294	20755287	1:20700001-20750000	1	20700001	20750000	-0.087
LOC339505	1	20686294	20755287	1:20750001-20800000	1	20750001	20800000	0.041
CAMK2N1	1	20808884	20812728	1:20800001-20850000	1	20800001	20850000	-0.077
MUL1	1	20825941	20834674	1:20800001-20850000	1	20800001	20850000	-0.077
FAM43B	1	20878932	20881513	1:20850001-20900000	1	20850001	20900000	-0.343
CDA	1	20915444	20945400	1:20900001-20950000	1	20900001	20950000	-0.157
PINK1	1	20959948	20978004	1:20950001-21000000	1	20950001	21000000	0.074
DDOST	1	20978260	20988037	1:20950001-21000000	1	20950001	21000000	0.074
KIF17	1	20990507	21044317	1:20950001-21000000	1	20950001	21000000	0.074
KIF17	1	20990507	21044317	1:21000001-21050000	1	21000001	21050000	0.08
SH2D5	1	21046225	21059133	1:21000001-21050000	1	21000001	21050000	0.08
SH2D5	1	21046225	21059133	1:21050001-21100000	1	21050001	21100000	0.347
HP1BP3	1	21069171	21113181	1:21050001-21100000	1	21050001	21100000	0.347
HP1BP3	1	21069171	21113181	1:21100001-21150000	1	21100001	21150000	0.065
EIF4G3	1	21132785	21503381	1:21100001-21150000	1	21100001	21150000	0.065
EIF4G3	1	21132785	21503381	1:21150001-21200000	1	21150001	21200000	0.02
EIF4G3	1	21132785	21503381	1:21200001-21250000	1	21200001	21250000	-0.125
EIF4G3	1	21132785	21503381	1:21250001-21300000	1	21250001	21300000	0.018
EIF4G3	1	21132785	21503381	1:21300001-21350000	1	21300001	21350000	0.188
EIF4G3	1	21132785	21503381	1:21350001-21400000	1	21350001	21400000	0.134
EIF4G3	1	21132785	21503381	1:21400001-21450000	1	21400001	21450000	0.059
EIF4G3	1	21132785	21503381	1:21450001-21500000	1	21450001	21500000	0.058
EIF4G3	1	21132785	21503381	1:21500001-21550000	1	21500001	21550000	-0.097
ECE1	1	21543740	21672034	1:21500001-21550000	1	21500001	21550000	-0.097
ECE1	1	21543740	21672034	1:21550001-21600000	1	21550001	21600000	0.209
ECE1	1	21543740	21672034	1:21600001-21650000	1	21600001	21650000	-0.09
ECE1	1	21543740	21672034	1:21650001-21700000	1	21650001	21700000	0.101
LOC100506801	1	21619783	21626362	1:21600001-21650000	1	21600001	21650000	-0.09
NBPF3	1	21766621	21811393	1:21800001-21850000	1	21800001	21850000	-0.184
ALPL	1	21835858	21904905	1:21800001-21850000	1	21800001	21850000	-0.184
ALPL	1	21835858	21904905	1:21850001-21900000	1	21850001	21900000	-0.182
ALPL	1	21835858	21904905	1:21900001-21950000	1	21900001	21950000	-0.02
RAP1GAP	1	21922708	21995856	1:21900001-21950000	1	21900001	21950000	-0.02
RAP1GAP	1	21922708	21995856	1:21950001-22000000	1	21950001	22000000	0.28
USP48	1	22004792	22109688	1:22000001-22050000	1	22000001	22050000	-0.066
USP48	1	22004792	22109688	1:22050001-22100000	1	22050001	22100000	0.137
USP48	1	22004792	22109688	1:22100001-22150000	1	22100001	22150000	0.016
LDLRAD2	1	22138758	22151714	1:22100001-22150000	1	22100001	22150000	0.016
LDLRAD2	1	22138758	22151714	1:22150001-22200000	1	22150001	22200000	-0.162
HSPG2	1	22148737	22263750	1:22100001-22150000	1	22100001	22150000	0.016
HSPG2	1	22148737	22263750	1:22150001-22200000	1	22150001	22200000	-0.162
HSPG2	1	22148737	22263750	1:22200001-22250000	1	22200001	22250000	-0.11
HSPG2	1	22148737	22263750	1:22250001-22300000	1	22250001	22300000	0.023
CELA3B	1	22303418	22315847
CELA3A	1	22328149	22339035
LINC00339	1	22351707	22357715	1:22350001-22400000	1	22350001	22400000	0.28
CDC42	1	22379120	22419436	1:22350001-22400000	1	22350001	22400000	0.28
CDC42	1	22379120	22419436	1:22400001-22450000	1	22400001	22450000	0.063
WNT4	1	22443798	22469519	1:22400001-22450000	1	22400001	22450000	0.063
WNT4	1	22443798	22469519	1:22450001-22500000	1	22450001	22500000	-0.102
ZBTB40	1	22778344	22857650	1:22750001-22800000	1	22750001	22800000	0.146
ZBTB40	1	22778344	22857650	1:22800001-22850000	1	22800001	22850000	0.087
ZBTB40	1	22778344	22857650	1:22850001-22900000	1	22850001	22900000	-0.172
EPHA8	1	22890004	22930087	1:22850001-22900000	1	22850001	22900000	-0.172
EPHA8	1	22890004	22930087	1:22900001-22950000	1	22900001	22950000	-0.17
C1QA	1	22963118	22966175	1:22950001-23000000	1	22950001	23000000	-0.137
C1QC	1	22970118	22974603	1:22950001-23000000	1	22950001	23000000	-0.137
C1QB	1	22979682	22988029	1:22950001-23000000	1	22950001	23000000	-0.137
EPHB2	1	23037331	23241823	1:23000001-23050000	1	23000001	23050000	-0.33
EPHB2	1	23037331	23241823	1:23050001-23100000	1	23050001	23100000	-0.32
EPHB2	1	23037331	23241823	1:23100001-23150000	1	23100001	23150000	-0.3
EPHB2	1	23037331	23241823	1:23150001-23200000	1	23150001	23200000	-0.182
EPHB2	1	23037331	23241823	1:23200001-23250000	1	23200001	23250000	-0.275
MIR4684	1	23046010	23046091	1:23000001-23050000	1	23000001	23050000	-0.33
MIR4253	1	23189652	23189719	1:23150001-23200000	1	23150001	23200000	-0.182
LOC729059	1	23337327	23342343	1:23300001-23350000	1	23300001	23350000	0.2
KDM1A	1	23345941	23410184	1:23300001-23350000	1	23300001	23350000	0.2
KDM1A	1	23345941	23410184	1:23350001-23400000	1	23350001	23400000	0.233
KDM1A	1	23345941	23410184	1:23400001-23450000	1	23400001	23450000	0.137
MIR3115	1	23370798	23370865	1:23350001-23400000	1	23350001	23400000	0.233
MIR548AC	1	23375626	23648882	1:23350001-23400000	1	23350001	23400000	0.233
MIR548AC	1	23375626	23648882	1:23400001-23450000	1	23400001	23450000	0.137
MIR548AC	1	23375626	23648882	1:23450001-23500000	1	23450001	23500000	0.057
MIR548AC	1	23375626	23648882	1:23500001-23550000	1	23500001	23550000	-0.201
MIR548AC	1	23375626	23648882	1:23550001-23600000	1	23550001	23600000	-0.185
MIR548AC	1	23375626	23648882	1:23600001-23650000	1	23600001	23650000	0.224
LUZP1	1	23410516	23495351	1:23400001-23450000	1	23400001	23450000	0.137
LUZP1	1	23410516	23495351	1:23450001-23500000	1	23450001	23500000	0.057
HTR1D	1	23518388	23521222	1:23500001-23550000	1	23500001	23550000	-0.201
HNRNPR	1	23636276	23670853	1:23600001-23650000	1	23600001	23650000	0.224
HNRNPR	1	23636276	23670853	1:23650001-23700000	1	23650001	23700000	0.265
ZNF436	1	23685941	23696357	1:23650001-23700000	1	23650001	23700000	0.265
C1orf213	1	23695464	23698330	1:23650001-23700000	1	23650001	23700000	0.265
TCEA3	1	23707555	23751261	1:23700001-23750000	1	23700001	23750000	0.116
TCEA3	1	23707555	23751261	1:23750001-23800000	1	23750001	23800000	-0.031
ASAP3	1	23755056	23810750	1:23750001-23800000	1	23750001	23800000	-0.031
ASAP3	1	23755056	23810750	1:23800001-23850000	1	23800001	23850000	0.001
E2F2	1	23832920	23857712	1:23800001-23850000	1	23800001	23850000	0.001
E2F2	1	23832920	23857712	1:23850001-23900000	1	23850001	23900000	0.297
ID3	1	23884421	23886285	1:23850001-23900000	1	23850001	23900000	0.297
MDS2	1	23953824	23967056	1:23950001-24000000	1	23950001	24000000	0.049
RPL11	1	24018269	24022915	1:24000001-24050000	1	24000001	24050000	0.196
TCEB3	1	24069856	24088549	1:24050001-24100000	1	24050001	24100000	0.15
LOC100506963	1	24086872	24104787	1:24050001-24100000	1	24050001	24100000	0.15
LOC100506963	1	24086872	24104787	1:24100001-24150000	1	24100001	24150000	0.073
PITHD1	1	24104876	24114722	1:24100001-24150000	1	24100001	24150000	0.073
LYPLA2	1	24117646	24122029	1:24100001-24150000	1	24100001	24150000	0.073
GALE	1	24122089	24127294	1:24100001-24150000	1	24100001	24150000	0.073
HMGCL	1	24128367	24151949	1:24100001-24150000	1	24100001	24150000	0.073
HMGCL	1	24128367	24151949	1:24150001-24200000	1	24150001	24200000	-0.006
FUCA1	1	24171572	24194859	1:24150001-24200000	1	24150001	24200000	-0.006
CNR2	1	24200460	24239817	1:24200001-24250000	1	24200001	24250000	-0.126
MIR378F	1	24255560	24255637
PNRC2	1	24286301	24289949
SRSF10	1	24292937	24306953
MYOM3	1	24382531	24438665	1:24400001-24450000	1	24400001	24450000	-0.26
IL22RA1	1	24446261	24469775	1:24400001-24450000	1	24400001	24450000	-0.26
IL22RA1	1	24446261	24469775	1:24450001-24500000	1	24450001	24500000	0.043
IL28RA	1	24480647	24513765	1:24450001-24500000	1	24450001	24500000	0.043
IL28RA	1	24480647	24513765	1:24500001-24550000	1	24500001	24550000	-0.048
LOC284632	1	24526730	24538180	1:24500001-24550000	1	24500001	24550000	-0.048
GRHL3	1	24645812	24690970	1:24600001-24650000	1	24600001	24650000	0.258
GRHL3	1	24645812	24690970	1:24650001-24700000	1	24650001	24700000	0.049
STPG1	1	24683489	24741587	1:24650001-24700000	1	24650001	24700000	0.049
STPG1	1	24683489	24741587	1:24700001-24750000	1	24700001	24750000	0.264
NIPAL3	1	24742245	24799473	1:24700001-24750000	1	24700001	24750000	0.264
NIPAL3	1	24742245	24799473	1:24750001-24800000	1	24750001	24800000	0.291
RCAN3AS	1	24822823	24828850	1:24800001-24850000	1	24800001	24850000	-0.052
RCAN3	1	24828841	24863510	1:24800001-24850000	1	24800001	24850000	-0.052
RCAN3	1	24828841	24863510	1:24850001-24900000	1	24850001	24900000	0.054
NCMAP	1	24882567	24935818	1:24850001-24900000	1	24850001	24900000	0.054
NCMAP	1	24882567	24935818	1:24900001-24950000	1	24900001	24950000	-0.253
SRRM1	1	24969594	24999772	1:24950001-25000000	1	24950001	25000000	0.211
CLIC4	1	25071760	25170815	1:25050001-25100000	1	25050001	25100000	0.14
CLIC4	1	25071760	25170815	1:25100001-25150000	1	25100001	25150000	0.106
CLIC4	1	25071760	25170815	1:25150001-25200000	1	25150001	25200000	0.248
RUNX3	1	25226002	25291501	1:25200001-25250000	1	25200001	25250000	-0.253
RUNX3	1	25226002	25291501	1:25250001-25300000	1	25250001	25300000	-0.273
SYF2	1	25548767	25559013	1:25500001-25550000	1	25500001	25550000	-0.038
SYF2	1	25548767	25559013	1:25550001-25600000	1	25550001	25600000	0.208
C1orf63	1	25568740	25573985	1:25550001-25600000	1	25550001	25600000	0.208
RHD	1	25598981	25656936	1:25550001-25600000	1	25550001	25600000	0.208
TMEM50A	1	25664789	25688852
RHCE	1	25688740	25747363
TMEM57	1	25757388	25826698	1:25750001-25800000	1	25750001	25800000	0.284
TMEM57	1	25757388	25826698	1:25800001-25850000	1	25800001	25850000	-0.029
LDLRAP1	1	25870076	25895377	1:25850001-25900000	1	25850001	25900000	0.14
MAN1C1	1	25943959	26111258	1:25900001-25950000	1	25900001	25950000	-0.076
MAN1C1	1	25943959	26111258	1:25950001-26000000	1	25950001	26000000	-0.185
MAN1C1	1	25943959	26111258	1:26000001-26050000	1	26000001	26050000	0.137
MAN1C1	1	25943959	26111258	1:26050001-26100000	1	26050001	26100000	0.279
MAN1C1	1	25943959	26111258	1:26100001-26150000	1	26100001	26150000	0.133
SEPN1	1	26126667	26144713	1:26100001-26150000	1	26100001	26150000	0.133
FAM54B	1	26146397	26159433	1:26100001-26150000	1	26100001	26150000	0.133
FAM54B	1	26146397	26159433	1:26150001-26200000	1	26150001	26200000	0.217
LOC646471	1	26146445	26150097	1:26100001-26150000	1	26100001	26150000	0.133
LOC646471	1	26146445	26150097	1:26150001-26200000	1	26150001	26200000	0.217
AUNIP	1	26160497	26185848	1:26150001-26200000	1	26150001	26200000	0.217
PAQR7	1	26187975	26197744	1:26150001-26200000	1	26150001	26200000	0.217
STMN1	1	26210677	26233368	1:26200001-26250000	1	26200001	26250000	0.173
MIR3917	1	26232853	26232945	1:26200001-26250000	1	26200001	26250000	0.173
PAFAH2	1	26286258	26324648	1:26250001-26300000	1	26250001	26300000	-0.036
PAFAH2	1	26286258	26324648	1:26300001-26350000	1	26300001	26350000	0.127
EXTL1	1	26348271	26362954	1:26300001-26350000	1	26300001	26350000	0.127
EXTL1	1	26348271	26362954	1:26350001-26400000	1	26350001	26400000	-0.183
SLC30A2	1	26364514	26372604	1:26350001-26400000	1	26350001	26400000	-0.183
TRIM63	1	26377796	26394125	1:26350001-26400000	1	26350001	26400000	-0.183
PDIK1L	1	26437656	26452039	1:26400001-26450000	1	26400001	26450000	0.046
PDIK1L	1	26437656	26452039	1:26450001-26500000	1	26450001	26500000	-0.001
FAM110D	1	26485511	26489119	1:26450001-26500000	1	26450001	26500000	-0.001
ZNF593	1	26496388	26497364	1:26450001-26500000	1	26450001	26500000	-0.001
CNKSR1	1	26503981	26516375	1:26500001-26550000	1	26500001	26550000	-0.164
CATSPER4	1	26517119	26529033	1:26500001-26550000	1	26500001	26550000	-0.164
CEP85	1	26560693	26605299	1:26550001-26600000	1	26550001	26600000	0.065
CEP85	1	26560693	26605299	1:26600001-26650000	1	26600001	26650000	0.287
SH3BGRL3	1	26606213	26608013	1:26600001-26650000	1	26600001	26650000	0.287
UBXN11	1	26608773	26644756	1:26600001-26650000	1	26600001	26650000	0.287
CD52	1	26644411	26647014	1:26600001-26650000	1	26600001	26650000	0.287
AIM1L	1	26648350	26680621	1:26600001-26650000	1	26600001	26650000	0.287
AIM1L	1	26648350	26680621	1:26650001-26700000	1	26650001	26700000	-0.086
ZNF683	1	26688125	26699266	1:26650001-26700000	1	26650001	26700000	-0.086
LIN28A	1	26737269	26756219	1:26700001-26750000	1	26700001	26750000	-0.097
LIN28A	1	26737269	26756219	1:26750001-26800000	1	26750001	26800000	0.212
DHDDS	1	26758773	26797795	1:26750001-26800000	1	26750001	26800000	0.212
HMGN2	1	26798902	26803133	1:26750001-26800000	1	26750001	26800000	0.212
HMGN2	1	26798902	26803133	1:26800001-26850000	1	26800001	26850000	0.099
RPS6KA1	1	26856249	26901520	1:26850001-26900000	1	26850001	26900000	0.047
RPS6KA1	1	26856249	26901520	1:26900001-26950000	1	26900001	26950000	0.181
MIR1976	1	26881033	26881084	1:26850001-26900000	1	26850001	26900000	0.047
ARID1A	1	27022522	27108601	1:27000001-27050000	1	27000001	27050000	0.293
ARID1A	1	27022522	27108601	1:27050001-27100000	1	27050001	27100000	0.169
ARID1A	1	27022522	27108601	1:27100001-27150000	1	27100001	27150000	0.044
PIGV	1	27114454	27124894	1:27100001-27150000	1	27100001	27150000	0.044
ZDHHC18	1	27153201	27182211	1:27150001-27200000	1	27150001	27200000	-0.033
SFN	1	27189633	27190947	1:27150001-27200000	1	27150001	27200000	-0.033
GPN2	1	27205873	27216869	1:27200001-27250000	1	27200001	27250000	0.229
GPATCH3	1	27216979	27226962	1:27200001-27250000	1	27200001	27250000	0.229
NR0B2	1	27237975	27240567	1:27200001-27250000	1	27200001	27250000	0.229
NUDC	1	27248213	27273362	1:27200001-27250000	1	27200001	27250000	0.229
NUDC	1	27248213	27273362	1:27250001-27300000	1	27250001	27300000	0.029
C1orf172	1	27276047	27286901	1:27250001-27300000	1	27250001	27300000	0.029
TRNP1	1	27320195	27327377	1:27300001-27350000	1	27300001	27350000	-0.054
FAM46B	1	27331511	27339333	1:27300001-27350000	1	27300001	27350000	-0.054
SLC9A1	1	27425300	27481621	1:27400001-27450000	1	27400001	27450000	-0.036
SLC9A1	1	27425300	27481621	1:27450001-27500000	1	27450001	27500000	0.02
WDTC1	1	27561007	27635110	1:27550001-27600000	1	27550001	27600000	0.019
WDTC1	1	27561007	27635110	1:27600001-27650000	1	27600001	27650000	0.311
TMEM222	1	27648636	27662891	1:27600001-27650000	1	27600001	27650000	0.311
TMEM222	1	27648636	27662891	1:27650001-27700000	1	27650001	27700000	0.256
LOC644961	1	27650365	27653016	1:27650001-27700000	1	27650001	27700000	0.256
SYTL1	1	27668483	27680423	1:27650001-27700000	1	27650001	27700000	0.256
MAP3K6	1	27681670	27693337	1:27650001-27700000	1	27650001	27700000	0.256
FCN3	1	27695601	27701315	1:27650001-27700000	1	27650001	27700000	0.256
FCN3	1	27695601	27701315	1:27700001-27750000	1	27700001	27750000	0.501
CD164L2	1	27705596	27709805	1:27700001-27750000	1	27700001	27750000	0.501
GPR3	1	27719152	27722317	1:27700001-27750000	1	27700001	27750000	0.501
WASF2	1	27730734	27816678	1:27700001-27750000	1	27700001	27750000	0.501
WASF2	1	27730734	27816678	1:27750001-27800000	1	27750001	27800000	0.819
WASF2	1	27730734	27816678	1:27800001-27850000	1	27800001	27850000	0.991
RPL21P28	1	27825693	27830699	1:27800001-27850000	1	27800001	27850000	0.991
AHDC1	1	27860756	27930143	1:27850001-27900000	1	27850001	27900000	0.978
AHDC1	1	27860756	27930143	1:27900001-27950000	1	27900001	27950000	0.927
FGR	1	27938801	27961727	1:27900001-27950000	1	27900001	27950000	0.927
FGR	1	27938801	27961727	1:27950001-28000000	1	27950001	28000000	0.658
IFI6	1	27992572	27998724	1:27950001-28000000	1	27950001	28000000	0.658
FAM76A	1	28052490	28089423	1:28050001-28100000	1	28050001	28100000	0.717
STX12	1	28099694	28150963	1:28050001-28100000	1	28050001	28100000	0.717
STX12	1	28099694	28150963	1:28100001-28150000	1	28100001	28150000	0.624
PPP1R8	1	28157252	28178183
SCARNA1	1	28160912	28161077
THEMIS2	1	28199055	28213193
RPA2	1	28218049	28241236
SMPDL3B	1	28261504	28285663	1:28250001-28300000	1	28250001	28300000	0.59
XKR8	1	28286504	28294604	1:28250001-28300000	1	28250001	28300000	0.59
EYA3	1	28296855	28415148	1:28250001-28300000	1	28250001	28300000	0.59
EYA3	1	28296855	28415148	1:28300001-28350000	1	28300001	28350000	0.578
EYA3	1	28296855	28415148	1:28350001-28400000	1	28350001	28400000	0.85
EYA3	1	28296855	28415148	1:28400001-28450000	1	28400001	28450000	0.767
PTAFR	1	28473677	28520447	1:28450001-28500000	1	28450001	28500000	0.34
PTAFR	1	28473677	28520447	1:28500001-28550000	1	28500001	28550000	0.512
DNAJC8	1	28526790	28559542	1:28500001-28550000	1	28500001	28550000	0.512
DNAJC8	1	28526790	28559542	1:28550001-28600000	1	28550001	28600000	0.78
ATPIF1	1	28562602	28564616	1:28550001-28600000	1	28550001	28600000	0.78
SESN2	1	28585963	28609002	1:28550001-28600000	1	28550001	28600000	0.78
SESN2	1	28585963	28609002	1:28600001-28650000	1	28600001	28650000	0.489
MED18	1	28655513	28662478	1:28650001-28700000	1	28650001	28700000	0.813
PHACTR4	1	28696093	28826881	1:28650001-28700000	1	28650001	28700000	0.813
PHACTR4	1	28696093	28826881	1:28700001-28750000	1	28700001	28750000	0.704
PHACTR4	1	28696093	28826881	1:28750001-28800000	1	28750001	28800000	0.75
PHACTR4	1	28696093	28826881	1:28800001-28850000	1	28800001	28850000	0.893
RCC1	1	28832455	28865708	1:28800001-28850000	1	28800001	28850000	0.893
SNHG3	1	28832455	28837404	1:28800001-28850000	1	28800001	28850000	0.893
RCC1	1	28832455	28865708	1:28850001-28900000	1	28850001	28900000	0.853
TRNAU1AP	1	28879529	28905057	1:28850001-28900000	1	28850001	28900000	0.853
TRNAU1AP	1	28879529	28905057	1:28900001-28950000	1	28900001	28950000	0.764
SNHG12	1	28905050	28908366	1:28900001-28950000	1	28900001	28950000	0.764
SNORD99	1	28905255	28905334	1:28900001-28950000	1	28900001	28950000	0.764
SNORA61	1	28906276	28906405	1:28900001-28950000	1	28900001	28950000	0.764
SNORA44	1	28906893	28907024	1:28900001-28950000	1	28900001	28950000	0.764
SNORA16A	1	28907432	28907565	1:28900001-28950000	1	28900001	28950000	0.764
RAB42	1	28918712	28921088	1:28900001-28950000	1	28900001	28950000	0.764
TAF12	1	28929609	28969604	1:28900001-28950000	1	28900001	28950000	0.764
TAF12	1	28929609	28969604	1:28950001-29000000	1	28950001	29000000	1.002
RNU11	1	28975112	28975246	1:28950001-29000000	1	28950001	29000000	1.002
GMEB1	1	28995240	29042115	1:28950001-29000000	1	28950001	29000000	1.002
GMEB1	1	28995240	29042115	1:29000001-29050000	1	29000001	29050000	0.64
YTHDF2	1	29063133	29096287	1:29050001-29100000	1	29050001	29100000	0.84
OPRD1	1	29138654	29190208	1:29100001-29150000	1	29100001	29150000	0.547
OPRD1	1	29138654	29190208	1:29150001-29200000	1	29150001	29200000	0.615
EPB41	1	29213603	29446558	1:29200001-29250000	1	29200001	29250000	0.792
EPB41	1	29213603	29446558	1:29250001-29300000	1	29250001	29300000	0.835
EPB41	1	29213603	29446558	1:29300001-29350000	1	29300001	29350000	0.791
EPB41	1	29213603	29446558	1:29350001-29400000	1	29350001	29400000	0.74
EPB41	1	29213603	29446558	1:29400001-29450000	1	29400001	29450000	0.59
TMEM200B	1	29445937	29450421	1:29400001-29450000	1	29400001	29450000	0.59
TMEM200B	1	29445937	29450421	1:29450001-29500000	1	29450001	29500000	0.813
SRSF4	1	29474250	29508637	1:29450001-29500000	1	29450001	29500000	0.813
SRSF4	1	29474250	29508637	1:29500001-29550000	1	29500001	29550000	0.86
MECR	1	29519385	29557454	1:29500001-29550000	1	29500001	29550000	0.86
MECR	1	29519385	29557454	1:29550001-29600000	1	29550001	29600000	0.65
PTPRU	1	29563028	29653325	1:29550001-29600000	1	29550001	29600000	0.65
PTPRU	1	29563028	29653325	1:29600001-29650000	1	29600001	29650000	0.561
PTPRU	1	29563028	29653325	1:29650001-29700000	1	29650001	29700000	0.478
MATN1	1	31184124	31196432	1:31150001-31200000	1	31150001	31200000	0.825
MATN1-AS1	1	31191619	31199593	1:31150001-31200000	1	31150001	31200000	0.825
LAPTM5	1	31205315	31230683	1:31200001-31250000	1	31200001	31250000	0.73
MIR4420	1	31212003	31212079	1:31200001-31250000	1	31200001	31250000	0.73
SDC3	1	31342313	31381480	1:31300001-31350000	1	31300001	31350000	0.648
SDC3	1	31342313	31381480	1:31350001-31400000	1	31350001	31400000	0.734
PUM1	1	31404353	31538564	1:31400001-31450000	1	31400001	31450000	1.03
PUM1	1	31404353	31538564	1:31450001-31500000	1	31450001	31500000	1.092
PUM1	1	31404353	31538564	1:31500001-31550000	1	31500001	31550000	1.01
SNORD103A	1	31408536	31422052	1:31400001-31450000	1	31400001	31450000	1.03
SNORD103B	1	31408536	31422052	1:31400001-31450000	1	31400001	31450000	1.03
SNORD85	1	31441010	31441084	1:31400001-31450000	1	31400001	31450000	1.03
NKAIN1	1	31652592	31712734	1:31650001-31700000	1	31650001	31700000	0.736
NKAIN1	1	31652592	31712734	1:31700001-31750000	1	31700001	31750000	0.511
SNRNP40	1	31732415	31769644	1:31700001-31750000	1	31700001	31750000	0.511
SNRNP40	1	31732415	31769644	1:31750001-31800000	1	31750001	31800000	0.641
ZCCHC17	1	31769842	31837780	1:31750001-31800000	1	31750001	31800000	0.641
ZCCHC17	1	31769842	31837780	1:31800001-31850000	1	31800001	31850000	0.699
FABP3	1	31838100	31845923	1:31800001-31850000	1	31800001	31850000	0.699
SERINC2	1	31882412	31907527	1:31850001-31900000	1	31850001	31900000	0.831
SERINC2	1	31882412	31907527	1:31900001-31950000	1	31900001	31950000	0.966
LOC149086	1	31971839	31974167	1:31950001-32000000	1	31950001	32000000	0.904
LOC284551	1	31984036	31989846	1:31950001-32000000	1	31950001	32000000	0.904
TINAGL1	1	32042086	32053287	1:32000001-32050000	1	32000001	32050000	0.629
TINAGL1	1	32042086	32053287	1:32050001-32100000	1	32050001	32100000	0.534
HCRTR1	1	32083301	32092919	1:32050001-32100000	1	32050001	32100000	0.534
PEF1	1	32095463	32110838	1:32050001-32100000	1	32050001	32100000	0.534
PEF1	1	32095463	32110838	1:32100001-32150000	1	32100001	32150000	0.844
COL16A1	1	32117848	32169768	1:32100001-32150000	1	32100001	32150000	0.844
COL16A1	1	32117848	32169768	1:32150001-32200000	1	32150001	32200000	0.613
BAI2	1	32192718	32229648	1:32150001-32200000	1	32150001	32200000	0.613
BAI2	1	32192718	32229648	1:32200001-32250000	1	32200001	32250000	0.756
MIR4254	1	32224261	32224336	1:32200001-32250000	1	32200001	32250000	0.756
SPOCD1	1	32256025	32281580	1:32250001-32300000	1	32250001	32300000	0.711
PTP4A2	1	32372022	32403988	1:32350001-32400000	1	32350001	32400000	0.668
PTP4A2	1	32372022	32403988	1:32400001-32450000	1	32400001	32450000	0.635
KHDRBS1	1	32479491	32509472	1:32450001-32500000	1	32450001	32500000	0.872
KHDRBS1	1	32479491	32509472	1:32500001-32550000	1	32500001	32550000	1.027
TMEM39B	1	32538503	32568467	1:32500001-32550000	1	32500001	32550000	1.027
TMEM39B	1	32538503	32568467	1:32550001-32600000	1	32550001	32600000	0.743
KPNA6	1	32573644	32642168	1:32550001-32600000	1	32550001	32600000	0.743
KPNA6	1	32573644	32642168	1:32600001-32650000	1	32600001	32650000	0.756
TXLNA	1	32645345	32663886	1:32600001-32650000	1	32600001	32650000	0.756
TXLNA	1	32645345	32663886	1:32650001-32700000	1	32650001	32700000	0.783
CCDC28B	1	32666202	32670991	1:32650001-32700000	1	32650001	32700000	0.783
IQCC	1	32671236	32674288	1:32650001-32700000	1	32650001	32700000	0.783
DCDC2B	1	32674695	32681797	1:32650001-32700000	1	32650001	32700000	0.783
TMEM234	1	32681798	32687926	1:32650001-32700000	1	32650001	32700000	0.783
EIF3I	1	32687971	32697205	1:32650001-32700000	1	32650001	32700000	0.783
MTMR9LP	1	32697261	32707311	1:32650001-32700000	1	32650001	32700000	0.783
MTMR9LP	1	32697261	32707311	1:32700001-32750000	1	32700001	32750000	0.639
FAM167B	1	32712818	32714461	1:32700001-32750000	1	32700001	32750000	0.639
LCK	1	32716840	32751766	1:32700001-32750000	1	32700001	32750000	0.639
LCK	1	32716840	32751766	1:32750001-32800000	1	32750001	32800000	0.643
HDAC1	1	32757708	32799224	1:32750001-32800000	1	32750001	32800000	0.643
MARCKSL1	1	32799430	32801840	1:32750001-32800000	1	32750001	32800000	0.643
LOC100128071	1	32826871	32827844
TSSK3	1	32827862	32829924
BSDC1	1	32830705	32860062	1:32850001-32900000	1	32850001	32900000	0.707
ZBTB8B	1	32930658	32953459	1:32900001-32950000	1	32900001	32950000	0.575
ZBTB8B	1	32930658	32953459	1:32950001-33000000	1	32950001	33000000	0.67
ZBTB8A	1	33004772	33071542	1:33000001-33050000	1	33000001	33050000	0.612
ZBTB8A	1	33004772	33071542	1:33050001-33100000	1	33050001	33100000	0.786
ZBTB8OS	1	33087307	33116185	1:33050001-33100000	1	33050001	33100000	0.786
ZBTB8OS	1	33087307	33116185	1:33100001-33150000	1	33100001	33150000	0.939
RBBP4	1	33116749	33151812	1:33100001-33150000	1	33100001	33150000	0.939
RBBP4	1	33116749	33151812	1:33150001-33200000	1	33150001	33200000	0.594
SYNC	1	33145507	33168361	1:33100001-33150000	1	33100001	33150000	0.939
SYNC	1	33145507	33168361	1:33150001-33200000	1	33150001	33200000	0.594
KIAA1522	1	33207512	33240571	1:33200001-33250000	1	33200001	33250000	0.566
YARS	1	33240840	33283633	1:33200001-33250000	1	33200001	33250000	0.566
YARS	1	33240840	33283633	1:33250001-33300000	1	33250001	33300000	0.665
S100PBP	1	33283043	33324480	1:33250001-33300000	1	33250001	33300000	0.665
S100PBP	1	33283043	33324480	1:33300001-33350000	1	33300001	33350000	0.714
FNDC5	1	33327869	33338082	1:33300001-33350000	1	33300001	33350000	0.714
HPCA	1	33352098	33360247	1:33350001-33400000	1	33350001	33400000	0.618
TMEM54	1	33360196	33366953	1:33350001-33400000	1	33350001	33400000	0.618
RNF19B	1	33402050	33430286	1:33400001-33450000	1	33400001	33450000	0.719
AK2	1	33473541	33502512	1:33450001-33500000	1	33450001	33500000	0.883
AK2	1	33473541	33502512	1:33500001-33550000	1	33500001	33550000	0.86
ADC	1	33546714	33585995	1:33500001-33550000	1	33500001	33550000	0.86
ADC	1	33546714	33585995	1:33550001-33600000	1	33550001	33600000	0.9
TRIM62	1	33611003	33647671	1:33600001-33650000	1	33600001	33650000	0.903
ZNF362	1	33722174	33766320	1:33700001-33750000	1	33700001	33750000	0.756
ZNF362	1	33722174	33766320	1:33750001-33800000	1	33750001	33800000	0.728
PHC2	1	33789224	33841194	1:33750001-33800000	1	33750001	33800000	0.728
PHC2	1	33789224	33841194	1:33800001-33850000	1	33800001	33850000	1.047
MIR3605	1	33797994	33798093	1:33750001-33800000	1	33750001	33800000	0.728
ZSCAN20	1	33938232	33961995	1:33900001-33950000	1	33900001	33950000	0.695
ZSCAN20	1	33938232	33961995	1:33950001-34000000	1	33950001	34000000	0.677
CSMD2	1	33979609	34631443	1:33950001-34000000	1	33950001	34000000	0.677
CSMD2	1	33979609	34631443	1:34000001-34050000	1	34000001	34050000	0.695
CSMD2	1	33979609	34631443	1:34050001-34100000	1	34050001	34100000	0.712
CSMD2	1	33979609	34631443	1:34100001-34150000	1	34100001	34150000	0.65
CSMD2	1	33979609	34631443	1:34150001-34200000	1	34150001	34200000	0.767
CSMD2	1	33979609	34631443	1:34200001-34250000	1	34200001	34250000	0.571
CSMD2	1	33979609	34631443	1:34250001-34300000	1	34250001	34300000	0.502
CSMD2	1	33979609	34631443	1:34300001-34350000	1	34300001	34350000	0.551
CSMD2	1	33979609	34631443	1:34350001-34400000	1	34350001	34400000	0.556
CSMD2	1	33979609	34631443	1:34400001-34450000	1	34400001	34450000	0.654
CSMD2	1	33979609	34631443	1:34450001-34500000	1	34450001	34500000	0.543
CSMD2	1	33979609	34631443	1:34500001-34550000	1	34500001	34550000	0.349
CSMD2	1	33979609	34631443	1:34550001-34600000	1	34550001	34600000	0.4
CSMD2	1	33979609	34631443	1:34600001-34650000	1	34600001	34650000	0.389
HMGB4	1	34326076	34330392	1:34300001-34350000	1	34300001	34350000	0.551
LOC402779	1	34334557	34351059	1:34300001-34350000	1	34300001	34350000	0.551
LOC402779	1	34334557	34351059	1:34350001-34400000	1	34350001	34400000	0.556
C1orf94	1	34632624	34684731	1:34600001-34650000	1	34600001	34650000	0.389
C1orf94	1	34632624	34684731	1:34650001-34700000	1	34650001	34700000	0.27
GJB5	1	35220721	35224112	1:35200001-35250000	1	35200001	35250000	0.402
GJB4	1	35225342	35229325	1:35200001-35250000	1	35200001	35250000	0.402
GJB3	1	35246790	35251967	1:35200001-35250000	1	35200001	35250000	0.402
GJB3	1	35246790	35251967	1:35250001-35300000	1	35250001	35300000	0.398
GJA4	1	35258599	35261348	1:35250001-35300000	1	35250001	35300000	0.398
C1orf212	1	35315963	35325417	1:35300001-35350000	1	35300001	35350000	0.685
DLGAP3	1	35331037	35370984	1:35300001-35350000	1	35300001	35350000	0.685
DLGAP3	1	35331037	35370984	1:35350001-35400000	1	35350001	35400000	0.596
LOC653160	1	35441300	35444307	1:35400001-35450000	1	35400001	35450000	0.752
ZMYM6NB	1	35447127	35450948	1:35400001-35450000	1	35400001	35450000	0.752
ZMYM6NB	1	35447127	35450948	1:35450001-35500000	1	35450001	35500000	0.832
ZMYM6	1	35451767	35497569	1:35450001-35500000	1	35450001	35500000	0.832
ZMYM1	1	35544972	35581455	1:35500001-35550000	1	35500001	35550000	0.693
ZMYM1	1	35544972	35581455	1:35550001-35600000	1	35550001	35600000	0.61
SFPQ	1	35649201	35658743	1:35600001-35650000	1	35600001	35650000	0.732
SFPQ	1	35649201	35658743	1:35650001-35700000	1	35650001	35700000	0.674
ZMYM4	1	35734568	35887545	1:35700001-35750000	1	35700001	35750000	0.791
ZMYM4	1	35734568	35887545	1:35750001-35800000	1	35750001	35800000	0.754
ZMYM4	1	35734568	35887545	1:35800001-35850000	1	35800001	35850000	0.638
ZMYM4	1	35734568	35887545	1:35850001-35900000	1	35850001	35900000	0.672
KIAA0319L	1	35899091	36023037	1:35850001-35900000	1	35850001	35900000	0.672
KIAA0319L	1	35899091	36023037	1:35900001-35950000	1	35900001	35950000	0.636
KIAA0319L	1	35899091	36023037	1:35950001-36000000	1	35950001	36000000	0.709
KIAA0319L	1	35899091	36023037	1:36000001-36050000	1	36000001	36050000	0.775
NCDN	1	36023393	36032380	1:36000001-36050000	1	36000001	36050000	0.775
TFAP2E	1	36038971	36060927	1:36000001-36050000	1	36000001	36050000	0.775
TFAP2E	1	36038971	36060927	1:36050001-36100000	1	36050001	36100000	0.711
PSMB2	1	36065143	36107445	1:36050001-36100000	1	36050001	36100000	0.711
PSMB2	1	36065143	36107445	1:36100001-36150000	1	36100001	36150000	0.723
C1orf216	1	36179477	36184790	1:36150001-36200000	1	36150001	36200000	0.691
CLSPN	1	36197713	36235551	1:36150001-36200000	1	36150001	36200000	0.691
CLSPN	1	36197713	36235551	1:36200001-36250000	1	36200001	36250000	0.684
EIF2C4	1	36273828	36323490	1:36250001-36300000	1	36250001	36300000	0.629
EIF2C4	1	36273828	36323490	1:36300001-36350000	1	36300001	36350000	0.79
EIF2C1	1	36348810	36389899	1:36300001-36350000	1	36300001	36350000	0.79
EIF2C1	1	36348810	36389899	1:36350001-36400000	1	36350001	36400000	0.661
EIF2C3	1	36396683	36522063	1:36350001-36400000	1	36350001	36400000	0.661
EIF2C3	1	36396683	36522063	1:36400001-36450000	1	36400001	36450000	0.747
EIF2C3	1	36396683	36522063	1:36450001-36500000	1	36450001	36500000	0.645
EIF2C3	1	36396683	36522063	1:36500001-36550000	1	36500001	36550000	0.702
TEKT2	1	36549676	36553876	1:36500001-36550000	1	36500001	36550000	0.702
TEKT2	1	36549676	36553876	1:36550001-36600000	1	36550001	36600000	0.62
ADPRHL2	1	36554453	36559533	1:36550001-36600000	1	36550001	36600000	0.62
COL8A2	1	36560844	36565850	1:36550001-36600000	1	36550001	36600000	0.62
TRAPPC3	1	36602173	36615067	1:36600001-36650000	1	36600001	36650000	0.795
MAP7D1	1	36621803	36646441	1:36600001-36650000	1	36600001	36650000	0.795
THRAP3	1	36690017	36770957	1:36650001-36700000	1	36650001	36700000	0.791
THRAP3	1	36690017	36770957	1:36700001-36750000	1	36700001	36750000	0.725
THRAP3	1	36690017	36770957	1:36750001-36800000	1	36750001	36800000	0.626
SH3D21	1	36771994	36786948	1:36750001-36800000	1	36750001	36800000	0.626
FAM176B	1	36787632	36789755	1:36750001-36800000	1	36750001	36800000	0.626
STK40	1	36805225	36851485	1:36800001-36850000	1	36800001	36850000	0.545
STK40	1	36805225	36851485	1:36850001-36900000	1	36850001	36900000	0.684
LSM10	1	36859031	36863493	1:36850001-36900000	1	36850001	36900000	0.684
OSCP1	1	36883507	36916086	1:36850001-36900000	1	36850001	36900000	0.684
OSCP1	1	36883507	36916086	1:36900001-36950000	1	36900001	36950000	0.609
MRPS15	1	36921362	36930040	1:36900001-36950000	1	36900001	36950000	0.609
CSF3R	1	36931644	36948915	1:36900001-36950000	1	36900001	36950000	0.609
GRIK3	1	37261128	37499844	1:37250001-37300000	1	37250001	37300000	1.037
GRIK3	1	37261128	37499844	1:37350001-37400000	1	37350001	37400000	0.732
GRIK3	1	37261128	37499844	1:37400001-37450000	1	37400001	37450000	0.695
GRIK3	1	37261128	37499844	1:37450001-37500000	1	37450001	37500000	0.551
MIR4255	1	37627164	37627235	1:37600001-37650000	1	37600001	37650000	0.584
LOC728431	1	37920480	37940044	1:37900001-37950000	1	37900001	37950000	0.434
ZC3H12A	1	37940119	37949978	1:37900001-37950000	1	37900001	37950000	0.434
MEAF6	1	37955561	37980420	1:37950001-38000000	1	37950001	38000000	0.657
MIR5581	1	37966536	37966595	1:37950001-38000000	1	37950001	38000000	0.657
SNIP1	1	38000050	38019945	1:38000001-38050000	1	38000001	38050000	0.663
DNALI1	1	38022520	38032458	1:38000001-38050000	1	38000001	38050000	0.663
GNL2	1	38032413	38061586	1:38000001-38050000	1	38000001	38050000	0.663
RSPO1	1	38076951	38100595	1:38100001-38150000	1	38100001	38150000	0.482
C1orf109	1	38147242	38156192	1:38100001-38150000	1	38100001	38150000	0.482
C1orf109	1	38147242	38156192	1:38150001-38200000	1	38150001	38200000	0.503
CDCA8	1	38158073	38175391	1:38150001-38200000	1	38150001	38200000	0.503
EPHA10	1	38181646	38230824	1:38150001-38200000	1	38150001	38200000	0.503
EPHA10	1	38181646	38230824	1:38200001-38250000	1	38200001	38250000	0.513
MANEAL	1	38259774	38267278	1:38250001-38300000	1	38250001	38300000	0.623
YRDC	1	38268614	38273865	1:38250001-38300000	1	38250001	38300000	0.623
C1orf122	1	38273473	38275126	1:38250001-38300000	1	38250001	38300000	0.623
MTF1	1	38275239	38325292	1:38250001-38300000	1	38250001	38300000	0.623
MTF1	1	38275239	38325292	1:38300001-38350000	1	38300001	38350000	0.717
INPP5B	1	38326369	38412729	1:38300001-38350000	1	38300001	38350000	0.717
INPP5B	1	38326369	38412729	1:38350001-38400000	1	38350001	38400000	0.743
INPP5B	1	38326369	38412729	1:38400001-38450000	1	38400001	38450000	0.57
SF3A3	1	38422652	38455761	1:38400001-38450000	1	38400001	38450000	0.57
SF3A3	1	38422652	38455761	1:38450001-38500000	1	38450001	38500000	0.801
FHL3	1	38462442	38471187	1:38450001-38500000	1	38450001	38500000	0.801
UTP11L	1	38478384	38490497	1:38450001-38500000	1	38450001	38500000	0.801
POU3F1	1	38509523	38512450	1:38500001-38550000	1	38500001	38550000	0.67
MIR3659	1	38554903	38555001	1:38550001-38600000	1	38550001	38600000	0.678
LOC339442	1	38674706	38680439	1:38650001-38700000	1	38650001	38700000	0.608
RRAGC	1	39305015	39325340	1:39300001-39350000	1	39300001	39350000	0.708
GJA9-MYCBP	1	39328162	39347298	1:39300001-39350000	1	39300001	39350000	0.708
MYCBP	1	39328162	39339050	1:39300001-39350000	1	39300001	39350000	0.708
GJA9	1	39339739	39347298	1:39300001-39350000	1	39300001	39350000	0.708
RHBDL2	1	39351479	39407456	1:39400001-39450000	1	39400001	39450000	0.539
AKIRIN1	1	39456916	39471737	1:39450001-39500000	1	39450001	39500000	0.641
NDUFS5	1	39491967	39500308	1:39450001-39500000	1	39450001	39500000	0.641
NDUFS5	1	39491967	39500308	1:39500001-39550000	1	39500001	39550000	0.732
MACF1	1	39547089	39952810	1:39500001-39550000	1	39500001	39550000	0.732
MACF1	1	39547089	39952810	1:39550001-39600000	1	39550001	39600000	0.645
MACF1	1	39547089	39952810	1:39600001-39650000	1	39600001	39650000	0.69
MACF1	1	39547089	39952810	1:39650001-39700000	1	39650001	39700000	0.662
MACF1	1	39547089	39952810	1:39700001-39750000	1	39700001	39750000	0.617
MACF1	1	39547089	39952810	1:39750001-39800000	1	39750001	39800000	0.675
MACF1	1	39547089	39952810	1:39800001-39850000	1	39800001	39850000	0.74
MACF1	1	39547089	39952810	1:39850001-39900000	1	39850001	39900000	0.644
MACF1	1	39547089	39952810	1:39900001-39950000	1	39900001	39950000	0.543
KIAA0754	1	39875176	39882154	1:39850001-39900000	1	39850001	39900000	0.644
BMP8A	1	39957318	39995541
PPIEL	1	39987952	40025370	1:40000001-40050000	1	40000001	40050000	0.725
PABPC4	1	40026485	40042521	1:40000001-40050000	1	40000001	40050000	0.725
SNORA55	1	40033046	40033182	1:40000001-40050000	1	40000001	40050000	0.725
HEYL	1	40089103	40105348	1:40050001-40100000	1	40050001	40100000	0.383
HEYL	1	40089103	40105348	1:40100001-40150000	1	40100001	40150000	0.499
NT5C1A	1	40124793	40137710	1:40100001-40150000	1	40100001	40150000	0.499
HPCAL4	1	40144645	40157089	1:40100001-40150000	1	40100001	40150000	0.499
HPCAL4	1	40144645	40157089	1:40150001-40200000	1	40150001	40200000	0.518
PPIE	1	40204517	40229586	1:40200001-40250000	1	40200001	40250000	0.404
BMP8B	1	40223903	40254533	1:40200001-40250000	1	40200001	40250000	0.404
BMP8B	1	40223903	40254533	1:40250001-40300000	1	40250001	40300000	0.657
OXCT2	1	40235197	40237020	1:40200001-40250000	1	40200001	40250000	0.404
TRIT1	1	40306706	40349177	1:40300001-40350000	1	40300001	40350000	0.973
MYCL	1	40361096	40367687	1:40350001-40400000	1	40350001	40400000	0.824
MFSD2A	1	40420784	40435628	1:40400001-40450000	1	40400001	40450000	0.698
CAP1	1	40506255	40538321	1:40500001-40550000	1	40500001	40550000	0.83
PPT1	1	40538382	40563142	1:40500001-40550000	1	40500001	40550000	0.83
PPT1	1	40538382	40563142	1:40550001-40600000	1	40550001	40600000	0.636
RLF	1	40627041	40706593	1:40600001-40650000	1	40600001	40650000	0.701
RLF	1	40627041	40706593	1:40650001-40700000	1	40650001	40700000	0.93
RLF	1	40627041	40706593	1:40700001-40750000	1	40700001	40750000	0.747
TMCO2	1	40713573	40717365	1:40700001-40750000	1	40700001	40750000	0.747
ZMPSTE24	1	40723722	40759856	1:40700001-40750000	1	40700001	40750000	0.747
ZMPSTE24	1	40723722	40759856	1:40750001-40800000	1	40750001	40800000	0.824
COL9A2	1	40766163	40782939	1:40750001-40800000	1	40750001	40800000	0.824
SMAP2	1	40839378	40888998	1:40800001-40850000	1	40800001	40850000	0.65
SMAP2	1	40839378	40888998	1:40850001-40900000	1	40850001	40900000	0.862
ZNF643	1	40916337	40929390	1:40900001-40950000	1	40900001	40950000	0.673
ZNF642	1	40943302	40962015	1:40900001-40950000	1	40900001	40950000	0.673
ZNF642	1	40943302	40962015	1:40950001-41000000	1	40950001	41000000	0.798
DEM1	1	40974433	40982214	1:40950001-41000000	1	40950001	41000000	0.798
ZNF684	1	40997233	41013841	1:40950001-41000000	1	40950001	41000000	0.798
ZNF684	1	40997233	41013841	1:41000001-41050000	1	41000001	41050000	0.499
RIMS3	1	41086352	41131324	1:41050001-41100000	1	41050001	41100000	0.734
RIMS3	1	41086352	41131324	1:41100001-41150000	1	41100001	41150000	0.881
LOC100130557	1	41154752	41157933	1:41150001-41200000	1	41150001	41200000	0.856
NFYC	1	41157242	41237275	1:41150001-41200000	1	41150001	41200000	0.856
NFYC	1	41157242	41237275	1:41200001-41250000	1	41200001	41250000	0.571
MIR30E	1	41220027	41220118	1:41200001-41250000	1	41200001	41250000	0.571
MIR30C1	1	41222956	41223044	1:41200001-41250000	1	41200001	41250000	0.571
KCNQ4	1	41249684	41306124	1:41200001-41250000	1	41200001	41250000	0.571
KCNQ4	1	41249684	41306124	1:41250001-41300000	1	41250001	41300000	0.504
KCNQ4	1	41249684	41306124	1:41300001-41350000	1	41300001	41350000	0.745
CITED4	1	41326728	41328018	1:41300001-41350000	1	41300001	41350000	0.745
CTPS1	1	41445007	41478235	1:41400001-41450000	1	41400001	41450000	0.756
CTPS1	1	41445007	41478235	1:41450001-41500000	1	41450001	41500000	0.811
SLFNL1-AS1	1	41480262	41509562	1:41450001-41500000	1	41450001	41500000	0.811
SLFNL1-AS1	1	41480262	41509562	1:41500001-41550000	1	41500001	41550000	0.668
SLFNL1	1	41481269	41487427	1:41450001-41500000	1	41450001	41500000	0.811
SCMH1	1	41492871	41707815	1:41450001-41500000	1	41450001	41500000	0.811
SCMH1	1	41492871	41707815	1:41500001-41550000	1	41500001	41550000	0.668
SCMH1	1	41492871	41707815	1:41550001-41600000	1	41550001	41600000	0.604
SCMH1	1	41492871	41707815	1:41600001-41650000	1	41600001	41650000	0.687
SCMH1	1	41492871	41707815	1:41650001-41700000	1	41650001	41700000	0.749
SCMH1	1	41492871	41707815	1:41700001-41750000	1	41700001	41750000	0.721
EDN2	1	41944446	41950344	1:41900001-41950000	1	41900001	41950000	0.819
EDN2	1	41944446	41950344	1:41950001-42000000	1	41950001	42000000	0.609
HIVEP3	1	41972036	42501596	1:41950001-42000000	1	41950001	42000000	0.609
HIVEP3	1	41972036	42501596	1:42000001-42050000	1	42000001	42050000	0.607
HIVEP3	1	41972036	42501596	1:42050001-42100000	1	42050001	42100000	0.595
HIVEP3	1	41972036	42501596	1:42100001-42150000	1	42100001	42150000	0.757
HIVEP3	1	41972036	42501596	1:42150001-42200000	1	42150001	42200000	0.785
HIVEP3	1	41972036	42501596	1:42200001-42250000	1	42200001	42250000	0.484
HIVEP3	1	41972036	42501596	1:42250001-42300000	1	42250001	42300000	0.572
HIVEP3	1	41972036	42501596	1:42300001-42350000	1	42300001	42350000	0.472
HIVEP3	1	41972036	42501596	1:42350001-42400000	1	42350001	42400000	0.586
HIVEP3	1	41972036	42501596	1:42400001-42450000	1	42400001	42450000	0.7
HIVEP3	1	41972036	42501596	1:42450001-42500000	1	42450001	42500000	0.597
HIVEP3	1	41972036	42501596	1:42500001-42550000	1	42500001	42550000	0.538
GUCA2B	1	42619092	42621495	1:42600001-42650000	1	42600001	42650000	0.764
GUCA2A	1	42628362	42630395	1:42600001-42650000	1	42600001	42650000	0.764
FOXJ3	1	42642210	42801548	1:42600001-42650000	1	42600001	42650000	0.764
FOXJ3	1	42642210	42801548	1:42650001-42700000	1	42650001	42700000	0.563
FOXJ3	1	42642210	42801548	1:42700001-42750000	1	42700001	42750000	0.758
FOXJ3	1	42642210	42801548	1:42800001-42850000	1	42800001	42850000	0.685
RIMKLA	1	42846468	42889900	1:42800001-42850000	1	42800001	42850000	0.685
RIMKLA	1	42846468	42889900	1:42850001-42900000	1	42850001	42900000	0.78
ZMYND12	1	42896001	42921938	1:42850001-42900000	1	42850001	42900000	0.78
ZMYND12	1	42896001	42921938	1:42900001-42950000	1	42900001	42950000	0.713
PPCS	1	42922173	42926086	1:42900001-42950000	1	42900001	42950000	0.713
CCDC30	1	43000560	43120335	1:43050001-43100000	1	43050001	43100000	0.558
CCDC30	1	43000560	43120335	1:43100001-43150000	1	43100001	43150000	0.892
PPIH	1	43124048	43142429	1:43100001-43150000	1	43100001	43150000	0.892
YBX1	1	43148066	43168020	1:43100001-43150000	1	43100001	43150000	0.892
YBX1	1	43148066	43168020	1:43150001-43200000	1	43150001	43200000	0.855
CLDN19	1	43198764	43205925	1:43150001-43200000	1	43150001	43200000	0.855
LEPRE1	1	43212006	43232755
C1orf50	1	43232916	43241413
LOC100129924	1	43253661	43263901	1:43250001-43300000	1	43250001	43300000	0.824
CCDC23	1	43272723	43283059	1:43250001-43300000	1	43250001	43300000	0.824
ERMAP	1	43282776	43310660	1:43250001-43300000	1	43250001	43300000	0.824
ERMAP	1	43282776	43310660	1:43300001-43350000	1	43300001	43350000	0.662
ZNF691	1	43312244	43318146	1:43300001-43350000	1	43300001	43350000	0.662
SLC2A1	1	43391046	43424847	1:43350001-43400000	1	43350001	43400000	0.749
SLC2A1	1	43391046	43424847	1:43400001-43450000	1	43400001	43450000	0.812
SLC2A1-AS1	1	43424720	43449029	1:43400001-43450000	1	43400001	43450000	0.812
FAM183A	1	43613594	43622067	1:43600001-43650000	1	43600001	43650000	0.798
EBNA1BP2	1	43629845	43638241	1:43600001-43650000	1	43600001	43650000	0.798
WDR65	1	43638001	43720029	1:43600001-43650000	1	43600001	43650000	0.798
WDR65	1	43638001	43720029	1:43650001-43700000	1	43650001	43700000	0.724
WDR65	1	43638001	43720029	1:43700001-43750000	1	43700001	43750000	0.463
TMEM125	1	43735665	43739673	1:43700001-43750000	1	43700001	43750000	0.463
C1orf210	1	43747557	43751288	1:43700001-43750000	1	43700001	43750000	0.463
C1orf210	1	43747557	43751288	1:43750001-43800000	1	43750001	43800000	0.524
TIE1	1	43766566	43788781	1:43750001-43800000	1	43750001	43800000	0.524
MPL	1	43803475	43820135	1:43800001-43850000	1	43800001	43850000	0.697
CDC20	1	43824626	43828873	1:43800001-43850000	1	43800001	43850000	0.697
ELOVL1	1	43829068	43833745	1:43800001-43850000	1	43800001	43850000	0.697
MED8	1	43849588	43855483	1:43800001-43850000	1	43800001	43850000	0.697
MED8	1	43849588	43855483	1:43850001-43900000	1	43850001	43900000	0.574
SZT2	1	43855556	43919918	1:43850001-43900000	1	43850001	43900000	0.574
SZT2	1	43855556	43919918	1:43900001-43950000	1	43900001	43950000	0.652
HYI	1	43916674	43919660	1:43900001-43950000	1	43900001	43950000	0.652
PTPRF	1	43996547	44089343	1:43950001-44000000	1	43950001	44000000	0.688
PTPRF	1	43996547	44089343	1:44000001-44050000	1	44000001	44050000	0.437
PTPRF	1	43996547	44089343	1:44050001-44100000	1	44050001	44100000	0.426
KDM4A	1	44115797	44171189	1:44100001-44150000	1	44100001	44150000	0.662
KDM4A	1	44115797	44171189	1:44150001-44200000	1	44150001	44200000	0.647
KDM4A-AS1	1	44165409	44173012	1:44150001-44200000	1	44150001	44200000	0.647
ST3GAL3	1	44173204	44396837	1:44150001-44200000	1	44150001	44200000	0.647
ST3GAL3	1	44173204	44396837	1:44200001-44250000	1	44200001	44250000	0.594
ST3GAL3	1	44173204	44396837	1:44250001-44300000	1	44250001	44300000	0.663
ST3GAL3	1	44173204	44396837	1:44300001-44350000	1	44300001	44350000	0.639
ST3GAL3	1	44173204	44396837	1:44350001-44400000	1	44350001	44400000	0.512
ARTN	1	44398992	44402912	1:44350001-44400000	1	44350001	44400000	0.512
ARTN	1	44398992	44402912	1:44400001-44450000	1	44400001	44450000	0.858
IPO13	1	44412478	44433694	1:44400001-44450000	1	44400001	44450000	0.858
DPH2	1	44435653	44439043	1:44400001-44450000	1	44400001	44450000	0.858
ATP6V0B	1	44440602	44443972	1:44400001-44450000	1	44400001	44450000	0.858
B4GALT2	1	44444874	44456843	1:44400001-44450000	1	44400001	44450000	0.858
B4GALT2	1	44444874	44456843	1:44450001-44500000	1	44450001	44500000	0.487
CCDC24	1	44457280	44462198	1:44450001-44500000	1	44450001	44500000	0.487
SLC6A9	1	44462155	44497164	1:44450001-44500000	1	44450001	44500000	0.487
KLF17	1	44584522	44600809	1:44550001-44600000	1	44550001	44600000	0.515
KLF17	1	44584522	44600809	1:44600001-44650000	1	44600001	44650000	0.429
DMAP1	1	44679125	44686351	1:44650001-44700000	1	44650001	44700000	0.591
ERI3	1	44686742	44820939	1:44650001-44700000	1	44650001	44700000	0.591
ERI3	1	44686742	44820939	1:44700001-44750000	1	44700001	44750000	0.794
ERI3	1	44686742	44820939	1:44750001-44800000	1	44750001	44800000	0.508
ERI3	1	44686742	44820939	1:44800001-44850000	1	44800001	44850000	0.599
RNF220	1	44870960	45117396	1:44850001-44900000	1	44850001	44900000	0.612
RNF220	1	44870960	45117396	1:44900001-44950000	1	44900001	44950000	0.557
RNF220	1	44870960	45117396	1:44950001-45000000	1	44950001	45000000	0.438
RNF220	1	44870960	45117396	1:45000001-45050000	1	45000001	45050000	0.402
RNF220	1	44870960	45117396	1:45050001-45100000	1	45050001	45100000	0.636
RNF220	1	44870960	45117396	1:45100001-45150000	1	45100001	45150000	0.916
MIR5584	1	45011165	45011224	1:45000001-45050000	1	45000001	45050000	0.402
TMEM53	1	45119501	45140099	1:45100001-45150000	1	45100001	45150000	0.916
C1orf228	1	45140394	45191263	1:45100001-45150000	1	45100001	45150000	0.916
C1orf228	1	45140394	45191263	1:45150001-45200000	1	45150001	45200000	0.577
KIF2C	1	45205490	45233438	1:45200001-45250000	1	45200001	45250000	0.785
RPS8	1	45241246	45244412	1:45200001-45250000	1	45200001	45250000	0.785
SNORD55	1	45241537	45241610	1:45200001-45250000	1	45200001	45250000	0.785
SNORD46	1	45242164	45242261	1:45200001-45250000	1	45200001	45250000	0.785
SNORD38A	1	45243514	45243584	1:45200001-45250000	1	45200001	45250000	0.785
SNORD38B	1	45244062	45244130	1:45200001-45250000	1	45200001	45250000	0.785
BEST4	1	45249257	45253426	1:45200001-45250000	1	45200001	45250000	0.785
BEST4	1	45249257	45253426	1:45250001-45300000	1	45250001	45300000	0.458
PLK3	1	45266036	45271667	1:45250001-45300000	1	45250001	45300000	0.458
TCTEX1D4	1	45271586	45272957	1:45250001-45300000	1	45250001	45300000	0.458
BTBD19	1	45274154	45279801	1:45250001-45300000	1	45250001	45300000	0.458
PTCH2	1	45285516	45308616	1:45250001-45300000	1	45250001	45300000	0.458
PTCH2	1	45285516	45308616	1:45300001-45350000	1	45300001	45350000	0.491
EIF2B3	1	45316194	45452394	1:45300001-45350000	1	45300001	45350000	0.491
EIF2B3	1	45316194	45452394	1:45350001-45400000	1	45350001	45400000	0.595
EIF2B3	1	45316194	45452394	1:45400001-45450000	1	45400001	45450000	0.815
EIF2B3	1	45316194	45452394	1:45450001-45500000	1	45450001	45500000	0.749
HECTD3	1	45468220	45477027	1:45450001-45500000	1	45450001	45500000	0.749
UROD	1	45477805	45481341	1:45450001-45500000	1	45450001	45500000	0.749
ZSWIM5	1	45482076	45672250	1:45450001-45500000	1	45450001	45500000	0.749
ZSWIM5	1	45482076	45672250	1:45500001-45550000	1	45500001	45550000	0.434
ZSWIM5	1	45482076	45672250	1:45550001-45600000	1	45550001	45600000	0.42
ZSWIM5	1	45482076	45672250	1:45600001-45650000	1	45600001	45650000	0.45
ZSWIM5	1	45482076	45672250	1:45650001-45700000	1	45650001	45700000	0.615
LOC400752	1	45769582	45771291	1:45750001-45800000	1	45750001	45800000	0.666
HPDL	1	45792545	45794346	1:45750001-45800000	1	45750001	45800000	0.666
MUTYH	1	45794914	45806142	1:45750001-45800000	1	45750001	45800000	0.666
MUTYH	1	45794914	45806142	1:45800001-45850000	1	45800001	45850000	0.702
TOE1	1	45805342	45809650	1:45800001-45850000	1	45800001	45850000	0.702
TESK2	1	45809555	45956840	1:45800001-45850000	1	45800001	45850000	0.702
TESK2	1	45809555	45956840	1:45850001-45900000	1	45850001	45900000	0.699
TESK2	1	45809555	45956840	1:45900001-45950000	1	45900001	45950000	0.717
TESK2	1	45809555	45956840	1:45950001-46000000	1	45950001	46000000	0.745
CCDC163P	1	45959598	45965751	1:45950001-46000000	1	45950001	46000000	0.745
MMACHC	1	45965856	45976739	1:45950001-46000000	1	45950001	46000000	0.745
PRDX1	1	45976707	45988562	1:45950001-46000000	1	45950001	46000000	0.745
AKR1A1	1	46016455	46035723	1:46000001-46050000	1	46000001	46050000	0.744
NASP	1	46049660	46084578	1:46000001-46050000	1	46000001	46050000	0.744
NASP	1	46049660	46084578	1:46050001-46100000	1	46050001	46100000	0.832
CCDC17	1	46085716	46089731	1:46050001-46100000	1	46050001	46100000	0.832
GPBP1L1	1	46092976	46152302	1:46050001-46100000	1	46050001	46100000	0.832
GPBP1L1	1	46092976	46152302	1:46100001-46150000	1	46100001	46150000	0.581
GPBP1L1	1	46092976	46152302	1:46150001-46200000	1	46150001	46200000	0.895
RPS15AP10	1	46111452	46112357	1:46100001-46150000	1	46100001	46150000	0.581
TMEM69	1	46153847	46160108	1:46150001-46200000	1	46150001	46200000	0.895
IPP	1	46159998	46216485	1:46150001-46200000	1	46150001	46200000	0.895
IPP	1	46159998	46216485	1:46200001-46250000	1	46200001	46250000	0.549
MAST2	1	46269285	46501796	1:46250001-46300000	1	46250001	46300000	0.571
MAST2	1	46269285	46501796	1:46300001-46350000	1	46300001	46350000	0.654
MAST2	1	46269285	46501796	1:46350001-46400000	1	46350001	46400000	0.638
MAST2	1	46269285	46501796	1:46400001-46450000	1	46400001	46450000	0.612
MAST2	1	46269285	46501796	1:46450001-46500000	1	46450001	46500000	0.387
MAST2	1	46269285	46501796	1:46500001-46550000	1	46500001	46550000	0.741
PIK3R3	1	46505812	46598708	1:46500001-46550000	1	46500001	46550000	0.741
PIK3R3	1	46505812	46598708	1:46550001-46600000	1	46550001	46600000	0.685
TSPAN1	1	46640749	46651634	1:46600001-46650000	1	46600001	46650000	0.679
TSPAN1	1	46640749	46651634	1:46650001-46700000	1	46650001	46700000	0.542
POMGNT1	1	46654353	46685977	1:46650001-46700000	1	46650001	46700000	0.542
LURAP1	1	46669006	46686928	1:46650001-46700000	1	46650001	46700000	0.542
RAD54L	1	46713367	46744145	1:46700001-46750000	1	46700001	46750000	0.802
LRRC41	1	46744072	46769038	1:46700001-46750000	1	46700001	46750000	0.802
LRRC41	1	46744072	46769038	1:46750001-46800000	1	46750001	46800000	0.783
UQCRH	1	46769380	46782447	1:46750001-46800000	1	46750001	46800000	0.783
NSUN4	1	46805849	46830824	1:46800001-46850000	1	46800001	46850000	0.561
FAAH	1	46859939	46879520	1:46850001-46900000	1	46850001	46900000	0.415
LOC729041	1	46899499	46911374	1:46850001-46900000	1	46850001	46900000	0.415
DMBX1	1	46972668	46979886	1:46950001-47000000	1	46950001	47000000	0.548
MKNK1-AS1	1	47004368	47035927	1:47000001-47050000	1	47000001	47050000	0.409
KNCN	1	47011316	47016887	1:47000001-47050000	1	47000001	47050000	0.409
MKNK1	1	47023079	47069966	1:47000001-47050000	1	47000001	47050000	0.409
MKNK1	1	47023079	47069966	1:47050001-47100000	1	47050001	47100000	0.594
MOB3C	1	47073387	47082563	1:47050001-47100000	1	47050001	47100000	0.594
ATPAF1	1	47100711	47134099	1:47100001-47150000	1	47100001	47150000	0.78
ATPAF1-AS1	1	47137497	47139256	1:47100001-47150000	1	47100001	47150000	0.78
KIAA0494-AS1	1	47139708	47157769	1:47100001-47150000	1	47100001	47150000	0.78
KIAA0494-AS1	1	47139708	47157769	1:47150001-47200000	1	47150001	47200000	0.742
KIAA0494	1	47140831	47184736	1:47100001-47150000	1	47100001	47150000	0.78
KIAA0494	1	47140831	47184736	1:47150001-47200000	1	47150001	47200000	0.742
CYP4B1	1	47264670	47285021
CYP4Z2P	1	47308767	47366147
CYP4A11	1	47394846	47407156	1:47400001-47450000	1	47400001	47450000	0.52
CYP4X1	1	47489240	47516423	1:47450001-47500000	1	47450001	47500000	0.59
CYP4Z1	1	47533160	47583992
CYP4A22	1	47603107	47614526	1:47600001-47650000	1	47600001	47650000	0.364
PDZK1IP1-AS1	1	47644922	47646011	1:47600001-47650000	1	47600001	47650000	0.364
PDZK1IP1	1	47649261	47655771	1:47600001-47650000	1	47600001	47650000	0.364
PDZK1IP1	1	47649261	47655771	1:47650001-47700000	1	47650001	47700000	0.529
TAL1	1	47681963	47695443	1:47650001-47700000	1	47650001	47700000	0.529
STIL	1	47715811	47779819	1:47700001-47750000	1	47700001	47750000	0.695
STIL	1	47715811	47779819	1:47750001-47800000	1	47750001	47800000	0.824
CMPK1	1	47799469	47844511	1:47750001-47800000	1	47750001	47800000	0.824
CMPK1	1	47799469	47844511	1:47800001-47850000	1	47800001	47850000	0.754
FOXE3	1	47881744	47883724	1:47850001-47900000	1	47850001	47900000	0.482
FOXD2-AS1	1	47897807	47900313	1:47850001-47900000	1	47850001	47900000	0.482
FOXD2-AS1	1	47897807	47900313	1:47900001-47950000	1	47900001	47950000	0.63
FOXD2	1	47901689	47906363	1:47900001-47950000	1	47900001	47950000	0.63
TRABD2B	1	48226200	48462562	1:48200001-48250000	1	48200001	48250000	0.581
TRABD2B	1	48226200	48462562	1:48250001-48300000	1	48250001	48300000	0.59
TRABD2B	1	48226200	48462562	1:48300001-48350000	1	48300001	48350000	0.595
TRABD2B	1	48226200	48462562	1:48350001-48400000	1	48350001	48400000	0.503
TRABD2B	1	48226200	48462562	1:48400001-48450000	1	48400001	48450000	0.44
TRABD2B	1	48226200	48462562	1:48450001-48500000	1	48450001	48500000	0.35
SKINTL	1	48567387	48648100	1:48550001-48600000	1	48550001	48600000	0.582
SKINTL	1	48567387	48648100	1:48600001-48650000	1	48600001	48650000	0.699
SLC5A9	1	48688357	48714316	1:48650001-48700000	1	48650001	48700000	0.556
SLC5A9	1	48688357	48714316	1:48700001-48750000	1	48700001	48750000	0.668
SPATA6	1	48761044	48937876	1:48750001-48800000	1	48750001	48800000	0.599
SPATA6	1	48761044	48937876	1:48800001-48850000	1	48800001	48850000	0.483
SPATA6	1	48761044	48937876	1:48850001-48900000	1	48850001	48900000	0.618
SPATA6	1	48761044	48937876	1:48900001-48950000	1	48900001	48950000	0.766
AGBL4	1	48998527	50489626	1:48950001-49000000	1	48950001	49000000	0.949
AGBL4	1	48998527	50489626	1:49000001-49050000	1	49000001	49050000	0.839
AGBL4	1	48998527	50489626	1:49050001-49100000	1	49050001	49100000	0.824
AGBL4	1	48998527	50489626	1:49100001-49150000	1	49100001	49150000	0.956
AGBL4	1	48998527	50489626	1:49150001-49200000	1	49150001	49200000	0.853
AGBL4	1	48998527	50489626	1:49200001-49250000	1	49200001	49250000	0.834
AGBL4	1	48998527	50489626	1:49250001-49300000	1	49250001	49300000	0.773
AGBL4	1	48998527	50489626	1:49300001-49350000	1	49300001	49350000	0.645
AGBL4	1	48998527	50489626	1:49350001-49400000	1	49350001	49400000	0.752
AGBL4	1	48998527	50489626	1:49400001-49450000	1	49400001	49450000	0.716
AGBL4	1	48998527	50489626	1:49450001-49500000	1	49450001	49500000	0.789
AGBL4	1	48998527	50489626	1:49500001-49550000	1	49500001	49550000	0.843
AGBL4	1	48998527	50489626	1:49550001-49600000	1	49550001	49600000	0.729
AGBL4	1	48998527	50489626	1:49600001-49650000	1	49600001	49650000	0.763
AGBL4	1	48998527	50489626	1:49650001-49700000	1	49650001	49700000	0.76
AGBL4	1	48998527	50489626	1:49700001-49750000	1	49700001	49750000	0.69
AGBL4	1	48998527	50489626	1:49750001-49800000	1	49750001	49800000	0.729
AGBL4	1	48998527	50489626	1:49800001-49850000	1	49800001	49850000	0.628
AGBL4	1	48998527	50489626	1:49850001-49900000	1	49850001	49900000	0.637
AGBL4	1	48998527	50489626	1:49900001-49950000	1	49900001	49950000	0.678
AGBL4	1	48998527	50489626	1:49950001-50000000	1	49950001	50000000	0.647
AGBL4	1	48998527	50489626	1:50000001-50050000	1	50000001	50050000	0.635
AGBL4	1	48998527	50489626	1:50050001-50100000	1	50050001	50100000	0.65
AGBL4	1	48998527	50489626	1:50100001-50150000	1	50100001	50150000	0.766
AGBL4	1	48998527	50489626	1:50150001-50200000	1	50150001	50200000	0.684
AGBL4	1	48998527	50489626	1:50200001-50250000	1	50200001	50250000	0.726
AGBL4	1	48998527	50489626	1:50250001-50300000	1	50250001	50300000	0.599
AGBL4	1	48998527	50489626	1:50300001-50350000	1	50300001	50350000	0.621
AGBL4	1	48998527	50489626	1:50350001-50400000	1	50350001	50400000	0.752
AGBL4	1	48998527	50489626	1:50400001-50450000	1	50400001	50450000	0.636
AGBL4	1	48998527	50489626	1:50450001-50500000	1	50450001	50500000	0.798
BEND5	1	49193540	49242547	1:49150001-49200000	1	49150001	49200000	0.853
BEND5	1	49193540	49242547	1:49200001-49250000	1	49200001	49250000	0.834
ELAVL4	1	50513686	50667540	1:50500001-50550000	1	50500001	50550000	0.903
ELAVL4	1	50513686	50667540	1:50550001-50600000	1	50550001	50600000	0.902
ELAVL4	1	50513686	50667540	1:50600001-50650000	1	50600001	50650000	0.791
ELAVL4	1	50513686	50667540	1:50650001-50700000	1	50650001	50700000	0.84
DMRTA2	1	50883223	50889119
FAF1	1	50906935	51425936	1:50900001-50950000	1	50900001	50950000	0.705
FAF1	1	50906935	51425936	1:50950001-51000000	1	50950001	51000000	0.756
FAF1	1	50906935	51425936	1:51000001-51050000	1	51000001	51050000	0.612
FAF1	1	50906935	51425936	1:51050001-51100000	1	51050001	51100000	0.758
FAF1	1	50906935	51425936	1:51100001-51150000	1	51100001	51150000	0.795
FAF1	1	50906935	51425936	1:51150001-51200000	1	51150001	51200000	0.843
FAF1	1	50906935	51425936	1:51200001-51250000	1	51200001	51250000	0.883
FAF1	1	50906935	51425936	1:51250001-51300000	1	51250001	51300000	0.876
FAF1	1	50906935	51425936	1:51300001-51350000	1	51300001	51350000	0.832
FAF1	1	50906935	51425936	1:51350001-51400000	1	51350001	51400000	0.856
FAF1	1	50906935	51425936	1:51400001-51450000	1	51400001	51450000	1.106
CDKN2C	1	51434367	51440309	1:51400001-51450000	1	51400001	51450000	1.106
C1orf185	1	51567906	51613754	1:51550001-51600000	1	51550001	51600000	0.72
C1orf185	1	51567906	51613754	1:51600001-51650000	1	51600001	51650000	0.899
RNF11	1	51701945	51739119	1:51700001-51750000	1	51700001	51750000	0.836
TTC39A	1	51752930	51810785	1:51750001-51800000	1	51750001	51800000	0.758
TTC39A	1	51752930	51810785	1:51800001-51850000	1	51800001	51850000	0.721
EPS15	1	51819935	51984995	1:51800001-51850000	1	51800001	51850000	0.721
EPS15	1	51819935	51984995	1:51850001-51900000	1	51850001	51900000	0.845
EPS15	1	51819935	51984995	1:51900001-51950000	1	51900001	51950000	0.717
EPS15	1	51819935	51984995	1:51950001-52000000	1	51950001	52000000	0.698
OSBPL9	1	52082546	52254891	1:52050001-52100000	1	52050001	52100000	0.638
OSBPL9	1	52082546	52254891	1:52100001-52150000	1	52100001	52150000	0.687
OSBPL9	1	52082546	52254891	1:52150001-52200000	1	52150001	52200000	0.67
OSBPL9	1	52082546	52254891	1:52200001-52250000	1	52200001	52250000	0.806
OSBPL9	1	52082546	52254891	1:52250001-52300000	1	52250001	52300000	0.749
NRD1	1	52254866	52344609	1:52250001-52300000	1	52250001	52300000	0.749
NRD1	1	52254866	52344609	1:52300001-52350000	1	52300001	52350000	0.791
MIR761	1	52302016	52302074	1:52300001-52350000	1	52300001	52350000	0.791
RAB3B	1	52373628	52456436	1:52350001-52400000	1	52350001	52400000	0.649
RAB3B	1	52373628	52456436	1:52400001-52450000	1	52400001	52450000	0.929
RAB3B	1	52373628	52456436	1:52450001-52500000	1	52450001	52500000	0.727
TXNDC12	1	52485804	52521843	1:52450001-52500000	1	52450001	52500000	0.727
TXNDC12	1	52485804	52521843	1:52500001-52550000	1	52500001	52550000	0.801
KTI12	1	52497777	52499472	1:52450001-52500000	1	52450001	52500000	0.727
BTF3L4	1	52521857	52556388	1:52500001-52550000	1	52500001	52550000	0.801
BTF3L4	1	52521857	52556388	1:52550001-52600000	1	52550001	52600000	0.619
ZFYVE9	1	52608046	52812358	1:52600001-52650000	1	52600001	52650000	0.565
ZFYVE9	1	52608046	52812358	1:52650001-52700000	1	52650001	52700000	0.617
ZFYVE9	1	52608046	52812358	1:52700001-52750000	1	52700001	52750000	0.555
ZFYVE9	1	52608046	52812358	1:52750001-52800000	1	52750001	52800000	0.613
ZFYVE9	1	52608046	52812358	1:52800001-52850000	1	52800001	52850000	0.562
CC2D1B	1	52816265	52831877	1:52800001-52850000	1	52800001	52850000	0.562
ORC1	1	52838501	52870143	1:52800001-52850000	1	52800001	52850000	0.562
ORC1	1	52838501	52870143	1:52850001-52900000	1	52850001	52900000	0.774
PRPF38A	1	52870219	52883992	1:52850001-52900000	1	52850001	52900000	0.774
ZCCHC11	1	52888948	53018762	1:52850001-52900000	1	52850001	52900000	0.774
ZCCHC11	1	52888948	53018762	1:52900001-52950000	1	52900001	52950000	0.644
ZCCHC11	1	52888948	53018762	1:52950001-53000000	1	52950001	53000000	0.713
ZCCHC11	1	52888948	53018762	1:53000001-53050000	1	53000001	53050000	0.767
GPX7	1	53068043	53074723	1:53050001-53100000	1	53050001	53100000	0.474
FAM159A	1	53099066	53122737	1:53050001-53100000	1	53050001	53100000	0.474
FAM159A	1	53099066	53122737	1:53100001-53150000	1	53100001	53150000	0.46
SELRC1	1	53152014	53164038	1:53150001-53200000	1	53150001	53200000	0.732
ZYG11B	1	53192131	53293013	1:53150001-53200000	1	53150001	53200000	0.732
ZYG11B	1	53192131	53293013	1:53200001-53250000	1	53200001	53250000	0.738
ZYG11B	1	53192131	53293013	1:53250001-53300000	1	53250001	53300000	0.71
ZYG11A	1	53308183	53360247	1:53300001-53350000	1	53300001	53350000	0.575
ZYG11A	1	53308183	53360247	1:53350001-53400000	1	53350001	53400000	0.656
ECHDC2	1	53361582	53387446	1:53350001-53400000	1	53350001	53400000	0.656
SCP2	1	53392901	53517289	1:53350001-53400000	1	53350001	53400000	0.656
SCP2	1	53392901	53517289	1:53400001-53450000	1	53400001	53450000	0.607
SCP2	1	53392901	53517289	1:53450001-53500000	1	53450001	53500000	0.681
SCP2	1	53392901	53517289	1:53500001-53550000	1	53500001	53550000	0.733
PODN	1	53527724	53551174	1:53500001-53550000	1	53500001	53550000	0.733
PODN	1	53527724	53551174	1:53550001-53600000	1	53550001	53600000	0.598
SLC1A7	1	53552855	53608289	1:53550001-53600000	1	53550001	53600000	0.598
SLC1A7	1	53552855	53608289	1:53600001-53650000	1	53600001	53650000	0.95
CPT2	1	53662101	53679869	1:53650001-53700000	1	53650001	53700000	0.801
C1orf123	1	53679772	53686289	1:53650001-53700000	1	53650001	53700000	0.801
MAGOH	1	53692564	53704282	1:53650001-53700000	1	53650001	53700000	0.801
MAGOH	1	53692564	53704282	1:53700001-53750000	1	53700001	53750000	0.701
LOC100507564	1	53704282	53708455	1:53700001-53750000	1	53700001	53750000	0.701
LRP8	1	53708041	53793821	1:53700001-53750000	1	53700001	53750000	0.701
LRP8	1	53708041	53793821	1:53750001-53800000	1	53750001	53800000	0.869
SLC25A3P1	1	53904043	53905693	1:53900001-53950000	1	53900001	53950000	0.649
DMRTB1	1	53925072	53933158	1:53900001-53950000	1	53900001	53950000	0.649
GLIS1	1	53971906	54199877	1:53950001-54000000	1	53950001	54000000	0.444
GLIS1	1	53971906	54199877	1:54000001-54050000	1	54000001	54050000	0.544
GLIS1	1	53971906	54199877	1:54050001-54100000	1	54050001	54100000	0.508
GLIS1	1	53971906	54199877	1:54100001-54150000	1	54100001	54150000	0.578
GLIS1	1	53971906	54199877	1:54150001-54200000	1	54150001	54200000	0.468
TMEM48	1	54231134	54304225	1:54200001-54250000	1	54200001	54250000	0.576
TMEM48	1	54231134	54304225	1:54250001-54300000	1	54250001	54300000	0.614
TMEM48	1	54231134	54304225	1:54300001-54350000	1	54300001	54350000	0.749
YIPF1	1	54317392	54355487	1:54300001-54350000	1	54300001	54350000	0.749
YIPF1	1	54317392	54355487	1:54350001-54400000	1	54350001	54400000	0.589
DIO1	1	54359861	54376759	1:54350001-54400000	1	54350001	54400000	0.589
HSPB11	1	54387234	54411288	1:54350001-54400000	1	54350001	54400000	0.589
HSPB11	1	54387234	54411288	1:54400001-54450000	1	54400001	54450000	0.767
LRRC42	1	54411999	54433841	1:54400001-54450000	1	54400001	54450000	0.767
LDLRAD1	1	54474506	54483803	1:54450001-54500000	1	54450001	54500000	0.46
TMEM59	1	54497349	54519111	1:54450001-54500000	1	54450001	54500000	0.46
TMEM59	1	54497349	54519111	1:54500001-54550000	1	54500001	54550000	0.907
TCEANC2	1	54519274	54565416	1:54500001-54550000	1	54500001	54550000	0.907
TCEANC2	1	54519274	54565416	1:54550001-54600000	1	54550001	54600000	0.735
MIR4781	1	54519752	54519827	1:54500001-54550000	1	54500001	54550000	0.907
CDCP2	1	54604668	54619443	1:54600001-54650000	1	54600001	54650000	0.557
CYB5RL	1	54638027	54665746	1:54600001-54650000	1	54600001	54650000	0.557
CYB5RL	1	54638027	54665746	1:54650001-54700000	1	54650001	54700000	0.716
MRPL37	1	54665840	54684056	1:54650001-54700000	1	54650001	54700000	0.716
SSBP3	1	54692195	54872092	1:54650001-54700000	1	54650001	54700000	0.716
SSBP3	1	54692195	54872092	1:54700001-54750000	1	54700001	54750000	0.803
SSBP3	1	54692195	54872092	1:54750001-54800000	1	54750001	54800000	0.887
SSBP3	1	54692195	54872092	1:54800001-54850000	1	54800001	54850000	0.852
SSBP3	1	54692195	54872092	1:54850001-54900000	1	54850001	54900000	0.547
ACOT11	1	55013807	55100417	1:55000001-55050000	1	55000001	55050000	0.625
ACOT11	1	55013807	55100417	1:55050001-55100000	1	55050001	55100000	0.492
ACOT11	1	55013807	55100417	1:55100001-55150000	1	55100001	55150000	0.372
FAM151A	1	55074850	55089200	1:55050001-55100000	1	55050001	55100000	0.492
HEATR8-TTC4	1	55107427	55208328	1:55100001-55150000	1	55100001	55150000	0.372
HEATR8	1	55107427	55175939	1:55100001-55150000	1	55100001	55150000	0.372
HEATR8-TTC4	1	55107427	55208328	1:55150001-55200000	1	55150001	55200000	0.463
HEATR8	1	55107427	55175939	1:55150001-55200000	1	55150001	55200000	0.463
HEATR8-TTC4	1	55107427	55208328	1:55200001-55250000	1	55200001	55250000	0.738
TTC4	1	55181495	55208328	1:55150001-55200000	1	55150001	55200000	0.463
TTC4	1	55181495	55208328	1:55200001-55250000	1	55200001	55250000	0.738
PARS2	1	55222571	55230226	1:55200001-55250000	1	55200001	55250000	0.738
TTC22	1	55246752	55266941	1:55200001-55250000	1	55200001	55250000	0.738
TTC22	1	55246752	55266941	1:55250001-55300000	1	55250001	55300000	0.531
C1orf177	1	55271736	55307937	1:55250001-55300000	1	55250001	55300000	0.531
C1orf177	1	55271736	55307937	1:55300001-55350000	1	55300001	55350000	0.538
DHCR24	1	55315300	55352921	1:55300001-55350000	1	55300001	55350000	0.538
TMEM61	1	55446465	55457966	1:55400001-55450000	1	55400001	55450000	0.693
TMEM61	1	55446465	55457966	1:55450001-55500000	1	55450001	55500000	0.857
MIR4426	1	55461300	55461985	1:55450001-55500000	1	55450001	55500000	0.857
BSND	1	55464617	55474465	1:55450001-55500000	1	55450001	55500000	0.857
PCSK9	1	55505149	55530526	1:55500001-55550000	1	55500001	55550000	0.98
USP24	1	55532032	55681039	1:55500001-55550000	1	55500001	55550000	0.98
USP24	1	55532032	55681039	1:55550001-55600000	1	55550001	55600000	0.657
USP24	1	55532032	55681039	1:55600001-55650000	1	55600001	55650000	0.711
USP24	1	55532032	55681039	1:55650001-55700000	1	55650001	55700000	0.733
LOC100507634	1	55681081	55683128	1:55650001-55700000	1	55650001	55700000	0.733
MIR4422	1	55691314	55691396	1:55650001-55700000	1	55650001	55700000	0.733
MIR5095	1	55913213	55998278	1:55900001-55950000	1	55900001	55950000	0.651
MIR5095	1	55913213	55998278	1:55950001-56000000	1	55950001	56000000	0.552
PPAP2B	1	56960419	57045257	1:56950001-57000000	1	56950001	57000000	0.314
PPAP2B	1	56960419	57045257	1:57000001-57050000	1	57000001	57050000	0.353
PRKAA2	1	57110990	57181008	1:57100001-57150000	1	57100001	57150000	0.331
PRKAA2	1	57110990	57181008	1:57150001-57200000	1	57150001	57200000	0.347
C1orf168	1	57184477	57285369	1:57150001-57200000	1	57150001	57200000	0.347
C1orf168	1	57184477	57285369	1:57200001-57250000	1	57200001	57250000	0.335
C1orf168	1	57184477	57285369	1:57250001-57300000	1	57250001	57300000	0.513
C8A	1	57320443	57383894	1:57300001-57350000	1	57300001	57350000	0.3
C8A	1	57320443	57383894	1:57350001-57400000	1	57350001	57400000	0.273
C8B	1	57394883	57431688	1:57350001-57400000	1	57350001	57400000	0.273
C8B	1	57394883	57431688	1:57400001-57450000	1	57400001	57450000	0.229
DAB1	1	57463579	58716211	1:57450001-57500000	1	57450001	57500000	0.315
DAB1	1	57463579	58716211	1:57500001-57550000	1	57500001	57550000	0.458
DAB1	1	57463579	58716211	1:57550001-57600000	1	57550001	57600000	0.41
DAB1	1	57463579	58716211	1:57600001-57650000	1	57600001	57650000	0.319
DAB1	1	57463579	58716211	1:57650001-57700000	1	57650001	57700000	0.33
DAB1	1	57463579	58716211	1:57700001-57750000	1	57700001	57750000	0.313
DAB1	1	57463579	58716211	1:57750001-57800000	1	57750001	57800000	0.38
DAB1	1	57463579	58716211	1:57800001-57850000	1	57800001	57850000	0.289
DAB1	1	57463579	58716211	1:57850001-57900000	1	57850001	57900000	0.455
DAB1	1	57463579	58716211	1:57900001-57950000	1	57900001	57950000	0.3
DAB1	1	57463579	58716211	1:57950001-58000000	1	57950001	58000000	0.515
DAB1	1	57463579	58716211	1:58000001-58050000	1	58000001	58050000	0.374
DAB1	1	57463579	58716211	1:58050001-58100000	1	58050001	58100000	0.453
DAB1	1	57463579	58716211	1:58100001-58150000	1	58100001	58150000	0.559
DAB1	1	57463579	58716211	1:58150001-58200000	1	58150001	58200000	0.623
DAB1	1	57463579	58716211	1:58200001-58250000	1	58200001	58250000	0.645
DAB1	1	57463579	58716211	1:58300001-58350000	1	58300001	58350000	0.686
DAB1	1	57463579	58716211	1:58350001-58400000	1	58350001	58400000	0.517
DAB1	1	57463579	58716211	1:58400001-58450000	1	58400001	58450000	0.615
DAB1	1	57463579	58716211	1:58450001-58500000	1	58450001	58500000	0.53
DAB1	1	57463579	58716211	1:58500001-58550000	1	58500001	58550000	0.471
DAB1	1	57463579	58716211	1:58550001-58600000	1	58550001	58600000	0.404
DAB1	1	57463579	58716211	1:58600001-58650000	1	58600001	58650000	0.543
DAB1	1	57463579	58716211	1:58650001-58700000	1	58650001	58700000	0.372
DAB1	1	57463579	58716211	1:58700001-58750000	1	58700001	58750000	0.538
OMA1	1	58946391	59012446	1:58900001-58950000	1	58900001	58950000	0.551
OMA1	1	58946391	59012446	1:58950001-59000000	1	58950001	59000000	0.641
OMA1	1	58946391	59012446	1:59000001-59050000	1	59000001	59050000	0.567
TACSTD2	1	59041095	59043166	1:59000001-59050000	1	59000001	59050000	0.567
MYSM1	1	59120411	59165747	1:59100001-59150000	1	59100001	59150000	0.695
MYSM1	1	59120411	59165747	1:59150001-59200000	1	59150001	59200000	0.624
JUN	1	59246463	59249785	1:59200001-59250000	1	59200001	59250000	0.864
LOC100131060	1	59250823	59365384	1:59250001-59300000	1	59250001	59300000	0.676
LOC100131060	1	59250823	59365384	1:59300001-59350000	1	59300001	59350000	0.623
LOC100131060	1	59250823	59365384	1:59350001-59400000	1	59350001	59400000	0.789
HSD52	1	59597608	59612479	1:59550001-59600000	1	59550001	59600000	0.646
HSD52	1	59597608	59612479	1:59600001-59650000	1	59600001	59650000	0.786
FGGY	1	59762625	60228402	1:59750001-59800000	1	59750001	59800000	0.824
FGGY	1	59762625	60228402	1:59800001-59850000	1	59800001	59850000	0.731
FGGY	1	59762625	60228402	1:59850001-59900000	1	59850001	59900000	0.816
FGGY	1	59762625	60228402	1:59900001-59950000	1	59900001	59950000	0.911
FGGY	1	59762625	60228402	1:59950001-60000000	1	59950001	60000000	0.689
FGGY	1	59762625	60228402	1:60000001-60050000	1	60000001	60050000	0.675
FGGY	1	59762625	60228402	1:60100001-60150000	1	60100001	60150000	0.682
FGGY	1	59762625	60228402	1:60150001-60200000	1	60150001	60200000	0.824
FGGY	1	59762625	60228402	1:60200001-60250000	1	60200001	60250000	0.83
MIR4711	1	60198899	60198968	1:60150001-60200000	1	60150001	60200000	0.824
HOOK1	1	60280533	60342050	1:60250001-60300000	1	60250001	60300000	0.791
HOOK1	1	60280533	60342050	1:60300001-60350000	1	60300001	60350000	0.658
CYP2J2	1	60358980	60392423	1:60350001-60400000	1	60350001	60400000	0.602
C1orf87	1	60456066	60539442	1:60450001-60500000	1	60450001	60500000	0.543
C1orf87	1	60456066	60539442	1:60500001-60550000	1	60500001	60550000	0.645
NFIA	1	61542946	61928460	1:61550001-61600000	1	61550001	61600000	1.068
NFIA	1	61542946	61928460	1:61600001-61650000	1	61600001	61650000	1.037
NFIA	1	61542946	61928460	1:61650001-61700000	1	61650001	61700000	1.218
NFIA	1	61542946	61928460	1:61700001-61750000	1	61700001	61750000	1.057
NFIA	1	61542946	61928460	1:61750001-61800000	1	61750001	61800000	0.966
NFIA	1	61542946	61928460	1:61800001-61850000	1	61800001	61850000	0.903
NFIA	1	61542946	61928460	1:61850001-61900000	1	61850001	61900000	0.849
NFIA	1	61542946	61928460	1:61900001-61950000	1	61900001	61950000	0.884
TM2D1	1	62146719	62191095	1:62100001-62150000	1	62100001	62150000	0.617
TM2D1	1	62146719	62191095	1:62150001-62200000	1	62150001	62200000	0.765
INADL	1	62208149	62629591	1:62200001-62250000	1	62200001	62250000	0.563
INADL	1	62208149	62629591	1:62250001-62300000	1	62250001	62300000	0.682
INADL	1	62208149	62629591	1:62300001-62350000	1	62300001	62350000	0.665
INADL	1	62208149	62629591	1:62350001-62400000	1	62350001	62400000	0.563
INADL	1	62208149	62629591	1:62400001-62450000	1	62400001	62450000	0.712
INADL	1	62208149	62629591	1:62450001-62500000	1	62450001	62500000	0.765
INADL	1	62208149	62629591	1:62500001-62550000	1	62500001	62550000	0.554
INADL	1	62208149	62629591	1:62550001-62600000	1	62550001	62600000	0.56
INADL	1	62208149	62629591	1:62600001-62650000	1	62600001	62650000	0.688
L1TD1	1	62660474	62678001	1:62650001-62700000	1	62650001	62700000	0.481
KANK4	1	62701837	62785083	1:62700001-62750000	1	62700001	62750000	0.656
KANK4	1	62701837	62785083	1:62750001-62800000	1	62750001	62800000	0.672
USP1	1	62901975	62917475	1:62900001-62950000	1	62900001	62950000	0.82
DOCK7	1	62920397	63153969	1:62900001-62950000	1	62900001	62950000	0.82
DOCK7	1	62920397	63153969	1:62950001-63000000	1	62950001	63000000	0.719
DOCK7	1	62920397	63153969	1:63000001-63050000	1	63000001	63050000	0.609
DOCK7	1	62920397	63153969	1:63050001-63100000	1	63050001	63100000	0.62
DOCK7	1	62920397	63153969	1:63100001-63150000	1	63100001	63150000	0.724
DOCK7	1	62920397	63153969	1:63150001-63200000	1	63150001	63200000	0.701
ANGPTL3	1	63063187	63071180	1:63050001-63100000	1	63050001	63100000	0.62
ATG4C	1	63249777	63330941	1:63200001-63250000	1	63200001	63250000	0.599
ATG4C	1	63249777	63330941	1:63250001-63300000	1	63250001	63300000	0.756
ATG4C	1	63249777	63330941	1:63300001-63350000	1	63300001	63350000	0.578
LINC00466	1	63624754	63782901	1:63600001-63650000	1	63600001	63650000	0.578
LINC00466	1	63624754	63782901	1:63650001-63700000	1	63650001	63700000	0.385
LINC00466	1	63624754	63782901	1:63700001-63750000	1	63700001	63750000	0.554
LINC00466	1	63624754	63782901	1:63750001-63800000	1	63750001	63800000	0.514
FOXD3	1	63788730	63790797	1:63750001-63800000	1	63750001	63800000	0.514
ALG6	1	63833261	63904233	1:63800001-63850000	1	63800001	63850000	0.518
ALG6	1	63833261	63904233	1:63850001-63900000	1	63850001	63900000	0.47
ALG6	1	63833261	63904233	1:63900001-63950000	1	63900001	63950000	0.708
ITGB3BP	1	63906441	63988944	1:63900001-63950000	1	63900001	63950000	0.708
ITGB3BP	1	63906441	63988944	1:63950001-64000000	1	63950001	64000000	0.827
EFCAB7	1	63989013	64038364	1:63950001-64000000	1	63950001	64000000	0.827
EFCAB7	1	63989013	64038364	1:64000001-64050000	1	64000001	64050000	0.618
DLEU2L	1	64014651	64016307	1:64000001-64050000	1	64000001	64050000	0.618
PGM1	1	64058947	64125916	1:64050001-64100000	1	64050001	64100000	0.787
PGM1	1	64058947	64125916	1:64100001-64150000	1	64100001	64150000	0.71
ROR1	1	64239690	64647179	1:64200001-64250000	1	64200001	64250000	0.553
ROR1	1	64239690	64647179	1:64250001-64300000	1	64250001	64300000	0.66
ROR1	1	64239690	64647179	1:64300001-64350000	1	64300001	64350000	0.597
ROR1	1	64239690	64647179	1:64350001-64400000	1	64350001	64400000	0.388
ROR1	1	64239690	64647179	1:64400001-64450000	1	64400001	64450000	0.37
ROR1	1	64239690	64647179	1:64450001-64500000	1	64450001	64500000	0.49
ROR1	1	64239690	64647179	1:64500001-64550000	1	64500001	64550000	0.42
ROR1	1	64239690	64647179	1:64550001-64600000	1	64550001	64600000	0.488
ROR1	1	64239690	64647179	1:64600001-64650000	1	64600001	64650000	0.756
UBE2U	1	64669490	64710027	1:64650001-64700000	1	64650001	64700000	0.485
UBE2U	1	64669490	64710027	1:64700001-64750000	1	64700001	64750000	0.643
CACHD1	1	64936476	65158741	1:64900001-64950000	1	64900001	64950000	0.482
CACHD1	1	64936476	65158741	1:64950001-65000000	1	64950001	65000000	0.906
CACHD1	1	64936476	65158741	1:65000001-65050000	1	65000001	65050000	0.887
CACHD1	1	64936476	65158741	1:65050001-65100000	1	65050001	65100000	0.791
CACHD1	1	64936476	65158741	1:65100001-65150000	1	65100001	65150000	0.593
CACHD1	1	64936476	65158741	1:65150001-65200000	1	65150001	65200000	0.675
MIR4794	1	65045530	65045604	1:65000001-65050000	1	65000001	65050000	0.887
RAVER2	1	65210778	65298914	1:65200001-65250000	1	65200001	65250000	0.795
RAVER2	1	65210778	65298914	1:65250001-65300000	1	65250001	65300000	0.805
JAK1	1	65298906	65432187	1:65250001-65300000	1	65250001	65300000	0.805
JAK1	1	65298906	65432187	1:65300001-65350000	1	65300001	65350000	0.791
JAK1	1	65298906	65432187	1:65350001-65400000	1	65350001	65400000	0.749
JAK1	1	65298906	65432187	1:65400001-65450000	1	65400001	65450000	0.707
MIR3671	1	65523438	65523525	1:65500001-65550000	1	65500001	65550000	0.917
MIR101-1	1	65524117	65524191	1:65500001-65550000	1	65500001	65550000	0.917
AK4	1	65613232	65697828	1:65650001-65700000	1	65650001	65700000	0.844
DNAJC6	1	65730377	65881552	1:65700001-65750000	1	65700001	65750000	0.808
DNAJC6	1	65730377	65881552	1:65750001-65800000	1	65750001	65800000	0.744
DNAJC6	1	65730377	65881552	1:65800001-65850000	1	65800001	65850000	0.608
DNAJC6	1	65730377	65881552	1:65850001-65900000	1	65850001	65900000	0.682
LEPROT	1	65886131	65901690	1:65850001-65900000	1	65850001	65900000	0.682
LEPROT	1	65886131	65901690	1:65900001-65950000	1	65900001	65950000	0.649
LEPR	1	65886335	66103176	1:65850001-65900000	1	65850001	65900000	0.682
LEPR	1	65886335	66103176	1:65900001-65950000	1	65900001	65950000	0.649
LEPR	1	65886335	66103176	1:65950001-66000000	1	65950001	66000000	0.417
LEPR	1	65886335	66103176	1:66050001-66100000	1	66050001	66100000	0.498
LEPR	1	65886335	66103176	1:66100001-66150000	1	66100001	66150000	0.707
PDE4B	1	66258193	66840262	1:66250001-66300000	1	66250001	66300000	0.639
PDE4B	1	66258193	66840262	1:66300001-66350000	1	66300001	66350000	0.499
PDE4B	1	66258193	66840262	1:66350001-66400000	1	66350001	66400000	0.502
PDE4B	1	66258193	66840262	1:66400001-66450000	1	66400001	66450000	0.618
PDE4B	1	66258193	66840262	1:66450001-66500000	1	66450001	66500000	0.822
PDE4B	1	66258193	66840262	1:66500001-66550000	1	66500001	66550000	0.808
PDE4B	1	66258193	66840262	1:66550001-66600000	1	66550001	66600000	0.661
PDE4B	1	66258193	66840262	1:66600001-66650000	1	66600001	66650000	0.65
PDE4B	1	66258193	66840262	1:66700001-66750000	1	66700001	66750000	0.783
PDE4B	1	66258193	66840262	1:66750001-66800000	1	66750001	66800000	0.628
PDE4B	1	66258193	66840262	1:66800001-66850000	1	66800001	66850000	0.792
SGIP1	1	66999825	67210768	1:66950001-67000000	1	66950001	67000000	0.606
SGIP1	1	66999825	67210768	1:67000001-67050000	1	67000001	67050000	0.357
SGIP1	1	66999825	67210768	1:67050001-67100000	1	67050001	67100000	0.523
SGIP1	1	66999825	67210768	1:67100001-67150000	1	67100001	67150000	0.377
SGIP1	1	66999825	67210768	1:67150001-67200000	1	67150001	67200000	0.507
SGIP1	1	66999825	67210768	1:67200001-67250000	1	67200001	67250000	0.602
MIR3117	1	67094123	67094200	1:67050001-67100000	1	67050001	67100000	0.523
TCTEX1D1	1	67218140	67244730	1:67200001-67250000	1	67200001	67250000	0.602
INSL5	1	67263424	67266942	1:67250001-67300000	1	67250001	67300000	0.447
WDR78	1	67278572	67390570	1:67250001-67300000	1	67250001	67300000	0.447
WDR78	1	67278572	67390570	1:67300001-67350000	1	67300001	67350000	0.581
WDR78	1	67278572	67390570	1:67350001-67400000	1	67350001	67400000	0.743
MIER1	1	67390578	67454302	1:67350001-67400000	1	67350001	67400000	0.743
MIER1	1	67390578	67454302	1:67400001-67450000	1	67400001	67450000	0.678
MIER1	1	67390578	67454302	1:67450001-67500000	1	67450001	67500000	0.649
SLC35D1	1	67465015	67520080	1:67450001-67500000	1	67450001	67500000	0.649
SLC35D1	1	67465015	67520080	1:67500001-67550000	1	67500001	67550000	0.563
C1orf141	1	67557859	67594220	1:67550001-67600000	1	67550001	67600000	0.398
IL23R	1	67632169	67725650	1:67600001-67650000	1	67600001	67650000	0.442
IL23R	1	67632169	67725650	1:67650001-67700000	1	67650001	67700000	0.427
IL23R	1	67632169	67725650	1:67700001-67750000	1	67700001	67750000	0.537
IL12RB2	1	67773047	67862583	1:67750001-67800000	1	67750001	67800000	0.56
IL12RB2	1	67773047	67862583	1:67800001-67850000	1	67800001	67850000	0.616
IL12RB2	1	67773047	67862583	1:67850001-67900000	1	67850001	67900000	0.844
SERBP1	1	67873493	67896123	1:67850001-67900000	1	67850001	67900000	0.844
GADD45A	1	68150860	68154021	1:68150001-68200000	1	68150001	68200000	0.692
GNG12	1	68167149	68299155	1:68150001-68200000	1	68150001	68200000	0.692
GNG12	1	68167149	68299155	1:68200001-68250000	1	68200001	68250000	0.496
GNG12	1	68167149	68299155	1:68250001-68300000	1	68250001	68300000	0.498
GNG12-AS1	1	68297971	68668670	1:68250001-68300000	1	68250001	68300000	0.498
GNG12-AS1	1	68297971	68668670	1:68300001-68350000	1	68300001	68350000	0.395
GNG12-AS1	1	68297971	68668670	1:68350001-68400000	1	68350001	68400000	0.493
GNG12-AS1	1	68297971	68668670	1:68400001-68450000	1	68400001	68450000	0.45
GNG12-AS1	1	68297971	68668670	1:68500001-68550000	1	68500001	68550000	0.433
GNG12-AS1	1	68297971	68668670	1:68550001-68600000	1	68550001	68600000	0.473
GNG12-AS1	1	68297971	68668670	1:68600001-68650000	1	68600001	68650000	0.427
GNG12-AS1	1	68297971	68668670	1:68650001-68700000	1	68650001	68700000	0.433
DIRAS3	1	68511645	68516460	1:68500001-68550000	1	68500001	68550000	0.433
WLS	1	68564142	68698284	1:68550001-68600000	1	68550001	68600000	0.473
WLS	1	68564142	68698284	1:68600001-68650000	1	68600001	68650000	0.427
WLS	1	68564142	68698284	1:68650001-68700000	1	68650001	68700000	0.433
MIR1262	1	68649201	68649293	1:68600001-68650000	1	68600001	68650000	0.427
RPE65	1	68894507	68915642	1:68850001-68900000	1	68850001	68900000	0.501
RPE65	1	68894507	68915642	1:68900001-68950000	1	68900001	68950000	0.555
DEPDC1	1	68939835	68962799	1:68900001-68950000	1	68900001	68950000	0.555
DEPDC1	1	68939835	68962799	1:68950001-69000000	1	68950001	69000000	0.636
LRRC7	1	70225858	70589171	1:70200001-70250000	1	70200001	70250000	0.358
LRRC7	1	70225858	70589171	1:70250001-70300000	1	70250001	70300000	0.461
LRRC7	1	70225858	70589171	1:70300001-70350000	1	70300001	70350000	0.491
LRRC7	1	70225858	70589171	1:70400001-70450000	1	70400001	70450000	0.414
LRRC7	1	70225858	70589171	1:70450001-70500000	1	70450001	70500000	0.739
LRRC7	1	70225858	70589171	1:70500001-70550000	1	70500001	70550000	0.642
LRRC7	1	70225858	70589171	1:70550001-70600000	1	70550001	70600000	0.598
PIN1P1	1	70385005	70386000
LRRC40	1	70610485	70671361	1:70600001-70650000	1	70600001	70650000	0.738
LRRC40	1	70610485	70671361	1:70650001-70700000	1	70650001	70700000	0.793
SRSF11	1	70671365	70717701	1:70650001-70700000	1	70650001	70700000	0.793
SRSF11	1	70671365	70717701	1:70700001-70750000	1	70700001	70750000	0.671
ANKRD13C	1	70724685	70820417	1:70700001-70750000	1	70700001	70750000	0.671
ANKRD13C	1	70724685	70820417	1:70750001-70800000	1	70750001	70800000	0.58
ANKRD13C	1	70724685	70820417	1:70800001-70850000	1	70800001	70850000	0.805
HHLA3	1	70820493	70833705	1:70800001-70850000	1	70800001	70850000	0.805
CTH	1	70876901	70905534	1:70850001-70900000	1	70850001	70900000	0.685
CTH	1	70876901	70905534	1:70900001-70950000	1	70900001	70950000	0.564
PTGER3	1	71318036	71513491	1:71300001-71350000	1	71300001	71350000	0.636
PTGER3	1	71318036	71513491	1:71350001-71400000	1	71350001	71400000	0.47
PTGER3	1	71318036	71513491	1:71400001-71450000	1	71400001	71450000	0.567
PTGER3	1	71318036	71513491	1:71450001-71500000	1	71450001	71500000	0.563
PTGER3	1	71318036	71513491	1:71500001-71550000	1	71500001	71550000	0.781
ZRANB2-AS1	1	71512189	71532865	1:71500001-71550000	1	71500001	71550000	0.781
ZRANB2	1	71528974	71546972	1:71500001-71550000	1	71500001	71550000	0.781
MIR186	1	71533314	71533399	1:71500001-71550000	1	71500001	71550000	0.781
ZRANB2-AS2	1	71547007	71703406	1:71500001-71550000	1	71500001	71550000	0.781
ZRANB2-AS2	1	71547007	71703406	1:71550001-71600000	1	71550001	71600000	0.717
ZRANB2-AS2	1	71547007	71703406	1:71600001-71650000	1	71600001	71650000	0.641
ZRANB2-AS2	1	71547007	71703406	1:71650001-71700000	1	71650001	71700000	0.613
ZRANB2-AS2	1	71547007	71703406	1:71700001-71750000	1	71700001	71750000	0.567
NEGR1	1	71868625	72748277	1:71850001-71900000	1	71850001	71900000	0.692
NEGR1	1	71868625	72748277	1:71900001-71950000	1	71900001	71950000	0.761
NEGR1	1	71868625	72748277	1:71950001-72000000	1	71950001	72000000	0.742
NEGR1	1	71868625	72748277	1:72000001-72050000	1	72000001	72050000	0.633
NEGR1	1	71868625	72748277	1:72050001-72100000	1	72050001	72100000	0.746
NEGR1	1	71868625	72748277	1:72100001-72150000	1	72100001	72150000	0.707
NEGR1	1	71868625	72748277	1:72150001-72200000	1	72150001	72200000	0.882
NEGR1	1	71868625	72748277	1:72200001-72250000	1	72200001	72250000	0.781
NEGR1	1	71868625	72748277	1:72250001-72300000	1	72250001	72300000	1.009
NEGR1	1	71868625	72748277	1:72300001-72350000	1	72300001	72350000	0.769
NEGR1	1	71868625	72748277	1:72350001-72400000	1	72350001	72400000	0.777
NEGR1	1	71868625	72748277	1:72400001-72450000	1	72400001	72450000	0.702
NEGR1	1	71868625	72748277	1:72450001-72500000	1	72450001	72500000	0.766
NEGR1	1	71868625	72748277	1:72500001-72550000	1	72500001	72550000	0.894
NEGR1	1	71868625	72748277	1:72550001-72600000	1	72550001	72600000	0.762
NEGR1	1	71868625	72748277	1:72600001-72650000	1	72600001	72650000	0.827
NEGR1	1	71868625	72748277	1:72650001-72700000	1	72650001	72700000	0.713
NEGR1	1	71868625	72748277	1:72700001-72750000	1	72700001	72750000	0.803
NEGR1-IT1	1	72259915	72302695	1:72250001-72300000	1	72250001	72300000	1.009
NEGR1-IT1	1	72259915	72302695	1:72300001-72350000	1	72300001	72350000	0.769
LRRIQ3	1	74491702	74663871	1:74450001-74500000	1	74450001	74500000	0.619
LRRIQ3	1	74491702	74663871	1:74500001-74550000	1	74500001	74550000	0.641
LRRIQ3	1	74491702	74663871	1:74550001-74600000	1	74550001	74600000	0.569
LRRIQ3	1	74491702	74663871	1:74600001-74650000	1	74600001	74650000	0.466
LRRIQ3	1	74491702	74663871	1:74650001-74700000	1	74650001	74700000	0.68
FPGT-TNNI3K	1	74663896	75010116	1:74650001-74700000	1	74650001	74700000	0.68
FPGT	1	74663896	74674148	1:74650001-74700000	1	74650001	74700000	0.68
FPGT-TNNI3K	1	74663896	75010116	1:74700001-74750000	1	74700001	74750000	0.47
FPGT-TNNI3K	1	74663896	75010116	1:74750001-74800000	1	74750001	74800000	0.735
FPGT-TNNI3K	1	74663896	75010116	1:74800001-74850000	1	74800001	74850000	0.714
FPGT-TNNI3K	1	74663896	75010116	1:74850001-74900000	1	74850001	74900000	0.709
FPGT-TNNI3K	1	74663896	75010116	1:74900001-74950000	1	74900001	74950000	0.735
FPGT-TNNI3K	1	74663896	75010116	1:74950001-75000000	1	74950001	75000000	0.767
FPGT-TNNI3K	1	74663896	75010116	1:75000001-75050000	1	75000001	75050000	1.009
TNNI3K	1	74701071	75010116	1:74700001-74750000	1	74700001	74750000	0.47
TNNI3K	1	74701071	75010116	1:74750001-74800000	1	74750001	74800000	0.735
TNNI3K	1	74701071	75010116	1:74800001-74850000	1	74800001	74850000	0.714
TNNI3K	1	74701071	75010116	1:74850001-74900000	1	74850001	74900000	0.709
TNNI3K	1	74701071	75010116	1:74900001-74950000	1	74900001	74950000	0.735
TNNI3K	1	74701071	75010116	1:74950001-75000000	1	74950001	75000000	0.767
TNNI3K	1	74701071	75010116	1:75000001-75050000	1	75000001	75050000	1.009
C1orf173	1	75033795	75139422	1:75000001-75050000	1	75000001	75050000	1.009
C1orf173	1	75033795	75139422	1:75050001-75100000	1	75050001	75100000	0.832
C1orf173	1	75033795	75139422	1:75100001-75150000	1	75100001	75150000	0.929
CRYZ	1	75171172	75199092	1:75150001-75200000	1	75150001	75200000	0.658
TYW3	1	75198836	75232360	1:75150001-75200000	1	75150001	75200000	0.658
TYW3	1	75198836	75232360	1:75200001-75250000	1	75200001	75250000	0.643
LHX8	1	75594119	75627218	1:75550001-75600000	1	75550001	75600000	0.435
LHX8	1	75594119	75627218	1:75600001-75650000	1	75600001	75650000	0.411
SLC44A5	1	75667816	76076799	1:75650001-75700000	1	75650001	75700000	0.444
SLC44A5	1	75667816	76076799	1:75700001-75750000	1	75700001	75750000	0.51
SLC44A5	1	75667816	76076799	1:75750001-75800000	1	75750001	75800000	0.446
SLC44A5	1	75667816	76076799	1:75800001-75850000	1	75800001	75850000	0.286
SLC44A5	1	75667816	76076799	1:75850001-75900000	1	75850001	75900000	0.387
SLC44A5	1	75667816	76076799	1:75900001-75950000	1	75900001	75950000	0.451
SLC44A5	1	75667816	76076799	1:75950001-76000000	1	75950001	76000000	0.512
SLC44A5	1	75667816	76076799	1:76000001-76050000	1	76000001	76050000	0.382
SLC44A5	1	75667816	76076799	1:76050001-76100000	1	76050001	76100000	0.605
ACADM	1	76190043	76229355	1:76150001-76200000	1	76150001	76200000	0.721
RABGGTB	1	76251886	76260764	1:76250001-76300000	1	76250001	76300000	0.677
SNORD45C	1	76252757	76252834	1:76250001-76300000	1	76250001	76300000	0.677
SNORD45A	1	76253574	76253657	1:76250001-76300000	1	76250001	76300000	0.677
SNORD45B	1	76255162	76255232	1:76250001-76300000	1	76250001	76300000	0.677
MSH4	1	76262556	76378923	1:76250001-76300000	1	76250001	76300000	0.677
MSH4	1	76262556	76378923	1:76300001-76350000	1	76300001	76350000	0.581
MSH4	1	76262556	76378923	1:76350001-76400000	1	76350001	76400000	0.489
ASB17	1	76384558	76398116	1:76350001-76400000	1	76350001	76400000	0.489
ST6GALNAC3	1	76540389	77096669	1:76500001-76550000	1	76500001	76550000	0.554
ST6GALNAC3	1	76540389	77096669	1:76550001-76600000	1	76550001	76600000	0.435
ST6GALNAC3	1	76540389	77096669	1:76600001-76650000	1	76600001	76650000	0.773
ST6GALNAC3	1	76540389	77096669	1:76650001-76700000	1	76650001	76700000	0.652
ST6GALNAC3	1	76540389	77096669	1:76700001-76750000	1	76700001	76750000	0.594
ST6GALNAC3	1	76540389	77096669	1:76750001-76800000	1	76750001	76800000	0.83
ST6GALNAC3	1	76540389	77096669	1:76800001-76850000	1	76800001	76850000	0.952
ST6GALNAC3	1	76540389	77096669	1:76850001-76900000	1	76850001	76900000	0.571
ST6GALNAC3	1	76540389	77096669	1:76900001-76950000	1	76900001	76950000	0.241
ST6GALNAC3	1	76540389	77096669	1:76950001-77000000	1	76950001	77000000	0.238
ST6GALNAC3	1	76540389	77096669	1:77000001-77050000	1	77000001	77050000	0.543
ST6GALNAC3	1	76540389	77096669	1:77050001-77100000	1	77050001	77100000	0.157
ST6GALNAC5	1	77333186	77529737	1:77300001-77350000	1	77300001	77350000	0.282
ST6GALNAC5	1	77333186	77529737	1:77350001-77400000	1	77350001	77400000	0.394
ST6GALNAC5	1	77333186	77529737	1:77400001-77450000	1	77400001	77450000	0.247
ST6GALNAC5	1	77333186	77529737	1:77450001-77500000	1	77450001	77500000	0.254
ST6GALNAC5	1	77333186	77529737	1:77500001-77550000	1	77500001	77550000	0.369
PIGK	1	77554667	77685132	1:77550001-77600000	1	77550001	77600000	0.241
PIGK	1	77554667	77685132	1:77600001-77650000	1	77600001	77650000	0.222
PIGK	1	77554667	77685132	1:77650001-77700000	1	77650001	77700000	0.201
AK5	1	77747662	78025654	1:77700001-77750000	1	77700001	77750000	0.115
AK5	1	77747662	78025654	1:77750001-77800000	1	77750001	77800000	0.198
AK5	1	77747662	78025654	1:77800001-77850000	1	77800001	77850000	0.183
AK5	1	77747662	78025654	1:77850001-77900000	1	77850001	77900000	0.055
AK5	1	77747662	78025654	1:77900001-77950000	1	77900001	77950000	0.139
AK5	1	77747662	78025654	1:77950001-78000000	1	77950001	78000000	0.003
AK5	1	77747662	78025654	1:78000001-78050000	1	78000001	78050000	-0.093
ZZZ3	1	78030190	78148343	1:78000001-78050000	1	78000001	78050000	-0.093
ZZZ3	1	78030190	78148343	1:78050001-78100000	1	78050001	78100000	0.174
ZZZ3	1	78030190	78148343	1:78100001-78150000	1	78100001	78150000	0.376
USP33	1	78161674	78225564	1:78150001-78200000	1	78150001	78200000	0.035
USP33	1	78161674	78225564	1:78200001-78250000	1	78200001	78250000	0.128
FAM73A	1	78245309	78345225	1:78200001-78250000	1	78200001	78250000	0.128
FAM73A	1	78245309	78345225	1:78250001-78300000	1	78250001	78300000	0.091
FAM73A	1	78245309	78345225	1:78300001-78350000	1	78300001	78350000	0.075
NEXN	1	78354200	78409578	1:78350001-78400000	1	78350001	78400000	-0.044
NEXN	1	78354200	78409578	1:78400001-78450000	1	78400001	78450000	0.376
FUBP1	1	78413591	78444777	1:78400001-78450000	1	78400001	78450000	0.376
DNAJB4	1	78470636	78482995	1:78450001-78500000	1	78450001	78500000	0.231
GIPC2	1	78511589	78603112	1:78500001-78550000	1	78500001	78550000	0.077
GIPC2	1	78511589	78603112	1:78550001-78600000	1	78550001	78600000	-0.08
GIPC2	1	78511589	78603112	1:78600001-78650000	1	78600001	78650000	0.083
MGC27382	1	78695283	78835147	1:78650001-78700000	1	78650001	78700000	-0.051
MGC27382	1	78695283	78835147	1:78700001-78750000	1	78700001	78750000	-0.068
MGC27382	1	78695283	78835147	1:78750001-78800000	1	78750001	78800000	-0.098
MGC27382	1	78695283	78835147	1:78800001-78850000	1	78800001	78850000	-0.113
PTGFR	1	78956728	79006386	1:78950001-79000000	1	78950001	79000000	-0.136
PTGFR	1	78956728	79006386	1:79000001-79050000	1	79000001	79050000	-0.162
IFI44L	1	79086088	79111830	1:79050001-79100000	1	79050001	79100000	-0.109
IFI44L	1	79086088	79111830	1:79100001-79150000	1	79100001	79150000	-0.106
IFI44	1	79115477	79129763	1:79100001-79150000	1	79100001	79150000	-0.106
ELTD1	1	79355449	79472495	1:79350001-79400000	1	79350001	79400000	-0.21
ELTD1	1	79355449	79472495	1:79400001-79450000	1	79400001	79450000	-0.224
ELTD1	1	79355449	79472495	1:79450001-79500000	1	79450001	79500000	-0.212
RNU5E-1	1	80501462	80746718	1:80500001-80550000	1	80500001	80550000	0.08
RNU5E-1	1	80501462	80746718	1:80550001-80600000	1	80550001	80600000	-0.01
RNU5E-1	1	80501462	80746718	1:80600001-80650000	1	80600001	80650000	0.156
RNU5E-1	1	80501462	80746718	1:80650001-80700000	1	80650001	80700000	0.056
RNU5E-1	1	80501462	80746718	1:80700001-80750000	1	80700001	80750000	0.024
RNU5D-1	1	80501463	80746718	1:80500001-80550000	1	80500001	80550000	0.08
RNU5D-1	1	80501463	80746718	1:80550001-80600000	1	80550001	80600000	-0.01
RNU5D-1	1	80501463	80746718	1:80600001-80650000	1	80600001	80650000	0.156
RNU5D-1	1	80501463	80746718	1:80650001-80700000	1	80650001	80700000	0.056
RNU5D-1	1	80501463	80746718	1:80700001-80750000	1	80700001	80750000	0.024
LPHN2	1	82266082	82458107	1:82250001-82300000	1	82250001	82300000	-0.107
LPHN2	1	82266082	82458107	1:82300001-82350000	1	82300001	82350000	-0.295
LPHN2	1	82266082	82458107	1:82350001-82400000	1	82350001	82400000	-0.1
LPHN2	1	82266082	82458107	1:82400001-82450000	1	82400001	82450000	-0.106
LPHN2	1	82266082	82458107	1:82450001-82500000	1	82450001	82500000	-0.308
TTLL7	1	84335057	84464833	1:84300001-84350000	1	84300001	84350000	0.214
TTLL7	1	84335057	84464833	1:84350001-84400000	1	84350001	84400000	-0.003
TTLL7	1	84335057	84464833	1:84400001-84450000	1	84400001	84450000	0.076
TTLL7	1	84335057	84464833	1:84450001-84500000	1	84450001	84500000	0.156
PRKACB	1	84543745	84704181	1:84500001-84550000	1	84500001	84550000	0.077
PRKACB	1	84543745	84704181	1:84550001-84600000	1	84550001	84600000	0.127
PRKACB	1	84543745	84704181	1:84600001-84650000	1	84600001	84650000	0.012
PRKACB	1	84543745	84704181	1:84650001-84700000	1	84650001	84700000	0.023
PRKACB	1	84543745	84704181	1:84700001-84750000	1	84700001	84750000	0.016
SAMD13	1	84764049	84816481	1:84750001-84800000	1	84750001	84800000	0.192
SAMD13	1	84764049	84816481	1:84800001-84850000	1	84800001	84850000	0.018
UOX	1	84830641	84863576	1:84800001-84850000	1	84800001	84850000	0.018
UOX	1	84830641	84863576	1:84850001-84900000	1	84850001	84900000	0.042
DNASE2B	1	84864215	84880691	1:84850001-84900000	1	84850001	84900000	0.042
RPF1	1	84944920	84964033	1:84900001-84950000	1	84900001	84950000	-0.019
RPF1	1	84944920	84964033	1:84950001-85000000	1	84950001	85000000	0.184
GNG5	1	84964006	84972262	1:84950001-85000000	1	84950001	85000000	0.184
CTBS	1	85018804	85040163	1:85000001-85050000	1	85000001	85050000	0.04
C1orf180	1	85093913	85100703	1:85050001-85100000	1	85050001	85100000	-0.094
C1orf180	1	85093913	85100703	1:85100001-85150000	1	85100001	85150000	0.129
SSX2IP	1	85109390	85156240	1:85100001-85150000	1	85100001	85150000	0.129
SSX2IP	1	85109390	85156240	1:85150001-85200000	1	85150001	85200000	0.259
LPAR3	1	85279086	85358896	1:85250001-85300000	1	85250001	85300000	0.108
LPAR3	1	85279086	85358896	1:85300001-85350000	1	85300001	85350000	0.294
LPAR3	1	85279086	85358896	1:85350001-85400000	1	85350001	85400000	-0.073
MCOLN2	1	85391266	85462796	1:85350001-85400000	1	85350001	85400000	-0.073
MCOLN2	1	85391266	85462796	1:85400001-85450000	1	85400001	85450000	0.008
MCOLN2	1	85391266	85462796	1:85450001-85500000	1	85450001	85500000	0.066
MCOLN3	1	85483765	85514223	1:85450001-85500000	1	85450001	85500000	0.066
MCOLN3	1	85483765	85514223	1:85500001-85550000	1	85500001	85550000	-0.071
WDR63	1	85527993	85598821	1:85500001-85550000	1	85500001	85550000	-0.071
WDR63	1	85527993	85598821	1:85550001-85600000	1	85550001	85600000	0.026
MIR4423	1	85599477	85599556	1:85550001-85600000	1	85550001	85600000	0.026
SYDE2	1	85623356	85666728	1:85600001-85650000	1	85600001	85650000	0.105
SYDE2	1	85623356	85666728	1:85650001-85700000	1	85650001	85700000	0.066
C1orf52	1	85715637	85725355	1:85700001-85750000	1	85700001	85750000	0.171
BCL10	1	85731460	85742587	1:85700001-85750000	1	85700001	85750000	0.171
LOC646626	1	85742041	85743771	1:85700001-85750000	1	85700001	85750000	0.171
DDAH1	1	85784168	86044046	1:85750001-85800000	1	85750001	85800000	-0.115
DDAH1	1	85784168	86044046	1:85800001-85850000	1	85800001	85850000	0.003
DDAH1	1	85784168	86044046	1:85850001-85900000	1	85850001	85900000	-0.145
DDAH1	1	85784168	86044046	1:85900001-85950000	1	85900001	85950000	-0.11
DDAH1	1	85784168	86044046	1:86000001-86050000	1	86000001	86050000	0.004
CYR61	1	86046444	86049648	1:86000001-86050000	1	86000001	86050000	0.004
ZNHIT6	1	86115106	86174116	1:86100001-86150000	1	86100001	86150000	0.045
ZNHIT6	1	86115106	86174116	1:86150001-86200000	1	86150001	86200000	0.032
COL24A1	1	86194916	86622121	1:86150001-86200000	1	86150001	86200000	0.032
COL24A1	1	86194916	86622121	1:86200001-86250000	1	86200001	86250000	-0.003
COL24A1	1	86194916	86622121	1:86250001-86300000	1	86250001	86300000	0.227
COL24A1	1	86194916	86622121	1:86300001-86350000	1	86300001	86350000	0.113
COL24A1	1	86194916	86622121	1:86350001-86400000	1	86350001	86400000	0.073
COL24A1	1	86194916	86622121	1:86400001-86450000	1	86400001	86450000	0.047
COL24A1	1	86194916	86622121	1:86450001-86500000	1	86450001	86500000	-0.107
COL24A1	1	86194916	86622121	1:86500001-86550000	1	86500001	86550000	-0.034
COL24A1	1	86194916	86622121	1:86550001-86600000	1	86550001	86600000	-0.135
COL24A1	1	86194916	86622121	1:86600001-86650000	1	86600001	86650000	-0.093
ODF2L	1	86812507	86862025	1:86800001-86850000	1	86800001	86850000	-0.004
ODF2L	1	86812507	86862025	1:86850001-86900000	1	86850001	86900000	-0.08
CLCA2	1	86889769	86922240	1:86850001-86900000	1	86850001	86900000	-0.08
CLCA2	1	86889769	86922240	1:86900001-86950000	1	86900001	86950000	-0.088
CLCA1	1	86934526	86965974	1:86900001-86950000	1	86900001	86950000	-0.088
CLCA1	1	86934526	86965974	1:86950001-87000000	1	86950001	87000000	-0.063
CLCA4	1	87012759	87046432	1:87000001-87050000	1	87000001	87050000	0.011
CLCA3P	1	87099959	87121059	1:87050001-87100000	1	87050001	87100000	-0.16
CLCA3P	1	87099959	87121059	1:87100001-87150000	1	87100001	87150000	-0.054
SH3GLB1	1	87170253	87213867	1:87150001-87200000	1	87150001	87200000	0.146
SH3GLB1	1	87170253	87213867	1:87200001-87250000	1	87200001	87250000	-0.108
2017-09-15	1	87328128	87380107	1:87300001-87350000	1	87300001	87350000	0.096
2017-09-15	1	87328128	87380107	1:87350001-87400000	1	87350001	87400000	0.047
HS2ST1	1	87380335	87575681	1:87350001-87400000	1	87350001	87400000	0.047
HS2ST1	1	87380335	87575681	1:87400001-87450000	1	87400001	87450000	0.126
HS2ST1	1	87380335	87575681	1:87450001-87500000	1	87450001	87500000	0.158
HS2ST1	1	87380335	87575681	1:87500001-87550000	1	87500001	87550000	0.062
HS2ST1	1	87380335	87575681	1:87550001-87600000	1	87550001	87600000	0.082
LOC339524	1	87595448	87634886	1:87550001-87600000	1	87550001	87600000	0.082
LOC339524	1	87595448	87634886	1:87600001-87650000	1	87600001	87650000	-0.113
LMO4	1	87794151	87814607	1:87750001-87800000	1	87750001	87800000	0.098
LMO4	1	87794151	87814607	1:87800001-87850000	1	87800001	87850000	0
LOC100505768	1	87819210	87837338	1:87800001-87850000	1	87800001	87850000	0
PKN2	1	89149922	89301938	1:89100001-89150000	1	89100001	89150000	-0.014
PKN2	1	89149922	89301938	1:89150001-89200000	1	89150001	89200000	0.312
PKN2	1	89149922	89301938	1:89200001-89250000	1	89200001	89250000	0.116
PKN2	1	89149922	89301938	1:89250001-89300000	1	89250001	89300000	0.064
PKN2	1	89149922	89301938	1:89300001-89350000	1	89300001	89350000	0.039
GTF2B	1	89318321	89357301	1:89300001-89350000	1	89300001	89350000	0.039
GTF2B	1	89318321	89357301	1:89350001-89400000	1	89350001	89400000	0.105
CCBL2	1	89401456	89458643	1:89400001-89450000	1	89400001	89450000	0.084
CCBL2	1	89401456	89458643	1:89450001-89500000	1	89450001	89500000	0.229
RBMXL1	1	89445139	89458643	1:89400001-89450000	1	89400001	89450000	0.084
RBMXL1	1	89445139	89458643	1:89450001-89500000	1	89450001	89500000	0.229
GBP3	1	89472360	89488549	1:89450001-89500000	1	89450001	89500000	0.229
GBP1	1	89517987	89531043	1:89500001-89550000	1	89500001	89550000	-0.07
GBP2	1	89573310	89591799	1:89550001-89600000	1	89550001	89600000	-0.094
GBP7	1	89597434	89641723	1:89550001-89600000	1	89550001	89600000	-0.094
GBP7	1	89597434	89641723	1:89600001-89650000	1	89600001	89650000	-0.006
GBP4	1	89646831	89664633	1:89600001-89650000	1	89600001	89650000	-0.006
GBP4	1	89646831	89664633	1:89650001-89700000	1	89650001	89700000	-0.246
GBP5	1	89724634	89738544	1:89700001-89750000	1	89700001	89750000	-0.122
GBP6	1	89829436	89853719	1:89800001-89850000	1	89800001	89850000	-0.151
GBP6	1	89829436	89853719	1:89850001-89900000	1	89850001	89900000	-0.198
GBP1P1	1	89873238	89890493	1:89850001-89900000	1	89850001	89900000	-0.198
LRRC8B	1	89990397	90063420	1:89950001-90000000	1	89950001	90000000	0.074
LRRC8B	1	89990397	90063420	1:90000001-90050000	1	90000001	90050000	0.226
LRRC8B	1	89990397	90063420	1:90050001-90100000	1	90050001	90100000	0.153
FLJ27354	1	90090408	90098453	1:90050001-90100000	1	90050001	90100000	0.153
LRRC8C	1	90098644	90185094	1:90050001-90100000	1	90050001	90100000	0.153
LRRC8C	1	90098644	90185094	1:90100001-90150000	1	90100001	90150000	0.4
LRRC8C	1	90098644	90185094	1:90150001-90200000	1	90150001	90200000	0.537
LRRC8D	1	90286573	90401989	1:90250001-90300000	1	90250001	90300000	0.903
LRRC8D	1	90286573	90401989	1:90300001-90350000	1	90300001	90350000	0.893
LRRC8D	1	90286573	90401989	1:90350001-90400000	1	90350001	90400000	0.813
LRRC8D	1	90286573	90401989	1:90400001-90450000	1	90400001	90450000	0.661
GEMIN8P4	1	90458824	90460525	1:90450001-90500000	1	90450001	90500000	0.913
ZNF326	1	90460678	90494094	1:90450001-90500000	1	90450001	90500000	0.913
BARHL2	1	91177579	91182794
ZNF644	1	91380857	91487812	1:91350001-91400000	1	91350001	91400000	0.13
ZNF644	1	91380857	91487812	1:91400001-91450000	1	91400001	91450000	0.16
ZNF644	1	91380857	91487812	1:91450001-91500000	1	91450001	91500000	0.303
HFM1	1	91726323	91870426	1:91700001-91750000	1	91700001	91750000	-0.024
HFM1	1	91726323	91870426	1:91750001-91800000	1	91750001	91800000	-0.07
HFM1	1	91726323	91870426	1:91800001-91850000	1	91800001	91850000	-0.262
CDC7	1	91966404	91991321	1:91950001-92000000	1	91950001	92000000	0.125
HSP90B3P	1	92100568	92109335	1:92100001-92150000	1	92100001	92150000	-0.001
TGFBR3	1	92145900	92371559	1:92100001-92150000	1	92100001	92150000	-0.001
TGFBR3	1	92145900	92371559	1:92150001-92200000	1	92150001	92200000	-0.004
TGFBR3	1	92145900	92371559	1:92200001-92250000	1	92200001	92250000	0.089
TGFBR3	1	92145900	92371559	1:92250001-92300000	1	92250001	92300000	-0.02
TGFBR3	1	92145900	92371559	1:92300001-92350000	1	92300001	92350000	-0.056
TGFBR3	1	92145900	92371559	1:92350001-92400000	1	92350001	92400000	-0.271
BRDT	1	92414928	92479985	1:92400001-92450000	1	92400001	92450000	-0.163
BRDT	1	92414928	92479985	1:92450001-92500000	1	92450001	92500000	-0.115
EPHX4	1	92495533	92529093	1:92450001-92500000	1	92450001	92500000	-0.115
EPHX4	1	92495533	92529093	1:92500001-92550000	1	92500001	92550000	-0.167
BTBD8	1	92545862	92613401	1:92500001-92550000	1	92500001	92550000	-0.167
BTBD8	1	92545862	92613401	1:92550001-92600000	1	92550001	92600000	-0.001
BTBD8	1	92545862	92613401	1:92600001-92650000	1	92600001	92650000	-0.133
KIAA1107	1	92632609	92650280	1:92600001-92650000	1	92600001	92650000	-0.133
KIAA1107	1	92632609	92650280	1:92650001-92700000	1	92650001	92700000	-0.103
C1orf146	1	92683573	92711367	1:92650001-92700000	1	92650001	92700000	-0.103
C1orf146	1	92683573	92711367	1:92700001-92750000	1	92700001	92750000	0.175
GLMN	1	92711955	92764566	1:92700001-92750000	1	92700001	92750000	0.175
GLMN	1	92711955	92764566	1:92750001-92800000	1	92750001	92800000	0.382
RPAP2	1	92764522	92853732	1:92750001-92800000	1	92750001	92800000	0.382
RPAP2	1	92764522	92853732	1:92800001-92850000	1	92800001	92850000	0.12
RPAP2	1	92764522	92853732	1:92850001-92900000	1	92850001	92900000	0.232
GFI1	1	92940318	92952433	1:92900001-92950000	1	92900001	92950000	0.484
EVI5	1	92974253	93257961	1:93000001-93050000	1	93000001	93050000	0.113
EVI5	1	92974253	93257961	1:93050001-93100000	1	93050001	93100000	0.061
EVI5	1	92974253	93257961	1:93100001-93150000	1	93100001	93150000	-0.081
EVI5	1	92974253	93257961	1:93150001-93200000	1	93150001	93200000	-0.007
EVI5	1	92974253	93257961	1:93200001-93250000	1	93200001	93250000	0.098
EVI5	1	92974253	93257961	1:93250001-93300000	1	93250001	93300000	0.008
RPL5	1	93297594	93307481	1:93250001-93300000	1	93250001	93300000	0.008
RPL5	1	93297594	93307481	1:93300001-93350000	1	93300001	93350000	0.31
FAM69A	1	93298286	93427079	1:93250001-93300000	1	93250001	93300000	0.008
FAM69A	1	93298286	93427079	1:93300001-93350000	1	93300001	93350000	0.31
FAM69A	1	93298286	93427079	1:93350001-93400000	1	93350001	93400000	0.084
FAM69A	1	93298286	93427079	1:93400001-93450000	1	93400001	93450000	-0.074
SNORD21	1	93302846	93302940	1:93300001-93350000	1	93300001	93350000	0.31
SNORA66	1	93306276	93306408	1:93300001-93350000	1	93300001	93350000	0.31
MTF2	1	93544792	93604638	1:93500001-93550000	1	93500001	93550000	0.22
MTF2	1	93544792	93604638	1:93550001-93600000	1	93550001	93600000	0.209
MTF2	1	93544792	93604638	1:93600001-93650000	1	93600001	93650000	0.394
TMED5	1	93615299	93646246	1:93600001-93650000	1	93600001	93650000	0.394
CCDC18	1	93646281	93744287	1:93600001-93650000	1	93600001	93650000	0.394
CCDC18	1	93646281	93744287	1:93650001-93700000	1	93650001	93700000	0.012
CCDC18	1	93646281	93744287	1:93700001-93750000	1	93700001	93750000	0.103
NUDT4P1	1	93771746	93796052	1:93750001-93800000	1	93750001	93800000	0.346
LOC100131564	1	93775666	93811368	1:93750001-93800000	1	93750001	93800000	0.346
LOC100131564	1	93775666	93811368	1:93800001-93850000	1	93800001	93850000	0.288
DR1	1	93811478	93828148	1:93800001-93850000	1	93800001	93850000	0.288
FNBP1L	1	93913688	94020218	1:93900001-93950000	1	93900001	93950000	0.158
FNBP1L	1	93913688	94020218	1:93950001-94000000	1	93950001	94000000	0.06
FNBP1L	1	93913688	94020218	1:94000001-94050000	1	94000001	94050000	0.092
BCAR3	1	94027343	94312706	1:94000001-94050000	1	94000001	94050000	0.092
BCAR3	1	94027343	94312706	1:94050001-94100000	1	94050001	94100000	0.024
BCAR3	1	94027343	94312706	1:94100001-94150000	1	94100001	94150000	-0.223
BCAR3	1	94027343	94312706	1:94150001-94200000	1	94150001	94200000	-0.165
BCAR3	1	94027343	94312706	1:94200001-94250000	1	94200001	94250000	0.037
BCAR3	1	94027343	94312706	1:94250001-94300000	1	94250001	94300000	-0.208
BCAR3	1	94027343	94312706	1:94300001-94350000	1	94300001	94350000	0.229
LOC100129046	1	94057525	94065587	1:94050001-94100000	1	94050001	94100000	0.024
MIR760	1	94312388	94312467	1:94300001-94350000	1	94300001	94350000	0.229
DNTTIP2	1	94335014	94344762	1:94300001-94350000	1	94300001	94350000	0.229
GCLM	1	94352590	94375012	1:94350001-94400000	1	94350001	94400000	0.066
ABCA4	1	94458394	94586705	1:94450001-94500000	1	94450001	94500000	-0.204
ABCA4	1	94458394	94586705	1:94500001-94550000	1	94500001	94550000	-0.06
ABCA4	1	94458394	94586705	1:94550001-94600000	1	94550001	94600000	-0.269
ARHGAP29	1	94634463	94703307	1:94600001-94650000	1	94600001	94650000	-0.176
ARHGAP29	1	94634463	94703307	1:94650001-94700000	1	94650001	94700000	0.021
ARHGAP29	1	94634463	94703307	1:94700001-94750000	1	94700001	94750000	0.099
ABCD3	1	94883933	94984219	1:94850001-94900000	1	94850001	94900000	0.105
ABCD3	1	94883933	94984219	1:94900001-94950000	1	94900001	94950000	0.195
ABCD3	1	94883933	94984219	1:94950001-95000000	1	94950001	95000000	0.037
F3	1	94994732	95007413	1:94950001-95000000	1	94950001	95000000	0.037
F3	1	94994732	95007413	1:95000001-95050000	1	95000001	95050000	-0.094
SLC44A3	1	95285898	95360803	1:95250001-95300000	1	95250001	95300000	0.324
SLC44A3	1	95285898	95360803	1:95300001-95350000	1	95300001	95350000	0.274
SLC44A3	1	95285898	95360803	1:95350001-95400000	1	95350001	95400000	0.094
CNN3	1	95362507	95392735	1:95350001-95400000	1	95350001	95400000	0.094
LOC729970	1	95393584	95428826	1:95350001-95400000	1	95350001	95400000	0.094
LOC729970	1	95393584	95428826	1:95400001-95450000	1	95400001	95450000	0.001
ALG14	1	95448279	95538507	1:95400001-95450000	1	95400001	95450000	0.001
ALG14	1	95448279	95538507	1:95450001-95500000	1	95450001	95500000	-0.202
ALG14	1	95448279	95538507	1:95500001-95550000	1	95500001	95550000	0.125
TMEM56	1	95558073	95663161	1:95550001-95600000	1	95550001	95600000	-0.208
TMEM56	1	95558073	95663161	1:95600001-95650000	1	95600001	95650000	0.084
[truncated: 44,580 more rows]

## Sheet: 2. CRISPR targets FDR 0.05
id	num	neg|score	neg|p-value	neg|fdr	neg|rank	neg|goodsgrna	neg|lfc	pos|score	pos|p-value	pos|fdr	pos|rank	pos|goodsgrna	pos|lfc
ATP6V0C	10	4.991e-12	2.6817e-07	0.000124	1	10	-2.5015	1	1	1	18460	0	-2.5015
FNTA	10	3.4475e-11	2.6817e-07	0.000124	2	10	-2.9157	1	1	1	18453	0	-2.9157
ATP6V1B2	10	6.4956e-11	2.6817e-07	0.000124	3	10	-2.126	1	1	1	18459	0	-2.126
INTS9	10	1.027e-10	2.6817e-07	0.000124	4	8	-1.9108	0.99763	0.99762	1	18138	0	-1.9108
WDR1	10	1.5095e-10	2.6817e-07	0.000124	5	9	-1.7355	0.635	0.83342	1	14655	1	-1.7355
TSR2	10	6.6689e-10	2.6817e-07	0.000124	6	10	-1.7113	1	1	1	18458	0	-1.7113
HCFC1	10	1.3859e-09	2.6817e-07	0.000124	7	10	-1.3571	1	1	1	18456	0	-1.3571
INCENP	10	1.5134e-09	2.6817e-07	0.000124	8	10	-1.919	1	1	1	18451	0	-1.919
ELP3	10	1.5866e-09	2.6817e-07	0.000124	9	9	-1.538	0.96564	0.9767	1	17440	1	-1.538
ATP6V0D1	10	2.9376e-09	2.6817e-07	0.000124	10	9	-1.8181	0.99993	0.99993	1	18386	0	-1.8181
RPS15	10	3.1017e-09	2.6817e-07	0.000124	11	10	-3.2266	1	1	1	18450	0	-3.2266
AURKAIP1	10	3.1097e-09	2.6817e-07	0.000124	12	10	-1.5142	0.99999	0.99999	1	18429	0	-1.5142
LAS1L	10	3.984e-09	2.6817e-07	0.000124	13	8	-1.8046	0.93499	0.96919	1	17260	1	-1.8046
MRPS30	10	4.3449e-09	2.6817e-07	0.000124	14	7	-2.3161	0.34899	0.62713	1	11219	3	-2.3161
CSTF1	10	5.6139e-09	2.6817e-07	0.000124	15	10	-1.8458	1	1	1	18457	0	-1.8458
GPKOW	10	9.1567e-09	2.6817e-07	0.000124	16	9	-1.8813	0.9953	0.99524	1	18024	0	-1.8813
GATB	10	9.1749e-09	2.6817e-07	0.000124	17	9	-2.0534	0.99979	0.99979	1	18333	0	-2.0534
QARS	10	9.6744e-09	2.6817e-07	0.000124	18	9	-2.7851	0.99813	0.99811	1	18169	0	-2.7851
INTS1	10	1.3318e-08	2.6817e-07	0.000124	19	8	-2.4231	0.92285	0.96423	1	17141	2	-2.4231
GINS4	10	1.3451e-08	2.6817e-07	0.000124	20	9	-1.6184	0.99991	0.99991	1	18375	0	-1.6184
TTI2	10	1.4449e-08	2.6817e-07	0.000124	21	9	-1.2953	0.99409	0.99404	1	17963	0	-1.2953
PCBP1	10	1.5306e-08	2.6817e-07	0.000124	22	9	-1.6121	0.99994	0.99994	1	18387	0	-1.6121
RRS1	10	3.0568e-08	2.6817e-07	0.000124	23	8	-1.6245	0.9846	0.98547	1	17706	1	-1.6245
OGT	10	4.1928e-08	2.6817e-07	0.000124	24	10	-1.9464	0.99998	0.99998	1	18409	0	-1.9464
VPS16	10	4.2014e-08	2.6817e-07	0.000124	25	9	-1.4401	0.99955	0.99954	1	18294	0	-1.4401
WARS	10	7.568e-08	2.6817e-07	0.000124	26	9	-2.5845	0.99895	0.99894	1	18238	0	-2.5845
WASH1	10	8.2507e-08	2.6817e-07	0.000124	27	9	-1.6896	0.99963	0.99963	1	18302	0	-1.6896
GEMIN8	10	1.0118e-07	2.6817e-07	0.000124	28	10	-1.5412	1	1	1	18455	0	-1.5412
EXOSC4	10	1.062e-07	2.6817e-07	0.000124	29	9	-1.9612	0.99986	0.99985	1	18356	0	-1.9612
NDUFA1	10	1.1921e-07	2.6817e-07	0.000124	30	8	-1.9123	0.058084	0.19595	0.890947	4060	1	-1.9123
PREB	10	1.2431e-07	2.6817e-07	0.000124	31	10	-2.7126	1	1	1	18444	0	-2.7126
CYC1	10	1.2531e-07	2.6817e-07	0.000124	32	8	-1.8616	0.99866	0.99864	1	18215	0	-1.8616
GEMIN4	10	1.2607e-07	2.6817e-07	0.000124	33	9	-1.5487	0.98606	0.98653	1	17730	1	-1.5487
MCRS1	10	1.2722e-07	2.6817e-07	0.000124	34	7	-0.83093	0.38066	0.65446	1	11643	2	-0.83093
BRF2	10	1.2772e-07	2.6817e-07	0.000124	35	8	-1.2091	0.86737	0.94	1	16650	2	-1.2091
POP7	10	1.2997e-07	2.6817e-07	0.000124	36	9	-1.5831	0.98269	0.98421	1	17666	1	-1.5831
NOC4L	10	1.3027e-07	2.6817e-07	0.000124	37	10	-1.5665	1	1	1	18454	0	-1.5665
ATP5D	10	1.4323e-07	2.6817e-07	0.000124	38	9	-2.3919	0.90246	0.9545	1	16940	1	-2.3919
WDR5	10	1.6611e-07	2.6817e-07	0.000124	39	9	-2.3589	0.99986	0.99984	1	18352	0	-2.3589
ERAL1	10	1.6642e-07	2.6817e-07	0.000124	40	9	-2.0553	0.99977	0.99976	1	18328	0	-2.0553
CDC45	10	1.924e-07	8.0452e-07	0.000309	41	10	-2.3371	1	1	1	18448	0	-2.3371
ATP5B	10	2.117e-07	8.0452e-07	0.000309	42	8	-2.0582	0.97694	0.98111	1	17578	1	-2.0582
TACC3	10	2.2559e-07	8.0452e-07	0.000309	43	9	-1.5418	0.99755	0.99754	1	18134	0	-1.5418
SEC22B	10	2.3146e-07	8.0452e-07	0.000309	44	8	-1.6046	0.99809	0.99806	1	18166	0	-1.6046
SMC1A	10	2.3221e-07	8.0452e-07	0.000309	45	10	-2.6009	0.99998	0.99998	1	18407	0	-2.6009
ISCA2	10	2.5795e-07	8.0452e-07	0.000309	46	8	-1.891	0.92716	0.96648	1	17197	1	-1.891
SNRPA	10	2.6195e-07	8.0452e-07	0.000309	47	7	-1.8324	0.97129	0.97869	1	17498	1	-1.8324
EIF2S3	10	2.672e-07	8.0452e-07	0.000309	48	8	-2.0899	0.99278	0.9927	1	17908	0	-2.0899
POLR3H	10	3.3309e-07	1.3409e-06	0.000485	49	9	-2.7565	0.99986	0.99985	1	18355	0	-2.7565
ZNHIT2	10	3.368e-07	1.3409e-06	0.000485	50	9	-1.7803	0.99759	0.99757	1	18135	0	-1.7803
PSMA7	10	3.45e-07	1.3409e-06	0.000485	51	9	-1.9049	0.99976	0.99976	1	18327	0	-1.9049
POU4F3	10	3.7109e-07	1.8772e-06	0.000642	52	10	-3.1854	1	1	1	18452	0	-3.1854
ACO2	10	3.9061e-07	1.8772e-06	0.000642	53	8	-2.0975	0.82631	0.9254	1	16317	2	-2.0975
DDX41	10	4.0878e-07	1.8772e-06	0.000642	54	9	-2.3749	0.99887	0.99885	1	18226	0	-2.3749
RBM17	10	4.9473e-07	2.4136e-06	0.000743	55	9	-1.9313	0.99862	0.99861	1	18213	0	-1.9313
RPA1	10	4.9474e-07	2.4136e-06	0.000743	56	8	-1.9898	0.99453	0.99448	1	17984	0	-1.9898
MRPL34	10	5.1295e-07	2.4136e-06	0.000743	57	10	-2.3107	0.99999	0.99999	1	18422	0	-2.3107
MRPS11	10	5.1527e-07	2.4136e-06	0.000743	58	9	-1.6458	0.95759	0.9743	1	17384	1	-1.6458
HUWE1	10	5.1548e-07	2.4136e-06	0.000743	59	10	-1.2558	0.99998	0.99998	1	18408	0	-1.2558
HINFP	10	5.2387e-07	2.4136e-06	0.000743	60	9	-1.9177	0.9987	0.99868	1	18219	0	-1.9177
MRPL53	10	5.5045e-07	3.2181e-06	0.000974	61	8	-2.1073	0.83336	0.92779	1	16387	1	-2.1073
EXOSC3	10	5.5253e-07	3.4863e-06	0.001038	62	8	-2.0428	0.9975	0.99748	1	18131	0	-2.0428
XPO5	10	5.7246e-07	4.0226e-06	0.001179	63	8	-1.6696	0.91683	0.96123	1	17083	2	-1.6696
RUVBL1	10	6.4336e-07	4.559e-06	0.001275	64	9	-1.7789	0.9999	0.9999	1	18373	0	-1.7789
WDR82	10	6.4682e-07	4.559e-06	0.001275	65	7	-2.0968	0.81169	0.92071	1	16225	1	-2.0968
RPL37A	10	6.5467e-07	4.559e-06	0.001275	66	10	-2.5118	0.99996	0.99996	1	18397	0	-2.5118
EIF5	10	6.6532e-07	5.0953e-06	0.001404	67	9	-2.7626	0.99994	0.99994	1	18389	0	-2.7626
MRPS24	10	6.9906e-07	5.6317e-06	0.001529	68	10	-2.267	0.99999	0.99998	1	18416	0	-2.267
FARS2	10	7.4538e-07	6.168e-06	0.001581	69	8	-2.3637	0.94847	0.97205	1	17331	1	-2.3637
HSD17B10	10	7.7474e-07	6.168e-06	0.001581	70	8	-1.1948	0.82145	0.92383	1	16284	1	-1.1948
DICER1	10	7.7854e-07	6.168e-06	0.001581	71	9	-1.4223	0.99781	0.99779	1	18145	0	-1.4223
BANF1	10	7.7987e-07	6.168e-06	0.001581	72	9	-2.1182	0.96379	0.97612	1	17426	1	-2.1182
LSG1	10	8.0307e-07	6.7044e-06	0.001672	73	9	-1.6009	0.99985	0.99984	1	18351	0	-1.6009
TONSL	10	8.0501e-07	6.7044e-06	0.001672	74	9	-2.0279	0.99979	0.99979	1	18332	0	-2.0279
NDUFAB1	10	8.9827e-07	8.8497e-06	0.00215	75	9	-1.5023	0.89758	0.9523	1	16894	1	-1.5023
SETD1A	10	9.006e-07	8.8497e-06	0.00215	76	10	-1.066	1	1	1	18449	0	-1.066
GTF3C5	10	9.5442e-07	9.3861e-06	0.002221	77	9	-1.5595	0.99897	0.99896	1	18243	0	-1.5595
BCS1L	10	9.7533e-07	9.3861e-06	0.002221	78	7	-1.82	0.16647	0.40535	0.984448	7601	1	-1.82
RUVBL2	10	1.0131e-06	9.9224e-06	0.002319	79	10	-1.9379	0.99999	0.99998	1	18419	0	-1.9379
GFER	10	1.0342e-06	1.0459e-05	0.002413	80	9	-1.6658	0.97864	0.98194	1	17606	1	-1.6658
VPS28	10	1.0401e-06	1.0995e-05	0.002475	81	7	-2.0316	0.77793	0.9105	1	16039	1	-2.0316
TANGO6	10	1.0552e-06	1.0995e-05	0.002475	82	9	-2.8036	0.83716	0.92909	1	16421	1	-2.8036
GMPPB	10	1.1031e-06	1.1531e-05	0.002534	83	10	-2.0531	0.99999	0.99999	1	18426	0	-2.0531
DHX33	10	1.112e-06	1.1531e-05	0.002534	84	9	-1.3762	0.99986	0.99984	1	18353	0	-1.3762
FAM50A	10	1.1595e-06	1.2068e-05	0.002621	85	9	-1.4553	0.99985	0.99983	1	18350	0	-1.4553
MRPL57	10	1.2305e-06	1.3141e-05	0.002788	86	9	-1.4149	0.89168	0.94971	1	16842	1	-1.4149
NAA10	10	1.2527e-06	1.3141e-05	0.002788	87	10	-1.0221	1	1	1	18447	0	-1.0221
HARS	10	1.3062e-06	1.475e-05	0.003094	88	8	-1.6187	0.88844	0.94834	1	16817	1	-1.6187
PET117	10	1.3281e-06	1.5286e-05	0.003135	89	7	-1.6893	0.57267	0.8016	1	14138	2	-1.6893
IMP4	10	1.3516e-06	1.5286e-05	0.003135	90	9	-2.0061	0.99915	0.99915	1	18255	0	-2.0061
DHX37	10	1.3835e-06	1.5822e-05	0.003175	91	10	-1.5792	1	1	1	18446	0	-1.5792
RPS23	10	1.4226e-06	1.5822e-05	0.003175	92	9	-3.1197	0.99986	0.99985	1	18357	0	-3.1197
PRPF4	10	1.4684e-06	1.6359e-05	0.003213	93	7	-1.805	0.99953	0.99953	1	18292	0	-1.805
WDR25	10	1.4804e-06	1.6359e-05	0.003213	94	9	-2.318	0.89282	0.95022	1	16858	1	-2.318
SCAP	10	1.5068e-06	1.6895e-05	0.003283	95	10	-0.98195	1	1	1	18445	0	-0.98195
RBM19	10	1.6376e-06	1.9577e-05	0.003726	96	9	-2.736	0.99967	0.99966	1	18313	0	-2.736
POLE	10	1.6496e-06	1.9577e-05	0.003726	97	9	-2.3734	0.89174	0.94973	1	16843	1	-2.3734
NUDCD3	10	1.681e-06	2.0113e-05	0.00375	98	8	-2.2467	0.87909	0.94453	1	16749	1	-2.2467
DTYMK	10	1.6829e-06	2.0113e-05	0.00375	99	8	-2.0549	0.99221	0.9921	1	17891	0	-2.0549
OSGEP	10	1.7613e-06	2.1186e-05	0.003911	100	9	-2.0827	0.99988	0.99987	1	18365	0	-2.0827
GLTSCR2	10	1.8315e-06	2.1722e-05	0.003931	101	9	-1.3686	0.88731	0.94786	1	16806	1	-1.3686
THOC5	10	1.8538e-06	2.1722e-05	0.003931	102	9	-1.4262	0.99983	0.99982	1	18343	0	-1.4262
MED7	10	2.0216e-06	2.4136e-05	0.00429	103	10	-1.3082	1	0.99999	1	18443	0	-1.3082
HEATR3	10	2.0402e-06	2.4404e-05	0.00429	104	9	-1.2853	0.99939	0.99939	1	18276	0	-1.2853
MRPL23	10	2.0715e-06	2.4404e-05	0.00429	105	9	-1.5456	0.99472	0.99467	1	17991	0	-1.5456
POLR2I	10	2.1101e-06	2.5477e-05	0.004395	106	8	-1.7233	0.68642	0.86052	1	15104	1	-1.7233
NKAP	10	2.1284e-06	2.5477e-05	0.004395	107	9	-1.2895	0.99908	0.99909	1	18248	0	-1.2895
ARL2	10	2.1744e-06	2.6013e-05	0.004446	108	10	-1.2043	1	0.99999	1	18442	0	-1.2043
TMEM258	10	2.3057e-06	2.7086e-05	0.004473	109	8	-1.6735	0.98598	0.98647	1	17728	1	-1.6735
CYCS	10	2.3348e-06	2.7086e-05	0.004473	110	9	-1.8994	0.98946	0.98933	1	17808	1	-1.8994
GPN2	10	2.3453e-06	2.7354e-05	0.004473	111	9	-2.714	0.99923	0.99923	1	18261	0	-2.714
IARS2	10	2.3582e-06	2.7622e-05	0.004473	112	10	-2.0787	0.99998	0.99998	1	18406	0	-2.0787
NDUFB10	10	2.3786e-06	2.7622e-05	0.004473	113	9	-2.3214	0.88428	0.94656	1	16781	1	-2.3214
CCT6A	10	2.4351e-06	2.7622e-05	0.004473	114	9	-2.2402	0.99653	0.99648	1	18078	0	-2.2402
FPGS	10	2.463e-06	2.8158e-05	0.00452	115	7	-0.74426	0.69745	0.86643	1	15231	3	-0.74426
DCPS	10	2.5014e-06	2.8695e-05	0.004566	116	8	-1.5203	0.96809	0.97752	1	17461	1	-1.5203
CDCA5	10	2.5478e-06	2.9231e-05	0.004573	117	10	-2.1738	1	0.99999	1	18441	0	-2.1738
PNPT1	10	2.548e-06	2.9231e-05	0.004573	118	10	-1.879	1	0.99999	1	18433	0	-1.879
TUBGCP6	10	2.7386e-06	3.3522e-05	0.00499	119	10	-1.2762	1	0.99999	1	18440	0	-1.2762
WDR24	10	2.7395e-06	3.3522e-05	0.00499	120	8	-1.4931	0.99849	0.99847	1	18202	0	-1.4931
HAUS4	10	2.7542e-06	3.3522e-05	0.00499	121	10	-1.6295	0.99999	0.99999	1	18425	0	-1.6295
NDUFAF3	10	2.7822e-06	3.3522e-05	0.00499	122	9	-1.3445	0.99987	0.99986	1	18359	0	-1.3445
CHERP	10	2.7962e-06	3.4058e-05	0.00499	123	9	-1.0179	0.99712	0.99709	1	18109	0	-1.0179
HSCB	10	2.8057e-06	3.4058e-05	0.00499	124	9	-1.262	0.043693	0.15971	0.871914	3380	1	-1.262
SKI	10	2.8089e-06	3.4058e-05	0.00499	125	10	-0.8015	1	0.99999	1	18439	0	-0.8015
SNAPC2	10	2.8137e-06	3.4058e-05	0.00499	126	9	-1.399	0.9939	0.99383	1	17956	0	-1.399
MTOR	10	2.9222e-06	3.6204e-05	0.005262	127	9	-2.5574	0.99694	0.99691	1	18098	0	-2.5574
MTHFD1	10	3.0148e-06	3.674e-05	0.005299	128	10	-1.5554	1	0.99999	1	18438	0	-1.5554
CIAO1	10	3.0819e-06	3.7276e-05	0.005334	129	8	-2.0905	0.99937	0.99936	1	18274	0	-2.0905
MRPL15	10	3.1027e-06	3.7813e-05	0.005369	130	10	-1.768	0.99998	0.99997	1	18405	0	-1.768
UPF1	10	3.1502e-06	3.8885e-05	0.00548	131	9	-1.7214	0.6551	0.8438	1	14853	1	-1.7214
TARS2	10	3.209e-06	3.9958e-05	0.005529	132	10	-1.4201	1	0.99999	1	18437	0	-1.4201
TRIM28	10	3.2267e-06	4.0494e-05	0.005529	133	9	-1.5591	0.97528	0.98037	1	17554	1	-1.5591
CPSF3L	10	3.3126e-06	4.1031e-05	0.005529	134	8	-1.4601	0.64218	0.83715	1	14726	1	-1.4601
CSTF2	10	3.3385e-06	4.1031e-05	0.005529	135	8	-1.2543	0.84097	0.93047	1	16452	2	-1.2543
MAT2A	10	3.3406e-06	4.1031e-05	0.005529	136	9	-2.1709	0.99993	0.99993	1	18381	0	-2.1709
HNRNPH1	10	3.3448e-06	4.1031e-05	0.005529	137	9	-1.6581	0.99474	0.99469	1	17996	0	-1.6581
COX6A1	10	3.4335e-06	4.1567e-05	0.005543	138	8	-1.2219	0.9868	0.98708	1	17748	1	-1.2219
MRPL3	10	3.4475e-06	4.2103e-05	0.005543	139	7	-1.9233	0.99343	0.99335	1	17934	0	-1.9233
CDK11B	10	3.4669e-06	4.2103e-05	0.005543	140	8	-1.6886	0.90274	0.95463	1	16943	2	-1.6886
SNRPE	10	3.4856e-06	4.264e-05	0.005543	141	10	-2.1018	1	0.99999	1	18436	0	-2.1018
MAD1L1	10	3.5094e-06	4.264e-05	0.005543	142	10	-1.2116	1	0.99999	1	18435	0	-1.2116
SLC7A6OS	10	3.5741e-06	4.4249e-05	0.005712	143	9	-1.1677	0.96486	0.97646	1	17434	1	-1.1677
GNL3L	10	3.6311e-06	4.4785e-05	0.005741	144	9	-0.97067	0.97186	0.97892	1	17509	1	-0.97067
PRPF6	10	3.8746e-06	4.7467e-05	0.006043	145	10	-2.3696	1	0.99999	1	18434	0	-2.3696
PPAT	10	3.9932e-06	4.854e-05	0.006051	146	9	-1.6126	0.99991	0.9999	1	18374	0	-1.6126
MRPL4	10	4.1138e-06	4.9076e-05	0.006051	147	7	-1.0911	0.15044	0.3814	0.976394	7207	3	-1.0911
PUF60	10	4.1596e-06	4.9612e-05	0.006051	148	7	-2.0894	0.95338	0.97317	1	17354	1	-2.0894
TRMT112	10	4.1616e-06	4.9612e-05	0.006051	149	8	-1.7432	0.92403	0.96483	1	17157	1	-1.7432
UBA1	10	4.1701e-06	4.9612e-05	0.006051	150	9	-2.3941	0.99931	0.9993	1	18266	0	-2.3941
CDAN1	10	4.1838e-06	4.9612e-05	0.006051	151	10	-1.7166	0.99999	0.99999	1	18420	0	-1.7166
CSE1L	10	4.2411e-06	5.0149e-05	0.006051	152	8	-1.6966	0.98969	0.98956	1	17816	1	-1.6966
COQ2	10	4.2903e-06	5.0149e-05	0.006051	153	9	-1.8826	0.99656	0.99652	1	18080	0	-1.8826
NDUFS2	10	4.5004e-06	5.4439e-05	0.006526	154	7	-1.9046	0.11993	0.33392	0.956364	6440	1	-1.9046
PRPF38B	10	4.5853e-06	5.578e-05	0.00659	155	9	-2.372	0.21117	0.46958	1	8626	1	-2.372
MRPS5	10	4.5915e-06	5.6048e-05	0.00659	156	8	-1.6124	0.97308	0.97944	1	17530	1	-1.6124
GPN1	10	4.6103e-06	5.6048e-05	0.00659	157	5	-0.90449	0.76179	0.90185	1	15867	3	-0.90449
ILF2	10	4.6973e-06	5.7121e-05	0.006632	158	10	-2.179	1	0.99999	1	18432	0	-2.179
MCM6	10	4.7129e-06	5.7121e-05	0.006632	159	10	-1.44	1	0.99999	1	18431	0	-1.44
CMTR1	10	4.9185e-06	5.9535e-05	0.006869	160	10	-1.1519	1	0.99999	1	18430	0	-1.1519
TRAIP	10	5.0663e-06	6.0876e-05	0.00698	161	8	-2.3495	0.38479	0.65795	1	11700	2	-2.3495
SLC25A3	10	5.1744e-06	6.1948e-05	0.007059	162	9	-2.2631	0.99926	0.99925	1	18263	0	-2.2631
AARS2	10	5.5726e-06	6.5703e-05	0.007396	163	7	-1.5787	0.89572	0.95148	1	16880	1	-1.5787
NHP2	10	5.6733e-06	6.5703e-05	0.007396	164	7	-0.81219	0.93198	0.96864	1	17245	1	-0.81219
AURKB	10	5.7993e-06	6.6239e-05	0.007411	165	8	-2.2	0.94576	0.97141	1	17317	1	-2.2
SNRPC	10	5.9887e-06	6.8384e-05	0.007605	166	9	-1.1723	0.99708	0.99705	1	18107	0	-1.1723
RPN2	10	6.0315e-06	6.8921e-05	0.007618	167	10	-1.5201	0.99999	0.99999	1	18428	0	-1.5201
DDX56	10	6.1658e-06	7.053e-05	0.007672	168	7	-1.4608	0.98535	0.98602	1	17718	1	-1.4608
RPL35A	10	6.2821e-06	7.1066e-05	0.007672	169	7	-4.0506	0.97759	0.98144	1	17585	1	-4.0506
NCBP2	10	6.3373e-06	7.1066e-05	0.007672	170	6	-1.9764	0.1767	0.42037	0.988494	7849	2	-1.9764
NPLOC4	10	6.3448e-06	7.1066e-05	0.007672	171	9	-2.6037	0.99988	0.99986	1	18363	0	-2.6037
NAA25	10	6.5942e-06	7.3748e-05	0.007915	172	9	-2.4428	0.99968	0.99967	1	18314	0	-2.4428
THEMIS2	10	6.9749e-06	7.5893e-05	0.008062	173	9	-0.89343	0.99093	0.99082	1	17856	0	-0.89343
PSMD13	10	7.0908e-06	7.643e-05	0.008062	174	7	-1.7757	0.97663	0.98097	1	17570	1	-1.7757
RAD51	10	7.1268e-06	7.643e-05	0.008062	175	10	-2.7575	0.99999	0.99999	1	18427	0	-2.7575
SF3B4	10	7.4698e-06	7.7502e-05	0.008129	176	8	-1.9441	0.99293	0.99286	1	17915	0	-1.9441
MIPEP	10	7.661e-06	7.8575e-05	0.008149	177	7	-1.3363	0.08499	0.25916	0.924801	5172	2	-1.3363
POLA2	10	7.6627e-06	7.8575e-05	0.008149	178	7	-1.6053	0.81217	0.92088	1	16228	1	-1.6053
SLC7A1	10	7.8259e-06	7.9648e-05	0.008214	179	9	-2.2376	0.19983	0.45362	1	8346	1	-2.2376
MRPS34	10	8.2076e-06	8.072e-05	0.008278	180	7	-2.201	0.17602	0.41939	0.988	7835	1	-2.201
GFI1	10	8.4038e-06	8.3402e-05	0.008459	181	8	-1.9583	0.9933	0.99323	1	17927	0	-1.9583
UBE2M	10	8.4132e-06	8.3402e-05	0.008459	182	9	-2.6879	0.9995	0.99949	1	18283	0	-2.6879
CFL1	10	8.6698e-06	8.7157e-05	0.00875	183	10	-1.5361	0.99998	0.99998	1	18413	0	-1.5361
FTSJ2	10	8.7269e-06	8.7693e-05	0.00875	184	8	-0.91274	0.84082	0.93041	1	16451	2	-0.91274
PDE12	10	8.7382e-06	8.7693e-05	0.00875	185	9	-2.4913	0.9916	0.99149	1	17874	0	-2.4913
LARS2	10	8.937e-06	8.9838e-05	0.008869	186	9	-1.4551	0.97598	0.98067	1	17564	1	-1.4551
DNMT1	10	8.9514e-06	8.9838e-05	0.008869	187	8	-1.1834	0.22116	0.48361	1	8876	2	-1.1834
ANLN	10	9.4263e-06	9.5202e-05	0.009256	188	9	-2.5569	0.05742	0.1943	0.890246	4027	1	-2.5569
ATP6V1H	10	9.4699e-06	9.5202e-05	0.009256	189	8	-1.3938	0.99532	0.99525	1	18027	0	-1.3938
COQ4	10	9.6026e-06	9.6275e-05	0.009256	190	8	-1.5331	0.99111	0.99099	1	17861	0	-1.5331
HEATR1	10	9.6577e-06	9.6275e-05	0.009256	191	10	-2.0463	0.99999	0.99999	1	18424	0	-2.0463
RPS12	10	9.6593e-06	9.6275e-05	0.009256	192	10	-1.4738	0.99999	0.99999	1	18423	0	-1.4738
POLR2E	10	1.0075e-05	9.9493e-05	0.009516	193	10	-0.83683	0.99999	0.99999	1	18421	0	-0.83683
ZPR1	10	1.0223e-05	0.0001011	0.00962	194	9	-1.7607	0.98146	0.9835	1	17646	1	-1.7607
PRPF8	10	1.0307e-05	0.00010325	0.009774	195	8	-1.7891	0.99833	0.99832	1	18184	0	-1.7891
CAD	10	1.0486e-05	0.00010647	0.010027	196	8	-1.217	0.76805	0.90539	1	15939	1	-1.217
THOC3	10	1.0521e-05	0.000107	0.010027	197	8	-1.7917	0.97723	0.98127	1	17582	1	-1.7917
PMPCA	10	1.1204e-05	0.00010968	0.010172	198	9	-1.777	0.18887	0.43791	0.997525	8097	1	-1.777
POLR2C	10	1.1343e-05	0.00011076	0.010172	199	8	-1.5806	0.99954	0.99953	1	18293	0	-1.5806
OIP5	10	1.1386e-05	0.00011076	0.010172	200	9	-2.8332	0.90655	0.95634	1	16972	1	-2.8332
CXXC1	10	1.1396e-05	0.00011076	0.010172	201	9	-2.0983	0.99946	0.99946	1	18279	0	-2.0983
USP17L21	10	1.1687e-05	0.00011236	0.010216	202	8	-1.5592	0.13248	0.35379	0.963898	6775	2	-1.5592
METTL3	10	1.169e-05	0.00011236	0.010216	203	10	-1.1958	0.99999	0.99998	1	18418	0	-1.1958
EIF6	10	1.1774e-05	0.0001129	0.010216	204	8	-1.2747	0.96874	0.97775	1	17472	1	-1.2747
TOMM40	10	1.1998e-05	0.00011451	0.010312	205	9	-1.2247	0.99858	0.99856	1	18208	0	-1.2247
LSM7	10	1.2462e-05	0.00011719	0.010496	206	9	-2.3176	0.99989	0.99988	1	18366	0	-2.3176
DDX3X	10	1.2539e-05	0.00011773	0.010496	207	9	-1.0608	0.68516	0.85981	1	15098	1	-1.0608
DNAJC11	10	1.263e-05	0.00011826	0.010496	208	9	-0.93752	0.9653	0.9766	1	17436	1	-0.93752
NUBP1	10	1.2847e-05	0.00012148	0.010628	209	7	-1.1753	0.66658	0.84994	1	14940	2	-1.1753
MRPL17	10	1.2853e-05	0.00012148	0.010628	210	8	-2.1797	0.99615	0.99609	1	18059	0	-2.1797
POC1A	10	1.2857e-05	0.00012148	0.010628	211	10	-0.57525	0.99999	0.99998	1	18417	0	-0.57525
NDNL2	10	1.3064e-05	0.00012309	0.010718	212	9	-1.3593	0.99378	0.99371	1	17952	0	-1.3593
UHRF1	10	1.3224e-05	0.00012416	0.010757	213	8	-1.5899	0.99071	0.9906	1	17847	0	-1.5899
NCAPD2	10	1.3264e-05	0.0001247	0.010757	214	9	-1.4405	0.9831	0.98448	1	17675	1	-1.4405
CCDC101	10	1.3418e-05	0.00012631	0.010841	215	9	-1.7084	0.99353	0.99346	1	17938	0	-1.7084
GID8	10	1.3487e-05	0.00012685	0.010841	216	7	-1.2016	0.99084	0.99073	1	17854	0	-1.2016
PSMC4	10	1.3679e-05	0.00012846	0.010904	217	7	-1.3529	0.99499	0.99494	1	18007	0	-1.3529
CPSF1	10	1.3799e-05	0.00012953	0.010904	218	8	-1.7105	0.14454	0.3724	0.971816	7073	1	-1.7105
TRPM7	10	1.383e-05	0.00013006	0.010904	219	10	-1.7841	0.99998	0.99998	1	18410	0	-1.7841
KMT2D	10	1.3992e-05	0.0001306	0.010904	220	9	-1.5781	0.99845	0.99843	1	18197	0	-1.5781
IMPDH2	10	1.4019e-05	0.0001306	0.010904	221	9	-2.3145	0.99973	0.99971	1	18318	0	-2.3145
MCM5	10	1.4066e-05	0.00013114	0.010904	222	9	-1.6679	0.98455	0.98543	1	17704	1	-1.6679
SNRNP200	10	1.4318e-05	0.00013275	0.010989	223	8	-1.6491	0.9838	0.98496	1	17692	1	-1.6491
AARS	10	1.4604e-05	0.00013436	0.011067	224	9	-1.8614	0.99962	0.99961	1	18298	0	-1.8614
MRPL32	10	1.463e-05	0.00013489	0.011067	225	6	-1.1016	0.48963	0.74601	1	13145	2	-1.1016
POLRMT	10	1.4805e-05	0.0001365	0.01115	226	9	-1.1603	0.52977	0.77861	1	13752	1	-1.1603
TBCD	10	1.4932e-05	0.00013811	0.011231	227	9	-1.5043	0.99993	0.99993	1	18384	0	-1.5043
EXOC5	10	1.5232e-05	0.00014079	0.01138	228	9	-1.5199	0.99989	0.99988	1	18367	0	-1.5199
ANAPC2	10	1.5257e-05	0.00014133	0.01138	229	9	-1.3135	0.75113	0.89585	1	15748	1	-1.3135
EP400	10	1.5362e-05	0.0001424	0.01138	230	8	-1.1552	0.33491	0.61475	1	10996	1	-1.1552
SRSF7	10	1.5429e-05	0.0001424	0.01138	231	10	-1.0966	0.99998	0.99998	1	18415	0	-1.0966
UXT	10	1.5666e-05	0.00014401	0.011403	232	8	-1.0103	0.74822	0.89422	1	15715	1	-1.0103
AATF	10	1.5742e-05	0.00014455	0.011403	233	8	-1.7798	0.87655	0.94353	1	16724	1	-1.7798
TAF5	10	1.5744e-05	0.00014455	0.011403	234	10	-1.8041	0.99998	0.99998	1	18414	0	-1.8041
SEC23B	10	1.596e-05	0.00014669	0.011516	235	8	-1.1705	0.84753	0.93273	1	16497	2	-1.1705
INTS6	10	1.5996e-05	0.00014723	0.011516	236	9	-2.6057	0.98516	0.98588	1	17714	1	-2.6057
FNTB	10	1.6261e-05	0.00014991	0.011676	237	8	-1.4131	0.99069	0.99059	1	17846	0	-1.4131
LONP1	10	1.6836e-05	0.00015474	0.011902	238	9	-0.90513	0.99454	0.99449	1	17985	0	-0.90513
MRPL20	10	1.6886e-05	0.00015474	0.011902	239	6	-0.24372	0.87532	0.94305	1	16712	2	-0.24372
RPS2	10	1.6921e-05	0.00015474	0.011902	240	8	-1.7469	0.945	0.97124	1	17313	1	-1.7469
DAP3	10	1.7011e-05	0.00015581	0.011935	241	8	-2.9311	0.97103	0.9786	1	17496	1	-2.9311
SDHA	10	1.7269e-05	0.00015849	0.01209	242	9	-1.3959	0.99936	0.99935	1	18273	0	-1.3959
ALYREF	10	1.7745e-05	0.00016332	0.012407	243	9	-1.827	0.9998	0.99979	1	18335	0	-1.827
TUFM	10	1.8006e-05	0.00016546	0.012518	244	7	-1.6712	0.098574	0.28933	0.937535	5689	1	-1.6712
POLG2	10	1.8194e-05	0.00016707	0.012588	245	9	-1.6449	0.49315	0.74897	1	13190	1	-1.6449
COPS5	10	1.8586e-05	0.00017083	0.012819	246	7	-1.8627	0.4467	0.7105	1	12589	2	-1.8627
USP17L28	10	1.8989e-05	0.00017405	0.013008	247	8	-1.3538	0.98278	0.98426	1	17668	1	-1.3538
NLE1	10	1.9752e-05	0.00017726	0.013116	248	9	-1.3118	0.91292	0.95934	1	17044	1	-1.3118
POLR2B	10	1.9945e-05	0.0001778	0.013116	249	10	-2.0633	0.99998	0.99998	1	18412	0	-2.0633
RAN	10	2.0002e-05	0.0001778	0.013116	250	9	-1.5537	0.99988	0.99987	1	18364	0	-1.5537
NDUFA3	10	2.0037e-05	0.00017834	0.013116	251	8	-1.5408	0.87926	0.9446	1	16751	1	-1.5408
EIF3C	10	2.0235e-05	0.00018102	0.013221	252	10	-1.7805	0.99998	0.99998	1	18411	0	-1.7805
NOB1	10	2.0364e-05	0.00018155	0.013221	253	8	-1.0831	0.99974	0.99973	1	18322	0	-1.0831
RPP21	10	2.0472e-05	0.00018236	0.013221	254	7	-1.4013	0.93049	0.96823	1	17238	1	-1.4013
RPL3	10	2.0565e-05	0.00018263	0.013221	255	8	-1.8184	0.99798	0.99795	1	18157	0	-1.8184
DCTN2	10	2.1e-05	0.00018745	0.013517	256	8	-1.9052	0.0032299	0.018519	0.664757	514	2	-1.9052
POLR3D	10	2.1412e-05	0.00018906	0.013528	257	9	-1.3305	0.97351	0.97962	1	17535	1	-1.3305
RPL32	10	2.1526e-05	0.00018906	0.013528	258	10	-1.9506	0.99995	0.99996	1	18392	0	-1.9506
CINP	10	2.1696e-05	0.00018987	0.013533	259	8	-2.3177	0.9918	0.9917	1	17880	0	-2.3177
NVL	10	2.1819e-05	0.00019067	0.013538	260	8	-2.7153	0.70328	0.86955	1	15281	1	-2.7153
FAU	10	2.2897e-05	0.00019657	0.013903	261	9	-1.2871	0.99671	0.99667	1	18085	0	-1.2871
EIF3A	10	2.3326e-05	0.00019925	0.013986	262	9	-1.5759	0.99922	0.99923	1	18259	0	-1.5759
ZC3H18	10	2.3334e-05	0.00019925	0.013986	263	7	-0.69387	0.59568	0.81321	1	14323	2	-0.69387
PDCD7	10	2.3945e-05	0.00020462	0.014308	264	8	-1.3976	0.99535	0.99529	1	18029	0	-1.3976
CSNK2B	10	2.4372e-05	0.00020676	0.014349	265	9	-1.7555	0.78192	0.91168	1	16072	1	-1.7555
CCNA2	10	2.4514e-05	0.00020676	0.014349	266	10	-1.566	0.99998	0.99997	1	18404	0	-1.566
PSMG3	10	2.4755e-05	0.00020944	0.014464	267	9	-1.1104	0.99966	0.99965	1	18308	0	-1.1104
GINS2	10	2.4815e-05	0.00020998	0.014464	268	7	-1.4816	0.99866	0.99865	1	18216	0	-1.4816
CCT7	10	2.5119e-05	0.00021105	0.014483	269	8	-1.6682	0.99558	0.99552	1	18037	0	-1.6682
COPS6	10	2.6038e-05	0.00021588	0.014634	270	9	-3.5363	0.99488	0.99484	1	18000	0	-3.5363
YRDC	10	2.6136e-05	0.00021642	0.014634	271	6	-1.7492	0.95608	0.97388	1	17370	1	-1.7492
SPATA5	10	2.6165e-05	0.00021642	0.014634	272	10	-1.4096	0.99995	0.99995	1	18390	0	-1.4096
RPUSD4	10	2.617e-05	0.00021642	0.014634	273	10	-1.0921	0.99997	0.99997	1	18403	0	-1.0921
DDX1	10	2.643e-05	0.00021749	0.014653	274	9	-2.5232	0.92476	0.9652	1	17165	1	-2.5232
EIF3CL	10	2.6531e-05	0.0002191	0.014654	275	9	-1.1335	0.99387	0.9938	1	17954	0	-1.1335
CENPI	10	2.6578e-05	0.0002191	0.014654	276	10	-1.4121	0.99997	0.99997	1	18402	0	-1.4121
COA7	10	2.6794e-05	0.00022017	0.014673	277	8	-1.6801	0.76271	0.90238	1	15878	1	-1.6801
COX7B	10	2.7294e-05	0.000225	0.014941	278	10	-1.0558	0.99997	0.99997	1	18401	0	-1.0558
SOX2	10	2.7727e-05	0.00022875	0.015135	279	8	-1.1722	0.993	0.99292	1	17917	0	-1.1722
TP53RK	10	2.7801e-05	0.00022983	0.015152	280	9	-1.3594	0.88341	0.94622	1	16775	1	-1.3594
ZBTB17	10	2.7968e-05	0.00023143	0.015204	281	8	-1.7525	0.99984	0.99983	1	18344	0	-1.7525
DUX4	10	2.8032e-05	0.00023304	0.015255	282	9	-0.9868	0.97078	0.9785	1	17493	1	-0.9868
HAUS7	10	2.8676e-05	0.00023733	0.015481	283	7	-0.89478	0.61811	0.82475	1	14518	3	-0.89478
FAM157A	10	2.902e-05	0.00024216	0.015609	284	7	-0.83697	0.74425	0.89201	1	15667	3	-0.83697
DLD	10	2.9156e-05	0.0002427	0.015609	285	7	-2.0276	0.77679	0.91017	1	16032	2	-2.0276
SRRM1	10	2.9213e-05	0.00024323	0.015609	286	10	-1.6923	0.99997	0.99997	1	18400	0	-1.6923
CDC16	10	2.9335e-05	0.00024323	0.015609	287	7	-1.6793	0.99574	0.99568	1	18041	0	-1.6793
TRAPPC1	10	2.9638e-05	0.00024484	0.015609	288	8	-1.3155	0.52961	0.77849	1	13749	2	-1.3155
ACTR1A	10	2.9696e-05	0.00024592	0.015609	289	6	-1.1941	0.73856	0.8889	1	15619	3	-1.1941
SPATA5L1	10	2.9877e-05	0.00024645	0.015609	290	10	-0.94916	0.99997	0.99997	1	18399	0	-0.94916
PRELID1	10	3.0015e-05	0.00024752	0.015609	291	6	-1.7496	0.72137	0.87944	1	15451	1	-1.7496
KRI1	10	3.0072e-05	0.00024752	0.015609	292	9	-1.5205	0.98451	0.98541	1	17703	1	-1.5205
SSRP1	10	3.0189e-05	0.00024806	0.015609	293	9	-2.2085	0.99805	0.99802	1	18161	0	-2.2085
RPS19BP1	10	3.0276e-05	0.0002486	0.015609	294	7	-1.7313	0.8819	0.94563	1	16765	1	-1.7313
NOL6	10	3.0588e-05	0.00025074	0.015691	295	8	-1.6775	0.98899	0.98889	1	17796	1	-1.6775
EIF3B	10	3.0908e-05	0.00025342	0.015798	296	6	-0.901	0.89882	0.95285	1	16907	2	-0.901
DOLK	10	3.0992e-05	0.00025503	0.015798	297	9	-1.3403	0.37258	0.64741	1	11534	1	-1.3403
GSE1	10	3.0994e-05	0.00025503	0.015798	298	7	-1.5297	0.97446	0.98003	1	17546	1	-1.5297
ALG1	10	3.1172e-05	0.00025611	0.015805	299	10	-0.90736	0.99997	0.99997	1	18398	0	-0.90736
VHL	10	3.1353e-05	0.00025772	0.015805	300	9	-1.6461	0.1252	0.34233	0.959462	6584	1	-1.6461
PSMD3	10	3.1404e-05	0.00025772	0.015805	301	8	-1.7331	0.63572	0.8338	1	14660	1	-1.7331
EXOSC6	10	3.167e-05	0.00025932	0.015851	302	7	-1.3345	0.74583	0.89288	1	15689	1	-1.3345
SRF	10	3.1936e-05	0.00026147	0.01593	303	8	-0.95518	0.98611	0.98657	1	17732	1	-0.95518
ZNF407	10	3.2454e-05	0.00026576	0.016138	304	7	-1.1516	0.95779	0.97434	1	17385	1	-1.1516
MYBL2	10	3.2927e-05	0.00026844	0.016247	305	8	-1.17	0.99402	0.99395	1	17961	0	-1.17
MCMBP	10	3.3153e-05	0.00027059	0.016271	306	9	-2.1983	0.48333	0.74085	1	13063	1	-2.1983
AHCY	10	3.3179e-05	0.00027059	0.016271	307	9	-1.7184	0.99948	0.99947	1	18281	0	-1.7184
RPL37	10	3.3363e-05	0.0002722	0.016314	308	8	-2.3498	0.32775	0.60842	1	10911	1	-2.3498
PFAS	10	3.364e-05	0.00027488	0.016401	309	7	-1.4943	0.30542	0.58856	1	10582	2	-1.4943
LHX3	10	3.3779e-05	0.00027541	0.016401	310	7	-1.7675	0.99896	0.99895	1	18240	0	-1.7675
MAD2L2	10	3.4606e-05	0.00028775	0.017057	311	9	-1.8196	0.99962	0.99961	1	18299	0	-1.8196
EIF3G	10	3.4708e-05	0.00028829	0.017057	312	8	-1.403	0.96901	0.97785	1	17477	1	-1.403
EIF3D	10	3.5203e-05	0.00029204	0.017224	313	9	-1.0612	0.10303	0.29896	0.942092	5855	1	-1.0612
SNRNP35	10	3.5825e-05	0.00029472	0.017327	314	8	-2.7122	0.52115	0.77165	1	13623	2	-2.7122
EIF2B1	10	3.6278e-05	0.00029741	0.017381	315	9	-2.8649	0.9992	0.9992	1	18257	0	-2.8649
BRF1	10	3.6372e-05	0.00029848	0.017381	316	7	-1.5875	0.99594	0.99589	1	18052	0	-1.5875
VAC14	10	3.6405e-05	0.00029848	0.017381	317	7	-1.2652	0.98409	0.98513	1	17697	1	-1.2652
ALG2	10	3.6829e-05	0.0003033	0.017607	318	8	-1.5207	0.8668	0.93978	1	16645	1	-1.5207
SCGB1C1	10	3.7628e-05	0.00031028	0.017955	319	9	-1.3309	0.99992	0.99992	1	18379	0	-1.3309
CHAF1B	10	3.8181e-05	0.00031457	0.01809	320	10	-1.6393	0.99996	0.99996	1	18396	0	-1.6393
RFC3	10	3.8211e-05	0.00031457	0.01809	321	8	-1.322	0.60071	0.81574	1	14363	1	-1.322
USP17L15	10	3.8314e-05	0.00031564	0.018095	322	8	-1.1506	0.97598	0.98067	1	17563	1	-1.1506
TFB2M	10	3.8517e-05	0.00031671	0.018101	323	9	-1.9329	0.83468	0.92826	1	16401	1	-1.9329
CPSF4	10	3.8903e-05	0.000321	0.018289	324	9	-1.2688	0.99687	0.99683	1	18094	0	-1.2688
ATP5I	10	3.9053e-05	0.00032261	0.018324	325	8	-1.4523	0.81617	0.92217	1	16256	2	-1.4523
MCM4	10	3.9491e-05	0.0003269	0.018459	326	7	-0.99738	0.64047	0.83626	1	14707	2	-0.99738
PRMT1	10	3.9596e-05	0.00032798	0.018459	327	6	-1.9657	0.4246	0.69193	1	12260	2	-1.9657
SSBP1	10	3.9629e-05	0.00032798	0.018459	328	9	-1.2097	0.98872	0.98864	1	17788	1	-1.2097
RPL11	10	4.0023e-05	0.00033334	0.018704	329	10	-1.8935	0.99996	0.99996	1	18395	0	-1.8935
NUMA1	10	4.1299e-05	0.00034514	0.019307	330	10	-1.5313	0.99996	0.99996	1	18394	0	-1.5313
GMPS	10	4.1528e-05	0.00034675	0.019338	331	8	-2.1984	0.99965	0.99964	1	18306	0	-2.1984
PCNA	10	4.1662e-05	0.00034836	0.01937	332	8	-2.2685	0.93831	0.96986	1	17280	1	-2.2685
SARS2	10	4.2062e-05	0.00035104	0.019373	333	9	-2.2076	0.73696	0.88798	1	15606	1	-2.2076
NOL9	10	4.2095e-05	0.00035104	0.019373	334	8	-1.6096	0.50498	0.75866	1	13362	1	-1.6096
FLII	10	4.2136e-05	0.00035158	0.019373	335	9	-1.2238	0.99984	0.99983	1	18348	0	-1.2238
YBEY	10	4.2388e-05	0.00035426	0.019435	336	9	-1.06	0.99789	0.99786	1	18152	0	-1.06
SF3B3	10	4.2472e-05	0.00035479	0.019435	337	9	-1.7166	0.98288	0.98434	1	17670	1	-1.7166
WDR77	10	4.2794e-05	0.00035694	0.019437	338	7	-1.6364	0.97388	0.97977	1	17539	1	-1.6364
PPP1CB	10	4.2796e-05	0.00035694	0.019437	339	7	-2.4142	0.11439	0.32311	0.95351	6254	2	-2.4142
OPA1	10	4.2984e-05	0.00035882	0.019482	340	10	-1.6497	0.99996	0.99996	1	18393	0	-1.6497
NFS1	10	4.3288e-05	0.00036177	0.019584	341	8	-1.9773	0.92025	0.96294	1	17120	1	-1.9773
EXOC8	10	4.4165e-05	0.00036981	0.019961	342	9	-1.3573	0.96546	0.97665	1	17439	1	-1.3573
DDX11	10	4.5025e-05	0.00037518	0.020192	343	9	-1.1967	0.9984	0.99839	1	18189	0	-1.1967
CDIPT	10	4.5533e-05	0.00037786	0.020276	344	7	-1.0617	0.57207	0.8013	1	14130	3	-1.0617
GART	10	4.5771e-05	0.00037893	0.020276	345	10	-2.1227	0.99995	0.99996	1	18391	0	-2.1227
ASNA1	10	4.6532e-05	0.00038537	0.02056	346	6	-1.0808	0.94436	0.9711	1	17304	1	-1.0808
RFWD2	10	4.6943e-05	0.00038805	0.020644	347	7	-1.0447	0.81492	0.92177	1	16245	2	-1.0447
MED12	10	4.7941e-05	0.00039448	0.020926	348	9	-0.79023	0.99817	0.99816	1	18173	0	-0.79023
CLP1	10	4.8078e-05	0.00039609	0.020948	349	7	-1.3735	0.99807	0.99803	1	18164	0	-1.3735
DHX15	10	4.8217e-05	0.00039717	0.020948	350	8	-2.2321	0.54008	0.78542	1	13873	1	-2.2321
MFN2	10	4.8652e-05	0.00039985	0.021026	351	8	-1.6171	0.96952	0.97803	1	17480	1	-1.6171
SF3A1	10	4.8793e-05	0.00040092	0.021026	352	8	-1.5519	0.50518	0.75881	1	13368	1	-1.5519
BCAS2	10	4.9316e-05	0.0004036	0.021106	353	5	-0.35301	0.22404	0.48753	1	8934	5	-0.35301
MARS	10	5.1247e-05	0.00041916	0.021858	354	7	-2.3159	0.75129	0.89593	1	15750	1	-2.3159
MAU2	10	5.1907e-05	0.00042559	0.02209	355	9	-1.9491	0.899	0.95292	1	16908	1	-1.9491
CCDC94	10	5.2074e-05	0.00042613	0.02209	356	7	-1.5933	0.8274	0.92577	1	16332	2	-1.5933
RAE1	10	5.2422e-05	0.0004272	0.02209	357	9	-1.3201	0.9998	0.9998	1	18336	0	-1.3201
MED11	10	5.2769e-05	0.00042935	0.022139	358	9	-1.6493	0.99988	0.99986	1	18362	0	-1.6493
DDX51	10	5.3609e-05	0.00043793	0.022519	359	7	-1.5079	0.98827	0.98828	1	17778	1	-1.5079
EARS2	10	5.4959e-05	0.00044812	0.022979	360	9	-1.5589	0.9991	0.9991	1	18250	0	-1.5589
CHMP4B	10	5.5624e-05	0.00045187	0.023107	361	7	-1.9806	0.64325	0.8377	1	14739	3	-1.9806
CHD4	10	5.6171e-05	0.00045616	0.023262	362	8	-1.4374	0.13551	0.35855	0.965655	6850	2	-1.4374
C1QBP	10	5.738e-05	0.00046689	0.023743	363	9	-0.83648	0.99658	0.99654	1	18081	0	-0.83648
DOHH	10	5.7558e-05	0.00046904	0.023787	364	7	-0.83094	0.919	0.96229	1	17109	2	-0.83094
PGK1	10	5.805e-05	0.00047172	0.023857	365	9	-1.0393	0.99982	0.99982	1	18339	0	-1.0393
TXNL4A	10	5.8139e-05	0.00047333	0.023873	366	7	-1.2012	0.91543	0.96055	1	17067	2	-1.2012
PSMB6	10	5.844e-05	0.00047494	0.023889	367	9	-2.0055	0.71642	0.87671	1	15401	1	-2.0055
FKBPL	10	5.9549e-05	0.00047869	0.023936	368	8	-1.089	0.99872	0.9987	1	18221	0	-1.089
U2AF2	10	5.9644e-05	0.00047869	0.023936	369	8	-1.4319	0.99358	0.99351	1	17941	0	-1.4319
RRP9	10	5.9794e-05	0.00047976	0.023936	370	8	-2.3503	0.99894	0.99892	1	18236	0	-2.3503
ABCE1	10	6.0864e-05	0.00048513	0.024139	371	8	-1.118	0.97678	0.98104	1	17572	1	-1.118
IMMT	10	6.1096e-05	0.00048727	0.02418	372	8	-1.2072	0.94996	0.97237	1	17334	1	-1.2072
CCNK	10	6.1755e-05	0.0004921	0.024354	373	8	-0.90621	0.77972	0.91101	1	16056	1	-0.90621
PFN1	10	6.2161e-05	0.00049532	0.024436	374	7	-1.0901	0.81507	0.92181	1	16246	2	-1.0901
SUPV3L1	10	6.2367e-05	0.00049639	0.024436	375	7	-1.947	0.97861	0.98193	1	17604	1	-1.947
PRPF31	10	6.3642e-05	0.00051248	0.025161	376	8	-1.1991	0.19585	0.44796	1	8268	2	-1.1991
HIST1H2AI	10	6.4011e-05	0.0005157	0.025251	377	7	-1.1232	0.9953	0.99524	1	18025	0	-1.1232
ZNRD1	10	6.5794e-05	0.00053447	0.026101	378	9	-0.88487	0.99202	0.99192	1	17883	0	-0.88487
LSM3	10	6.5975e-05	0.00053662	0.026137	379	8	-1.6604	0.69405	0.86461	1	15190	2	-1.6604
PLK1	10	6.6411e-05	0.0005393	0.026199	380	9	-1.579	0.88469	0.94673	1	16783	1	-1.579
SRBD1	10	6.7136e-05	0.00054681	0.026494	381	8	-2.9963	0.96539	0.97663	1	17438	1	-2.9963
RTN4IP1	10	6.7376e-05	0.00054949	0.026554	382	9	-1.5823	0.9718	0.9789	1	17508	1	-1.5823
RTEL1	10	6.7685e-05	0.00055432	0.026717	383	8	-0.71751	0.93724	0.96967	1	17272	1	-0.71751
MRPL41	10	6.8456e-05	0.00056022	0.026913	384	8	-1.6622	0.079205	0.24602	0.920891	4929	1	-1.6622
CPOX	10	6.8591e-05	0.00056129	0.026913	385	8	-1.1897	0.96225	0.97564	1	17415	1	-1.1897
MRPL28	10	6.9594e-05	0.00056665	0.027099	386	9	-1.9519	0.99981	0.99981	1	18337	0	-1.9519
RPL18A	10	6.9907e-05	0.00056933	0.027157	387	7	-1.1166	0.82069	0.92357	1	16279	1	-1.1166
TAF2	10	7.0307e-05	0.00057202	0.027215	388	9	-1.2948	0.98352	0.98475	1	17681	1	-1.2948
TTC1	10	7.0848e-05	0.00057631	0.027349	389	9	-1.4999	0.046226	0.16625	0.877665	3496	1	-1.4999
RAD21	10	7.1169e-05	0.00057899	0.027386	390	6	-1.6709	0.0080019	0.041193	0.738488	1027	2	-1.6709
GTF2A1	10	7.1254e-05	0.00058006	0.027386	391	8	-1.1962	0.93666	0.96955	1	17267	1	-1.1962
WDR74	10	7.3381e-05	0.00059776	0.02815	392	7	-1.5484	0.80977	0.9201	1	16214	1	-1.5484
TPT1	10	7.4445e-05	0.00060366	0.028333	393	6	-1.3652	0.95592	0.97385	1	17366	1	-1.3652
POP1	10	7.4769e-05	0.00060473	0.028333	394	9	-1.6911	0.99952	0.99951	1	18290	0	-1.6911
VARS2	10	7.5451e-05	0.00060688	0.028362	395	7	-1.6304	0.52909	0.77806	1	13742	2	-1.6304
SHQ1	10	7.5685e-05	0.00060849	0.028365	396	7	-2.2559	0.27243	0.55215	1	10010	3	-2.2559
HAUS5	10	7.672e-05	0.00061707	0.028693	397	9	-1.11	0.99992	0.99992	1	18380	0	-1.11
SNAPC4	10	7.8429e-05	0.00062726	0.029083	398	8	-1.3591	0.69064	0.86273	1	15149	1	-1.3591
ACTG1	10	7.8604e-05	0.0006286	0.029083	399	8	-1.1504	0.98616	0.98661	1	17734	1	-1.1504
GFM1	10	7.8802e-05	0.00063101	0.029121	400	9	-1.6475	0.99964	0.99963	1	18303	0	-1.6475
ARID1A	10	7.912e-05	0.00063477	0.029222	401	6	-1.8662	0.89278	0.9502	1	16857	2	-1.8662
TBC1D3	10	8.0075e-05	0.00064228	0.029494	402	7	-0.70162	0.85684	0.93607	1	16571	2	-0.70162
RPL13A	10	8.029e-05	0.00064389	0.029494	403	8	-1.6595	0.99844	0.99842	1	18194	0	-1.6595
ESPL1	10	8.1254e-05	0.00064979	0.029691	404	9	-2.827	0.99993	0.99993	1	18383	0	-2.827
SSU72	10	8.2225e-05	0.00065515	0.029862	405	9	-1.7431	0.512	0.76434	1	13472	1	-1.7431
SNRNP25	10	8.5335e-05	0.00067768	0.030813	406	8	-1.2515	0.99073	0.99063	1	17850	0	-1.2515
KIF4A	10	8.5485e-05	0.00068036	0.030858	407	7	-1.7877	0.4722	0.73167	1	12931	1	-1.7877
SAP18	10	8.7159e-05	0.00069055	0.031244	408	7	-1.1781	0.9881	0.98813	1	17776	1	-1.1781
URB1	10	8.7752e-05	0.00069538	0.031385	409	8	-1.8967	0.96954	0.97804	1	17481	1	-1.8967
ALDOA	10	9.0973e-05	0.00071415	0.032154	410	9	-1.7404	0.99975	0.99974	1	18326	0	-1.7404
INTS10	10	9.1492e-05	0.0007179	0.032244	411	9	-1.4203	0.99963	0.99963	1	18301	0	-1.4203
CENPA	10	9.5266e-05	0.00074526	0.033335	412	8	-1.2328	0.51728	0.76857	1	13558	2	-1.2328
NDUFB5	10	9.5438e-05	0.00074579	0.033335	413	8	-1.4264	0.95812	0.97444	1	17388	1	-1.4264
RRP12	10	9.8291e-05	0.0007651	0.034115	414	8	-0.92919	0.99682	0.99678	1	18093	0	-0.92919
CUL3	10	9.975e-05	0.00077368	0.034334	415	8	-1.2132	0.99911	0.99911	1	18251	0	-1.2132
SUPT6H	10	9.9921e-05	0.00077449	0.034334	416	9	-2.2709	0.39182	0.66395	1	11809	1	-2.2709
RCL1	10	0.00010017	0.0007769	0.034334	417	9	-1.6717	0.99961	0.9996	1	18296	0	-1.6717
FDX1L	10	0.0001004	0.00077744	0.034334	418	6	-0.58961	0.97044	0.97837	1	17490	1	-0.58961
RNF40	10	0.00010087	0.00077958	0.034346	419	9	-1.4518	0.57642	0.80347	1	14177	1	-1.4518
DENR	10	0.00010125	0.00078387	0.034453	420	7	-0.88652	0.15515	0.38846	0.979033	7323	1	-0.88652
UFD1L	10	0.00010231	0.00078763	0.034524	421	9	-1.9493	0.98446	0.98538	1	17700	1	-1.9493
RABL2A	10	0.00010252	0.00078924	0.034524	422	6	-0.50632	0.97987	0.9826	1	17620	1	-0.50632
MYCL	10	0.00010262	0.00079245	0.034583	423	7	-1.832	0.54744	0.78905	1	13937	2	-1.832
E4F1	10	0.00010751	0.00083214	0.03623	424	6	-1.0383	0.42894	0.69558	1	12334	3	-1.0383
POP5	10	0.00010824	0.0008359	0.036308	425	8	-1.4455	0.542	0.78636	1	13892	2	-1.4455
POP4	10	0.00010946	0.00084126	0.036455	426	8	-0.94256	0.98239	0.98403	1	17663	1	-0.94256
RPTOR	10	0.00011103	0.00085521	0.036917	427	8	-1.6878	0.94036	0.97028	1	17291	1	-1.6878
PSMB3	10	0.00011169	0.00085896	0.036917	428	7	-2.322	0.15945	0.39486	0.980153	7436	1	-2.322
CFAP57	10	0.00011193	0.00086003	0.036917	429	7	-1.5641	0.97804	0.98165	1	17593	1	-1.5641
NDUFAF7	10	0.00011228	0.00086218	0.036917	430	8	-1.4668	0.026908	0.1104	0.83181	2448	2	-1.4668
SAP130	10	0.00011245	0.00086272	0.036917	431	8	-1.2109	0.37256	0.64739	1	11533	2	-1.2109
CRLS1	10	0.00011255	0.00086433	0.036917	432	9	-1.1906	0.99487	0.99482	1	17999	0	-1.1906
ATRIP	10	0.00011262	0.00086593	0.036917	433	7	-1.573	0.91298	0.95936	1	17046	1	-1.573
VARS	10	0.00011308	0.0008713	0.036975	434	7	-1.251	0.95087	0.97257	1	17342	1	-1.251
MMS22L	10	0.00011313	0.0008713	0.036975	435	8	-1.1717	0.19079	0.44069	0.99857	8145	1	-1.1717
POLR1C	10	0.00011492	0.00088095	0.037299	436	8	-1.8087	0.60308	0.81695	1	14379	1	-1.8087
CARS	10	0.00011788	0.00090321	0.037991	437	6	-1.0659	0.51951	0.77032	1	13593	2	-1.0659
TTI1	10	0.00011798	0.00090348	0.037991	438	9	-2.4066	0.87675	0.9436	1	16727	1	-2.4066
IBA57	10	0.00011808	0.00090348	0.037991	439	7	-1.6204	0.77918	0.91086	1	16053	2	-1.6204
RFC2	10	0.00011901	0.00091099	0.03822	440	9	-1.156	0.99667	0.99663	1	18083	0	-1.156
PPP2CA	10	0.00011972	0.00091742	0.038403	441	8	-1.2219	0.99545	0.99538	1	18032	0	-1.2219
THG1L	10	0.00012027	0.00092011	0.038428	442	7	-1.6416	0.80363	0.91817	1	16173	1	-1.6416
POLE2	10	0.00012189	0.00093191	0.038833	443	8	-1.1148	0.99968	0.99967	1	18316	0	-1.1148
NDC80	10	0.00012267	0.00093566	0.038902	444	8	-2.6603	0.62461	0.82808	1	14573	1	-2.6603
RPS5	10	0.00012507	0.0009555	0.039637	445	9	-0.85541	0.54115	0.78593	1	13884	1	-0.85541
PTPMT1	10	0.00012549	0.00095872	0.039682	446	9	-1.73	0.99948	0.99947	1	18280	0	-1.73
DHX38	10	0.00012644	0.00096516	0.039859	447	9	-0.82572	0.99993	0.99993	1	18382	0	-0.82572
VPS13D	10	0.00012727	0.00097052	0.039991	448	8	-1.063	0.99892	0.9989	1	18232	0	-1.063
RANGAP1	10	0.00012836	0.00097857	0.040232	449	8	-1.2092	0.96961	0.97806	1	17482	1	-1.2092
PABPC1	10	0.00012973	0.00098554	0.040429	450	9	-1.395	0.99825	0.99822	1	18178	0	-1.395
CCT3	10	0.00013017	0.00098876	0.040471	451	9	-1.2105	0.99961	0.99961	1	18297	0	-1.2105
SIN3A	10	0.00013205	0.0010038	0.040995	452	8	-1.6125	0.91685	0.96123	1	17084	2	-1.6125
USP17L24	10	0.0001332	0.001015	0.041294	453	7	-1.5302	0.58389	0.80722	1	14236	2	-1.5302
THAP1	10	0.00013328	0.0010156	0.041294	454	6	-1.0848	0.11193	0.31798	0.949623	6180	2	-1.0848
LGALS9	10	0.00013428	0.0010215	0.041443	455	9	-0.76212	0.99718	0.99715	1	18111	0	-0.76212
DDX46	10	0.00013569	0.0010311	0.041743	456	8	-2.4203	0.99527	0.99521	1	18022	0	-2.4203
UQCRC1	10	0.0001366	0.0010408	0.042041	457	8	-0.92283	0.78403	0.9123	1	16088	1	-0.92283
UBA52	10	0.00013708	0.0010451	0.042122	458	9	-1.8326	0.99977	0.99976	1	18329	0	-1.8326
PRMT5	10	0.0001398	0.0010655	0.04285	459	9	-2.8271	0.99984	0.99983	1	18347	0	-2.8271
ZNF622	10	0.00014024	0.0010681	0.042865	460	8	-1.6362	0.14786	0.37744	0.975424	7143	1	-1.6362
POLR3F	10	0.0001419	0.0010799	0.043244	461	9	-1.2386	0.22451	0.48818	1	8942	1	-1.2386
SDAD1	10	0.00014329	0.0010885	0.043494	462	9	-1.4238	0.99975	0.99974	1	18324	0	-1.4238
NCAPH	10	0.00014689	0.0011132	0.044309	463	9	-1.0653	0.97285	0.97933	1	17526	1	-1.0653
PSMB5	10	0.00014697	0.0011137	0.044309	464	8	-1.557	0.86101	0.9376	1	16599	1	-1.557
LIAS	10	0.00014867	0.0011234	0.044565	465	6	-0.86069	0.9979	0.99787	1	18153	0	-0.86069
NDUFA9	10	0.00014894	0.001125	0.044565	466	9	-1.0973	0.99896	0.99895	1	18241	0	-1.0973
EXOSC8	10	0.00015011	0.0011336	0.044809	467	7	-1.7386	0.84931	0.93336	1	16514	2	-1.7386
DHX30	10	0.00015128	0.0011416	0.04503	468	9	-1.1439	0.99953	0.99952	1	18291	0	-1.1439
HDAC3	10	0.00015695	0.0011786	0.046391	469	8	-0.66107	0.99786	0.99783	1	18149	0	-0.66107
SLC25A28	10	0.00015887	0.0011926	0.04684	470	9	-0.97521	0.99994	0.99994	1	18388	0	-0.97521
GOLGA6L6	10	0.00016119	0.0012076	0.047329	471	8	-1.7383	0.54371	0.78721	1	13908	1	-1.7383
NDUFB11	10	0.00016463	0.0012253	0.047904	472	9	-0.90589	0.99581	0.99575	1	18043	0	-0.90589
VPS25	10	0.00016495	0.0012274	0.047904	473	7	-1.4505	0.82605	0.92532	1	16314	2	-1.4505
GDF2	10	0.00016695	0.0012441	0.048288	474	8	-1.1689	0.99367	0.99361	1	17945	0	-1.1689
RNF113A	10	0.00016719	0.0012451	0.048288	475	7	-1.0953	0.9912	0.99109	1	17866	0	-1.0953
DHFR	10	0.00016721	0.0012451	0.048288	476	8	-2.034	0.8558	0.9357	1	16561	2	-2.034
POLD2	10	0.00017092	0.0012725	0.04904	477	7	-0.43534	0.56773	0.79916	1	14102	2	-0.43534
ERCC3	10	0.00017095	0.0012725	0.04904	478	8	-1.0492	0.99399	0.99392	1	17960	0	-1.0492
EEF2	10	0.00017107	0.0012725	0.04904	479	8	-1.5562	0.95066	0.97252	1	17341	1	-1.5562
TFIP11	10	0.00017228	0.00128	0.049226	480	7	-2.0742	0.96637	0.97695	1	17446	1	-2.0742
EEF1A1	10	0.00017263	0.0012846	0.049299	481	7	-1.3639	0.050245	0.17645	0.884264	3677	1	-1.3639
SYF2	10	0.00017732	0.0013165	0.050419	482	8	-1.4667	0.70141	0.86856	1	15261	1	-1.4667
GATC	10	0.00017839	0.0013224	0.050454	483	8	-1.0384	0.73028	0.88432	1	15540	1	-1.0384
ATOH1	10	0.00017883	0.001324	0.050454	484	9	-1.0345	0.95342	0.97318	1	17356	1	-1.0345
NFATC2IP	10	0.00017895	0.0013256	0.050454	485	8	-0.96043	0.99689	0.99686	1	18095	0	-0.96043
TSEN34	10	0.00017973	0.0013288	0.050473	486	6	-1.4666	0.0035928	0.020405	0.680925	553	3	-1.4666
TBCB	10	0.00018062	0.0013336	0.050552	487	6	-1.7048	0.19253	0.44318	0.998669	8192	3	-1.7048
RBM10	10	0.00018294	0.0013503	0.051077	488	9	-0.81972	0.9723	0.97911	1	17520	1	-0.81972
NPIPA3	10	0.00018458	0.0013653	0.05154	489	6	-1.7011	0.6338	0.83282	1	14645	3	-1.7011
TTF1	10	0.00018629	0.0013824	0.052081	490	7	-1.2538	0.12916	0.34853	0.961335	6692	2	-1.2538
XRCC3	10	0.00018819	0.0013975	0.052521	491	9	-0.89173	0.99643	0.99638	1	18073	0	-0.89173
CTAGE15	10	0.00018853	0.0014017	0.052521	492	3	0.24901	0.16256	0.39958	0.98139	7513	5	0.24901
TUBE1	10	0.00018887	0.0014055	0.052521	493	8	-1.5097	0.99171	0.99161	1	17878	0	-1.5097
MAPKAPK5	10	0.00018887	0.0014055	0.052521	494	8	-1.4231	0.74488	0.89236	1	15674	1	-1.4231
PRPF19	10	0.00018981	0.001413	0.052695	495	8	-2.0099	0.99935	0.99934	1	18270	0	-2.0099
HAUS3	10	0.00019054	0.0014184	0.052789	496	5	-0.48097	0.98115	0.98331	1	17644	1	-0.48097
MED26	10	0.00019541	0.0014516	0.053918	497	7	-0.86101	0.98565	0.98622	1	17723	1	-0.86101
RPAP1	10	0.00019618	0.0014575	0.054019	498	9	-1.2065	0.9995	0.99949	1	18284	0	-1.2065
HELQ	10	0.00019647	0.0014602	0.054019	499	9	-1.3641	0.99992	0.99992	1	18378	0	-1.3641
TINF2	10	0.00019691	0.0014637	0.05404	500	6	-0.9401	0.88831	0.94828	1	16813	2	-0.9401
POLR3B	10	0.00019857	0.0014774	0.054436	501	8	-2.0604	0.70362	0.86974	1	15283	1	-2.0604
COX5A	10	0.00019953	0.001486	0.054643	502	9	-0.84907	0.73211	0.88535	1	15550	1	-0.84907
SF3B5	10	0.00020128	0.001494	0.054829	503	8	-2.7126	0.80209	0.9177	1	16164	2	-2.7126
TUBG1	10	0.00020295	0.0015101	0.055299	504	9	-1.382	0.99967	0.99966	1	18311	0	-1.382
DHPS	10	0.00020323	0.0015128	0.055299	505	9	-1.2342	0.99951	0.9995	1	18286	0	-1.2342
YKT6	10	0.00020364	0.0015181	0.055385	506	8	-1.645	0.52833	0.77742	1	13729	2	-1.645
POLR2J2	10	0.00020419	0.0015224	0.055432	507	8	-1.3998	0.98407	0.98512	1	17696	1	-1.3998
COPA	10	0.00020588	0.0015321	0.055674	508	9	-1.4093	0.99858	0.99855	1	18206	0	-1.4093
CRAMP1L	10	0.00020656	0.0015364	0.05572	509	7	-0.99031	0.75628	0.89873	1	15798	3	-0.99031
HARS2	10	0.00020936	0.0015584	0.056407	510	8	-1.2794	0.97013	0.97825	1	17487	1	-1.2794
RPN1	10	0.00021017	0.0015659	0.056567	511	6	-1.0265	0.53591	0.78334	1	13839	1	-1.0265
CHAF1A	10	0.00021087	0.0015702	0.056612	512	8	-1.3186	0.83824	0.92949	1	16430	1	-1.3186
MST1	10	0.00021144	0.001575	0.056661	513	7	-1.0246	0.97946	0.98237	1	17616	1	-1.0246
PGS1	10	0.00021189	0.0015777	0.056661	514	9	-1.6046	0.98368	0.98488	1	17686	1	-1.6046
LETM1	10	0.0002145	0.0015954	0.057079	515	9	-1	0.99789	0.99786	1	18151	0	-1
NOP10	10	0.00021469	0.0015964	0.057079	516	8	-1.3812	0.96821	0.97757	1	17463	1	-1.3812
KIAA1279	10	0.00021481	0.0015986	0.057079	517	9	-1.2905	0.99983	0.99982	1	18342	0	-1.2905
CCDC86	10	0.0002177	0.0016249	0.057794	518	9	-1.115	0.99964	0.99963	1	18305	0	-1.115
MRPL47	10	0.00021771	0.0016249	0.057794	519	9	-1.4626	0.98518	0.98589	1	17715	1	-1.4626
DGCR14	10	0.00021887	0.0016324	0.057949	520	8	-1.7884	0.92743	0.96662	1	17204	1	-1.7884
DPH3	10	0.00022017	0.001641	0.058142	521	8	-1.8966	0.37717	0.6514	1	11598	1	-1.8966
TADA2B	10	0.00022113	0.0016469	0.058166	522	8	-1.1063	0.52704	0.77636	1	13711	1	-1.1063
CREBBP	10	0.00022122	0.0016479	0.058166	523	8	-1.312	0.12949	0.34904	0.961549	6698	1	-1.312
DCP2	10	0.00022299	0.0016592	0.058452	524	6	-1.1888	0.49602	0.75137	1	13235	2	-1.1888
PPP4C	10	0.00022372	0.0016651	0.058548	525	9	-1.651	0.9941	0.99404	1	17964	0	-1.651
POLR2L	10	0.00022561	0.0016774	0.058869	526	8	-1.0902	0.46442	0.72517	1	12806	1	-1.0902
METTL16	10	0.00022663	0.0016844	0.059002	527	7	-1.1876	0.87513	0.94297	1	16707	2	-1.1876
SNRPF	10	0.00022684	0.0016876	0.059003	528	7	-1.1878	0.97267	0.97926	1	17523	1	-1.1878
GPS1	10	0.00022811	0.0016941	0.059023	529	8	-1.1966	0.9177	0.96163	1	17097	2	-1.1966
DNAJA3	10	0.00022818	0.0016946	0.059023	530	5	-0.88245	0.16299	0.4002	0.98139	7527	1	-0.88245
UMPS	10	0.00023023	0.0017101	0.059397	531	9	-1.5435	0.99813	0.99811	1	18168	0	-1.5435
ELP6	10	0.00023066	0.0017118	0.059397	532	8	-1.5054	0.83256	0.92752	1	16383	2	-1.5054
RPS4X	10	0.00023257	0.0017321	0.059991	533	8	-1.6653	0.99913	0.99913	1	18254	0	-1.6653
SMC4	10	0.00023493	0.0017445	0.060305	534	8	-1.9047	0.99654	0.99649	1	18079	0	-1.9047
TFRC	10	0.00023579	0.0017531	0.06045	535	9	-1.3047	0.99845	0.99843	1	18198	0	-1.3047
DBR1	10	0.00023595	0.0017552	0.06045	536	8	-2.4687	0.97413	0.97988	1	17542	1	-2.4687
MRPS21	10	0.0002366	0.00176	0.060503	537	7	-1.1211	0.2718	0.55129	1	9996	3	-1.1211
ZNF236	10	0.00023858	0.0017745	0.060887	538	6	-0.5715	0.90365	0.95505	1	16956	2	-0.5715
USP17L27	10	0.00023997	0.0017831	0.060992	539	8	-0.95434	0.29571	0.57997	1	10453	2	-0.95434
ODF3	10	0.00024005	0.0017842	0.060992	540	6	-1.0488	0.96815	0.97755	1	17462	1	-1.0488
RPS14	10	0.00024117	0.0017949	0.061245	541	8	-1.4692	0.53348	0.78153	1	13799	1	-1.4692
PGAM1	10	0.00024409	0.0018158	0.061845	542	8	-1.2503	0.517	0.76834	1	13554	1	-1.2503
NRDE2	10	0.00024476	0.0018217	0.06189	543	8	-3.0246	0.99979	0.99979	1	18334	0	-3.0246
ELL	10	0.00024494	0.0018239	0.06189	544	9	-1.1149	0.93636	0.96948	1	17266	1	-1.1149
RIOK2	10	0.00024697	0.001841	0.062358	545	7	-1.019	0.20534	0.46138	1	8477	2	-1.019
TMEM41B	10	0.00025189	0.0018764	0.063441	546	6	-0.74415	0.55457	0.79252	1	13996	3	-0.74415
GOLGA6L22	10	0.00025254	0.0018818	0.063476	547	9	-0.87798	0.99311	0.99304	1	17921	0	-0.87798
EAPP	10	0.0002533	0.0018882	0.063476	548	9	-1.1405	0.99989	0.99989	1	18369	0	-1.1405
MYBBP1A	10	0.00025335	0.0018882	0.063476	549	8	-0.74309	0.98039	0.98287	1	17630	1	-0.74309
CDK11A	10	0.0002538	0.0018914	0.063476	550	7	-2.4952	0.1095	0.31296	0.94801	6092	2	-2.4952
NUBP2	10	0.00025447	0.0018947	0.063476	551	7	-1.051	0.96848	0.97766	1	17470	1	-1.051
XRCC6	10	0.00025812	0.0019193	0.064186	552	7	-0.71289	0.99599	0.99594	1	18056	0	-0.71289
NDOR1	10	0.00025926	0.0019295	0.06441	553	9	-1.2678	0.99975	0.99974	1	18325	0	-1.2678
WDR92	10	0.00025995	0.0019343	0.064455	554	8	-1.3884	0.99738	0.99737	1	18124	0	-1.3884
NUP160	10	0.00026143	0.0019429	0.064561	555	9	-2.0243	0.9999	0.99989	1	18372	0	-2.0243
RFT1	10	0.00026165	0.0019445	0.064561	556	9	-1.4248	0.99987	0.99985	1	18358	0	-1.4248
RPS26	10	0.00026205	0.0019488	0.064588	557	9	-3.3121	0.074844	0.23592	0.919233	4736	1	-3.3121
PFDN1	10	0.00026391	0.0019638	0.064969	558	6	-1.463	0.17194	0.41344	0.985658	7729	2	-1.463
APOA4	10	0.00026509	0.0019724	0.065136	559	5	-0.060029	0.19451	0.44605	0.999739	8232	4	-0.060029
COPE	10	0.00026941	0.0020025	0.065827	560	9	-1.3005	0.9514	0.9727	1	17345	1	-1.3005
YARS2	10	0.00026946	0.0020025	0.065827	561	7	-2.4325	0.99823	0.99821	1	18177	0	-2.4325
MRPL21	10	0.0002697	0.0020041	0.065827	562	9	-1.2063	0.94019	0.97024	1	17289	1	-1.2063
SRRM2	10	0.00027059	0.0020105	0.065922	563	7	-0.97718	0.33125	0.61146	1	10955	2	-0.97718
MMS19	10	0.00027267	0.0020239	0.066244	564	8	-1.1724	0.96782	0.97743	1	17457	1	-1.1724
NUS1	10	0.00027387	0.0020352	0.066494	565	7	-1.7328	0.070616	0.22602	0.909374	4585	1	-1.7328
GNB1L	10	0.00027597	0.0020523	0.066937	566	7	-0.92718	0.99898	0.99897	1	18244	0	-0.92718
TAF1	10	0.00027835	0.0020711	0.06743	567	8	-1.1297	0.78959	0.91389	1	16114	1	-1.1297
CDC7	10	0.00027885	0.0020749	0.067433	568	5	-0.8268	0.8506	0.93385	1	16525	1	-0.8268
TUBGCP2	10	0.00028236	0.0020979	0.068063	569	8	-1.1388	0.83763	0.92927	1	16426	1	-1.1388
MRPL49	10	0.00028342	0.0021049	0.068169	570	7	-0.90187	0.94119	0.97045	1	17292	1	-0.90187
INTS3	10	0.00028389	0.0021092	0.068189	571	8	-2.0664	0.99896	0.99894	1	18239	0	-2.0664
PHF5A	10	0.00028469	0.0021156	0.068277	572	6	-1.7253	0.75772	0.89954	1	15811	1	-1.7253
SNRPD2	10	0.0002899	0.0021521	0.069316	573	8	-1.3406	0.28181	0.56438	1	10196	2	-1.3406
PSMA2	10	0.00029074	0.0021569	0.069316	574	8	-1.4484	0.99017	0.99006	1	17829	0	-1.4484
RAD50	10	0.00029104	0.0021591	0.069316	575	8	-1.4684	0.99917	0.99916	1	18256	0	-1.4684
SMG1	10	0.00029206	0.0021666	0.069436	576	9	-0.81914	0.92379	0.9647	1	17153	1	-0.81914
MCM2	10	0.00029339	0.0021752	0.06959	577	7	-1.1045	0.54751	0.78908	1	13938	3	-1.1045
VCP	10	0.00029472	0.0021843	0.069621	578	9	-1.9737	0.99754	0.99753	1	18133	0	-1.9737
MED14	10	0.00029534	0.0021864	0.069621	579	7	-0.86561	0.94341	0.9709	1	17298	1	-0.86561
SLAIN1	10	0.00029624	0.0021913	0.069621	580	3	0.25519	0.10549	0.30434	0.943964	5948	6	0.25519
EXOC2	10	0.00029681	0.0021945	0.069621	581	8	-1.1195	0.99504	0.99499	1	18009	0	-1.1195
SBNO1	10	0.00029728	0.0021972	0.069621	582	9	-1.5956	0.91085	0.95835	1	17022	1	-1.5956
WDR3	10	0.00029778	0.0021988	0.069621	583	9	-1.9885	0.9995	0.9995	1	18285	0	-1.9885
RABGGTA	10	0.0003015	0.002217	0.070078	584	9	-1.1569	0.39161	0.66377	1	11805	1	-1.1569
RPS29	10	0.00030276	0.0022267	0.070263	585	9	-2.2446	0.9981	0.99808	1	18167	0	-2.2446
NELFA	10	0.00030566	0.0022497	0.070775	586	7	-0.81966	0.49699	0.75217	1	13247	2	-0.81966
NDUFA10	10	0.00030622	0.0022559	0.070775	587	7	-1.1858	0.57425	0.80238	1	14157	3	-1.1858
HYPK	10	0.00030637	0.0022572	0.070775	588	9	-1.9805	0.98883	0.98874	1	17792	1	-1.9805
IGBP1	10	0.00030678	0.0022594	0.070775	589	7	-1.075	0.4574	0.7194	1	12724	2	-1.075
AJAP1	10	0.00030709	0.002262	0.070775	590	8	-0.29626	0.47238	0.73183	1	12935	2	-0.29626
USP17L29	10	0.00030916	0.0022765	0.071096	591	8	-1.389	0.70612	0.87109	1	15307	1	-1.389
SPC24	10	0.00031104	0.0022889	0.071096	592	6	-1.223	0.8149	0.92176	1	16244	2	-1.223
NUP133	10	0.0003111	0.0022894	0.071096	593	8	-1.0804	0.99982	0.99982	1	18341	0	-1.0804
NELFCD	10	0.00031111	0.0022894	0.071096	594	8	-1.5602	0.5951	0.81292	1	14315	2	-1.5602
YARS	10	0.00031136	0.0022915	0.071096	595	8	-2.4381	0.99661	0.99656	1	18082	0	-2.4381
ACTR8	10	0.00031503	0.0023154	0.0716	596	7	-0.9957	0.98475	0.98558	1	17708	1	-0.9957
REEP4	10	0.00031584	0.0023189	0.0716	597	8	-0.47547	0.71742	0.87729	1	15410	2	-0.47547
CCDC115	10	0.00031588	0.0023194	0.0716	598	8	-1.0196	0.87414	0.94257	1	16699	1	-1.0196
RTFDC1	10	0.00031779	0.0023296	0.071691	599	9	-1.3662	0.8505	0.93382	1	16523	1	-1.3662
RPL10A	10	0.00031784	0.0023302	0.071691	600	9	-1.5366	0.45532	0.71765	1	12703	1	-1.5366
TIMELESS	10	0.00031873	0.0023414	0.071918	601	9	-0.99966	0.99938	0.99937	1	18275	0	-0.99966
WDR75	10	0.0003203	0.0023511	0.072095	602	9	-2.599	0.97194	0.97896	1	17513	1	-2.599
PAICS	10	0.00032363	0.0023779	0.072796	603	4	-0.27604	0.98307	0.98446	1	17672	1	-0.27604
TUT1	10	0.00032798	0.0024079	0.073594	604	9	-0.97826	0.99965	0.99964	1	18307	0	-0.97826
NUTF2	10	0.00033017	0.0024197	0.073832	605	8	-1.2231	0.61518	0.82324	1	14493	1	-1.2231
INTS7	10	0.00033363	0.0024439	0.074388	606	8	-1.4069	0.99648	0.99643	1	18077	0	-1.4069
PSMD11	10	0.0003342	0.002446	0.074388	607	7	-1.1683	0.99806	0.99803	1	18162	0	-1.1683
DYNC1H1	10	0.00033551	0.0024535	0.074485	608	9	-1.7201	0.95988	0.97492	1	17397	1	-1.7201
RPS6	10	0.00033614	0.0024573	0.074485	609	9	-1.8851	0.99949	0.99948	1	18282	0	-1.8851
PES1	10	0.00033692	0.0024637	0.074558	610	8	-1.8591	0.9828	0.98428	1	17669	1	-1.8591
XAB2	10	0.00034009	0.0024911	0.075252	611	7	-1.4681	0.84293	0.93114	1	16462	1	-1.4681
WDR70	10	0.00034064	0.0024948	0.075252	612	8	-1.1623	0.10761	0.30897	0.946498	6024	2	-1.1623
TSG101	10	0.00034229	0.0025072	0.075501	613	9	-1.0684	0.99469	0.99465	1	17989	0	-1.0684
TTK	10	0.00034583	0.0025275	0.075991	614	9	-0.99306	0.99989	0.99988	1	18368	0	-0.99306
TBC1D3C	10	0.00034864	0.0025463	0.076431	615	7	-0.63347	0.39323	0.66518	1	11826	2	-0.63347
NEDD8	10	0.0003512	0.0025683	0.076857	616	9	-1.6985	0.99794	0.99791	1	18156	0	-1.6985
POLA1	10	0.00035135	0.0025688	0.076857	617	8	-2.154	0.49542	0.75087	1	13225	1	-2.154
B3GNT4	10	0.00035186	0.0025747	0.076909	618	8	-0.84297	0.98694	0.98718	1	17749	1	-0.84297
LAGE3	10	0.00035267	0.0025833	0.077041	619	7	-0.41334	0.94329	0.97088	1	17296	1	-0.41334
HSPE1	10	0.00035581	0.002601	0.077443	620	8	-3.1685	0.98152	0.98352	1	17648	1	-3.1685
RHBDF2	10	0.00035902	0.0026225	0.077956	621	8	-0.65885	0.99556	0.99551	1	18036	0	-0.65885
METTL1	10	0.00036156	0.0026375	0.078277	622	8	-1.1861	0.88692	0.9477	1	16803	1	-1.1861
DAD1	10	0.00036219	0.0026423	0.078294	623	8	-1.3317	0.32405	0.60519	1	10843	1	-1.3317
CHTF18	10	0.00036457	0.0026547	0.07844	624	8	-1.0865	0.94734	0.97179	1	17324	1	-1.0865
NDUFAF1	10	0.00036463	0.0026557	0.07844	625	9	-2.1791	0.95341	0.97318	1	17355	1	-2.1791
PQBP1	10	0.00036559	0.0026632	0.078536	626	8	-0.78627	0.99441	0.99436	1	17980	0	-0.78627
GCN1L1	10	0.00036707	0.0026772	0.078665	627	7	-1.3807	0.92513	0.9654	1	17169	2	-1.3807
TIMM10	10	0.00036709	0.0026777	0.078665	628	8	-1.628	0.99934	0.99933	1	18269	0	-1.628
HYOU1	10	0.00036726	0.0026804	0.078665	629	7	-1.4478	0.81018	0.92024	1	16216	1	-1.4478
CDC6	10	0.00037647	0.0027432	0.080379	630	8	-1.4507	0.90507	0.95568	1	16968	1	-1.4507
PSMD2	10	0.00037735	0.0027523	0.080518	631	9	-1.3664	0.98433	0.9853	1	17699	1	-1.3664
CEACAM5	10	0.00038054	0.0027748	0.081049	632	3	0.15502	0.084047	0.25704	0.923955	5127	4	0.15502
ISCA1	10	0.00038281	0.0027861	0.081141	633	7	-1.5841	0.18722	0.43556	0.997202	8061	3	-1.5841
NAA50	10	0.00038358	0.0027909	0.081141	634	7	-1.3146	0.04973	0.17518	0.884264	3650	2	-1.3146
COA3	10	0.0003836	0.0027912	0.081141	635	7	-1.3436	0.86277	0.93826	1	16612	2	-1.3436
WDR12	10	0.00038775	0.0028258	0.082018	636	9	-1.2857	0.3111	0.5936	1	10683	1	-1.2857
SPCS3	10	0.00039206	0.0028531	0.082682	637	6	-0.69908	0.28732	0.57136	1	10319	2	-0.69908
EPRS	10	0.00039375	0.002867	0.082956	638	6	-1.5236	0.62443	0.82799	1	14570	2	-1.5236
ATXN2L	10	0.00039591	0.0028746	0.083043	639	7	-0.70962	0.71849	0.87788	1	15427	2	-0.70962
RNGTT	10	0.000398	0.0028896	0.083346	640	6	-1.2417	0.60563	0.81826	1	14403	2	-1.2417
INO80B	10	0.00040395	0.0029277	0.084313	641	7	-0.8741	0.45712	0.71917	1	12720	1	-0.8741
PSMD7	10	0.00040696	0.0029464	0.084704	642	8	-1.2533	0.90009	0.95343	1	16915	1	-1.2533
TERF2	10	0.00040866	0.002955	0.084704	643	7	-1.5713	0.48739	0.74417	1	13112	1	-1.5713
UROD	10	0.0004087	0.002955	0.084704	644	7	-1.9661	0.64297	0.83755	1	14737	2	-1.9661
TRIM40	10	0.00041097	0.0029695	0.084948	645	8	-0.84952	0.821	0.92368	1	16280	2	-0.84952
ACTB	10	0.00041106	0.0029727	0.084948	646	7	-0.97601	0.92657	0.96615	1	17190	1	-0.97601
ELAC2	10	0.00041273	0.0029845	0.085153	647	8	-1.4703	0.24064	0.5102	1	9298	1	-1.4703
WIZ	10	0.00041405	0.0029915	0.08522	648	6	-1.0013	0.72165	0.87959	1	15454	2	-1.0013
SMARCB1	10	0.00041567	0.0030027	0.085324	649	8	-1.6326	0.99966	0.99965	1	18310	0	-1.6326
OR1I1	10	0.0004158	0.0030044	0.085324	650	9	-0.40434	0.99993	0.99993	1	18385	0	-0.40434
RPS13	10	0.00041651	0.0030092	0.08533	651	7	-2.1898	0.79579	0.91575	1	16136	2	-2.1898
BUB1	10	0.00041705	0.0030156	0.085381	652	9	-1.1826	0.99912	0.99912	1	18253	0	-1.1826
ECD	10	0.00042102	0.0030403	0.085948	653	7	-1.5024	0.99933	0.99932	1	18268	0	-1.5024
PABPN1	10	0.00042697	0.0030816	0.086982	654	8	-2.205	0.50503	0.7587	1	13364	1	-2.205
SOD2	10	0.00043628	0.0031395	0.088378	655	9	-1.1087	0.99284	0.99276	1	17911	0	-1.1087
EIF2B2	10	0.00043742	0.0031433	0.088378	656	7	-1.4215	0.83873	0.92966	1	16442	1	-1.4215
SCO2	10	0.00043765	0.0031454	0.088378	657	8	-1.204	0.91285	0.95931	1	17043	1	-1.204
HJURP	10	0.00044066	0.0031679	0.088876	658	9	-2.014	0.99987	0.99986	1	18361	0	-2.014
MED19	10	0.00045165	0.0032468	0.090949	659	7	-1.016	0.8681	0.94027	1	16657	1	-1.016
ANKLE2	10	0.00045296	0.0032597	0.091172	660	9	-1.2276	0.61548	0.8234	1	14497	1	-1.2276
OXA1L	10	0.00045541	0.00328	0.091603	661	7	-1.2845	0.3834	0.65677	1	11676	1	-1.2845
HAP1	10	0.00045974	0.0033058	0.092182	662	8	-0.59523	0.11786	0.33033	0.954793	6384	2	-0.59523
GON4L	10	0.00046332	0.003331	0.092745	663	9	-0.83255	0.99441	0.99436	1	17979	0	-0.83255
MARS2	10	0.00046568	0.0033503	0.093142	664	8	-1.1988	0.9985	0.99847	1	18203	0	-1.1988
PSMB1	10	0.00047009	0.0033771	0.093725	665	6	-1.4773	0.80562	0.91877	1	16186	2	-1.4773
HSPA8	10	0.00047036	0.0033814	0.093725	666	8	-1.6087	0.99964	0.99963	1	18304	0	-1.6087
NLK	10	0.0004736	0.0034002	0.094104	667	9	-0.70525	0.97242	0.97917	1	17521	1	-0.70525
TIMM44	10	0.0004752	0.0034114	0.094126	668	7	-1.209	0.96106	0.97526	1	17407	1	-1.209
HIST1H3G	10	0.00047537	0.003412	0.094126	669	7	-0.67521	0.97522	0.98035	1	17552	1	-0.67521
HDAC4	10	0.00047593	0.0034163	0.094126	670	8	-0.83005	0.68312	0.85873	1	15082	1	-0.83005
FECH	10	0.00047906	0.0034393	0.09462	671	8	-1.1655	0.21499	0.47502	1	8725	1	-1.1655
VPRBP	10	0.00048088	0.0034501	0.094774	672	8	-1.6754	0.99973	0.99972	1	18319	0	-1.6754
USP17L12	10	0.00048336	0.0034597	0.094898	673	7	-0.72649	0.30098	0.58458	1	10529	2	-0.72649
HIST2H3D	10	0.00048457	0.0034678	0.094978	674	8	-1.4353	0.86829	0.94034	1	16661	1	-1.4353
MYO9B	10	0.00048611	0.0034806	0.095189	675	7	-1.0006	0.72364	0.8807	1	15476	3	-1.0006
SMU1	10	0.00049338	0.003523	0.096151	676	9	-1.2714	0.61193	0.82155	1	14462	1	-1.2714
NDUFB2	10	0.00049428	0.0035262	0.096151	677	7	-0.86748	0.67118	0.85237	1	14977	2	-0.86748
NDUFS3	10	0.0004969	0.0035479	0.0966	678	8	-1.0865	0.95002	0.97239	1	17336	1	-1.0865
COG3	10	0.00050004	0.0035681	0.097005	679	8	-1.1335	0.85738	0.93626	1	16574	2	-1.1335
PISD	10	0.00050354	0.0035992	0.097707	680	8	-1.4531	0.47865	0.737	1	13008	2	-1.4531
FAM46B	10	0.00050475	0.0036061	0.09774	681	7	-0.68697	0.60832	0.81969	1	14428	3	-0.68697
SLC7A5	10	0.00050531	0.003611	0.09774	682	9	-1.0384	0.76147	0.90168	1	15864	1	-1.0384
WBSCR16	10	0.00050646	0.0036195	0.097828	683	6	-0.4193	0.99735	0.99734	1	18122	0	-0.4193
DHX8	10	0.00050837	0.003633	0.098047	684	8	-1.4439	0.3985	0.66969	1	11900	1	-1.4439
CIT	10	0.00051105	0.0036512	0.098396	685	8	-1.0219	0.13068	0.35094	0.962192	6730	2	-1.0219
FAM132B	10	0.00051604	0.0036861	0.09919	686	7	-1.072	0.97206	0.97899	1	17516	1	-1.072
COA5	10	0.00051926	0.0037102	0.099694	687	6	-1.2235	0.5467	0.78867	1	13932	2	-1.2235
LIN52	10	0.00052108	0.0037257	0.099967	688	6	-0.79413	0.57493	0.80272	1	14165	2	-0.79413
PRDM10	10	0.00052219	0.0037349	0.100066	689	7	-1.1423	0.052197	0.18144	0.885807	3773	2	-1.1423
AMER3	10	0.0005252	0.0037504	0.100337	690	5	-0.32638	0.1848	0.43211	0.994846	8018	2	-0.32638
TUBB4B	10	0.00052657	0.0037628	0.100522	691	7	-0.95702	0.88173	0.94557	1	16764	2	-0.95702
NSA2	10	0.00053016	0.0037864	0.100889	692	8	-1.5399	0.55532	0.7929	1	14003	2	-1.5399
NUP214	10	0.00053026	0.0037874	0.100889	693	7	-1.1151	0.84551	0.93202	1	16474	1	-1.1151
UTP20	10	0.00053783	0.0038368	0.101769	694	8	-1.1533	0.9921	0.99201	1	17886	0	-1.1533
IFITM5	10	0.00053785	0.0038368	0.101769	695	6	-0.9288	0.2981	0.5821	1	10486	3	-0.9288
GAB3	10	0.00053904	0.0038453	0.101769	696	6	-0.28582	0.49356	0.7493	1	13194	3	-0.28582
PSMA5	10	0.00053932	0.0038459	0.101769	697	7	-1.47	0.087225	0.26426	0.92902	5250	1	-1.47
GLRX5	10	0.0005395	0.003848	0.101769	698	7	-1.0057	0.92969	0.9678	1	17225	1	-1.0057
NOM1	10	0.0005424	0.0038695	0.102157	699	8	-1.3182	0.10024	0.29292	0.938993	5758	1	-1.3182
CENPT	10	0.00054332	0.0038738	0.102157	700	9	-1.2334	0.99902	0.99901	1	18246	0	-1.2334
FOXD4	10	0.00054759	0.0038979	0.102496	701	6	-0.86234	0.37537	0.64986	1	11572	2	-0.86234
NDUFS1	10	0.00054785	0.0038995	0.102496	702	8	-1.538	0.99991	0.99991	1	18377	0	-1.538
COX17	10	0.00054839	0.0039033	0.102496	703	8	-1.1033	0.70597	0.87102	1	15305	2	-1.1033
N6AMT1	10	0.00055132	0.0039269	0.102969	704	9	-0.86583	0.99314	0.99306	1	17923	0	-0.86583
PSMC2	10	0.00055355	0.0039371	0.10309	705	8	-1.2822	0.75261	0.8967	1	15764	2	-1.2822
XRN2	10	0.00055538	0.0039462	0.103182	706	9	-1.1157	0.99882	0.9988	1	18224	0	-1.1157
CNOT3	10	0.00055987	0.0039735	0.10375	707	8	-1.0467	0.99584	0.99578	1	18045	0	-1.0467
PRR29	10	0.00056474	0.004002	0.104345	708	8	-0.85403	0.89261	0.95012	1	16853	2	-0.85403
WDR61	10	0.0005685	0.0040282	0.104882	709	6	-1.1166	0.55815	0.79432	1	14021	3	-1.1166
ZWINT	10	0.00057177	0.0040449	0.105167	710	8	-1.0844	0.99214	0.99205	1	17888	0	-1.0844
SOD1	10	0.00057571	0.0040685	0.105631	711	8	-2.0541	0.99951	0.9995	1	18288	0	-2.0541
NCL	10	0.0005837	0.0041135	0.106408	712	9	-1.2503	0.99838	0.99836	1	18185	0	-1.2503
DDOST	10	0.00058419	0.0041151	0.106408	713	8	-1.9111	0.99531	0.99524	1	18026	0	-1.9111
RPS16	10	0.00058456	0.0041157	0.106408	714	6	-1.6537	0.99855	0.99853	1	18205	0	-1.6537
TIMM23	10	0.00058696	0.0041339	0.10673	715	8	-1.2272	0.99385	0.99378	1	17953	0	-1.2272
FAM25G	10	0.00058851	0.0041473	0.106927	716	5	-0.55465	0.87601	0.94332	1	16718	2	-0.55465
IPO9	10	0.00058953	0.0041564	0.107012	717	9	-1.7427	0.99987	0.99986	1	18360	0	-1.7427
DHRS7C	10	0.00059504	0.0041945	0.107842	718	9	-0.42683	0.98337	0.98465	1	17678	1	-0.42683
NYAP1	10	0.00060571	0.0042637	0.109469	719	6	-0.93253	0.91571	0.96068	1	17073	2	-0.93253
HIST1H4J	10	0.0006139	0.0043152	0.110566	720	5	-0.76921	0.89204	0.94987	1	16846	1	-0.76921
FCF1	10	0.00061428	0.0043184	0.110566	721	9	-2.1349	0.8386	0.92961	1	16439	1	-2.1349
ADAT2	10	0.00061776	0.0043377	0.110906	722	6	-1.1146	0.14196	0.36845	0.969098	7017	4	-1.1146
HSPD1	10	0.00062334	0.0043796	0.111708	723	8	-1.4451	0.99467	0.99463	1	17988	0	-1.4451
TFAM	10	0.00062378	0.0043812	0.111708	724	8	-1.0693	0.09597	0.2836	0.934392	5600	2	-1.0693
NDUFB9	10	0.00063034	0.0044313	0.11283	725	8	-1.0468	0.99695	0.99692	1	18100	0	-1.0468
RPRD1B	10	0.00063819	0.0044906	0.114182	726	6	-1.1443	0.69497	0.86511	1	15201	2	-1.1443
MAGEA4	10	0.00064085	0.0045077	0.114461	727	6	-0.078196	0.83079	0.92691	1	16367	1	-0.078196
ELP4	10	0.00064228	0.0045166	0.114528	728	8	-0.9166	0.32715	0.60789	1	10898	2	-0.9166
ACTR2	10	0.00064474	0.0045319	0.114758	729	9	-0.72765	0.95422	0.97337	1	17359	1	-0.72765
SNRPB	10	0.0006462	0.0045431	0.114885	730	7	-1.1035	0.62637	0.82902	1	14591	1	-1.1035
IPO7	10	0.00065005	0.0045726	0.115419	731	7	-1.7427	0.98657	0.98691	1	17743	1	-1.7427
RCC1	10	0.00065143	0.004578	0.115419	732	6	-1.4281	0.84901	0.93325	1	16511	1	-1.4281
RPL21	10	0.00065251	0.0045866	0.115419	733	7	-1.7488	0.89751	0.95227	1	16893	2	-1.7488
REV1	10	0.00065293	0.0045893	0.115419	734	7	-1.5041	0.97475	0.98015	1	17548	1	-1.5041
ABCB7	10	0.00065593	0.0046091	0.115761	735	7	-2.5484	0.53607	0.78341	1	13840	1	-2.5484
NCAPD3	10	0.00065855	0.0046268	0.116001	736	6	-0.69829	0.24081	0.51044	1	9307	1	-0.69829
THOC2	10	0.00065964	0.0046327	0.116001	737	9	-0.9957	0.92087	0.96325	1	17121	1	-0.9957
CPSF2	10	0.00066031	0.0046375	0.116001	738	8	-1.0461	0.57355	0.80203	1	14149	2	-1.0461
POLR2G	10	0.00067251	0.0047094	0.117628	739	9	-1.5545	0.99984	0.99983	1	18349	0	-1.5545
DDX6	10	0.00067317	0.0047153	0.117628	740	6	-0.99722	0.81115	0.92055	1	16221	1	-0.99722
DPAGT1	10	0.00067977	0.0047518	0.118378	741	9	-1.7504	0.99792	0.99789	1	18154	0	-1.7504
TSSK2	10	0.00068702	0.0047984	0.119379	742	5	-0.22624	0.018298	0.08026	0.810617	1824	4	-0.22624
MVD	10	0.00068895	0.0048108	0.119484	743	8	-1.0557	0.76848	0.90563	1	15947	1	-1.0557
TEN1	10	0.00068981	0.0048156	0.119484	744	6	-1.2233	0.96943	0.978	1	17479	1	-1.2233
FAM58A	10	0.000692	0.0048269	0.119603	745	7	-0.74934	0.91108	0.95845	1	17026	1	-0.74934
FH	10	0.00069639	0.0048548	0.120132	746	8	-1.1789	0.9749	0.98022	1	17550	1	-1.1789
RPS11	10	0.0007003	0.0048794	0.120581	747	9	-1.7791	0.9999	0.99989	1	18371	0	-1.7791
HNRNPL	10	0.00070286	0.0048939	0.120778	748	6	-1.3074	0.71968	0.8785	1	15436	2	-1.3074
PELO	10	0.00070409	0.0049036	0.120854	749	9	-0.6062	0.99974	0.99973	1	18321	0	-0.6062
ANAPC5	10	0.00070718	0.0049256	0.121152	750	8	-1.4596	0.70828	0.87227	1	15328	2	-1.4596
MTG1	10	0.00070758	0.0049288	0.121152	751	7	-1.1986	0.32187	0.60323	1	10818	2	-1.1986
GGT1	10	0.00071503	0.0049797	0.122242	752	5	-1.0085	0.11666	0.32788	0.953645	6346	2	-1.0085
CTNNBL1	10	0.00071664	0.0049878	0.122277	753	8	-2.0229	0.99968	0.99967	1	18315	0	-2.0229
HCLS1	10	0.00072639	0.0050596	0.123828	754	7	-0.72213	0.55833	0.79442	1	14023	2	-0.72213
HIGD2A	10	0.00072686	0.0050645	0.123828	755	8	-1.0193	0.80491	0.91857	1	16179	1	-1.0193
KAT8	10	0.00073019	0.0050875	0.123938	756	8	-0.97684	0.4751	0.73405	1	12961	2	-0.97684
POLR1A	10	0.00073205	0.0050993	0.123938	757	5	-1.2267	0.96428	0.97626	1	17429	1	-1.2267
SEMA3G	10	0.0007325	0.005102	0.123938	758	9	-0.77638	0.99832	0.9983	1	18182	0	-0.77638
FAM110D	10	0.00073256	0.005102	0.123938	759	8	-0.79524	0.50118	0.75555	1	13303	2	-0.79524
NAA30	10	0.00073272	0.0051025	0.123938	760	8	-0.92524	0.99889	0.99887	1	18230	0	-0.92524
UQCRC2	10	0.00073688	0.0051283	0.1244	761	8	-1.894	0.44237	0.70687	1	12528	1	-1.894
NOP9	10	0.0007421	0.0051685	0.125211	762	8	-0.82882	0.96356	0.97604	1	17424	1	-0.82882
GAS2L1	10	0.00074877	0.0052098	0.126046	763	9	-0.73168	0.25403	0.52814	1	9616	1	-0.73168
FTH1	10	0.00075004	0.0052184	0.126089	764	6	-0.98328	0.28105	0.5634	1	10173	2	-0.98328
ATG13	10	0.0007547	0.0052484	0.126649	765	5	-0.43926	0.48612	0.74313	1	13094	4	-0.43926
RPS28	10	0.00075845	0.0052699	0.127	766	9	-1.2103	0.99871	0.9987	1	18220	0	-1.2103
COPB1	10	0.00076205	0.005293	0.127237	767	8	-1.5334	0.97717	0.98123	1	17579	1	-1.5334
UBA3	10	0.00076218	0.0052935	0.127237	768	7	-1.4379	0.69463	0.86492	1	15196	1	-1.4379
APAF1	10	0.00076468	0.0053096	0.127458	769	5	-0.30651	0.15325	0.38565	0.977689	7281	2	-0.30651
IARS	10	0.00076831	0.0053353	0.127909	770	8	-1.5149	0.99825	0.99823	1	18180	0	-1.5149
WDR55	10	0.00077592	0.0053831	0.128886	771	9	-1.1648	0.99961	0.9996	1	18295	0	-1.1648
IPO13	10	0.00077823	0.0053986	0.129027	772	8	-1.335	0.96016	0.975	1	17400	1	-1.335
SARS	10	0.00077966	0.0054029	0.129027	773	7	-1.7121	0.31812	0.59983	1	10759	1	-1.7121
HIST1H3H	10	0.00078083	0.0054131	0.129103	774	5	-0.45048	0.53509	0.7828	1	13829	3	-0.45048
NOP2	10	0.00078978	0.0054812	0.130559	775	7	-1.2752	0.58333	0.80694	1	14231	2	-1.2752
LEMD3	10	0.00079322	0.0055048	0.130952	776	9	-0.55258	0.99986	0.99985	1	18354	0	-0.55258
GPN3	10	0.00079558	0.0055247	0.131255	777	7	-1.2891	0.99505	0.99499	1	18010	0	-1.2891
MRPL37	10	0.00080076	0.0055574	0.131782	778	8	-1.8429	0.97936	0.98232	1	17614	1	-1.8429
STX18	10	0.00080161	0.0055611	0.131782	779	6	-1.3993	0.73347	0.88612	1	15567	2	-1.3993
MDN1	10	0.00080442	0.005581	0.132015	780	8	-1.7552	0.92224	0.96391	1	17133	2	-1.7552
PSG9	10	0.00080518	0.0055853	0.132015	781	7	-0.41294	0.04509	0.16331	0.873328	3452	2	-0.41294
LRR1	10	0.00080787	0.0056008	0.132209	782	8	-1.0951	0.98513	0.98585	1	17713	1	-1.0951
TRMT5	10	0.00080854	0.0056078	0.132209	783	9	-0.77526	0.99978	0.99977	1	18330	0	-0.77526
PMPCB	10	0.00080975	0.0056174	0.132268	784	7	-1.5247	0.52041	0.77105	1	13607	3	-1.5247
IRF5	10	0.00081151	0.0056314	0.132427	785	8	-0.58956	0.95612	0.97389	1	17372	1	-0.58956
ADAT3	10	0.00081455	0.0056469	0.132624	786	7	-0.5054	0.99634	0.99629	1	18064	0	-0.5054
RPLP1	10	0.00082591	0.0057167	0.134065	787	7	-0.86973	0.1041	0.30134	0.943508	5893	2	-0.86973
MRPS16	10	0.00082693	0.0057228	0.134065	788	6	-0.88563	0.018828	0.08215	0.812079	1863	3	-0.88563
EZH2	10	0.00083259	0.0057574	0.134559	789	7	-2.0308	0.99966	0.99965	1	18309	0	-2.0308
RPL39	10	0.000833	0.0057585	0.134559	790	7	-0.82373	0.77871	0.91072	1	16048	1	-0.82373
FLYWCH2	10	0.00084199	0.0058111	0.135616	791	5	-0.35374	0.65529	0.8439	1	14855	3	-0.35374
TNPO3	10	0.00084318	0.0058191	0.135632	792	8	-2.0215	0.74937	0.89485	1	15725	1	-2.0215
SPDYE3	10	0.00085707	0.0059108	0.137596	793	6	-0.51868	0.10295	0.29878	0.942092	5852	3	-0.51868
NEDD1	10	0.00086279	0.00595	0.138327	794	5	-0.87615	0.28211	0.56473	1	10204	4	-0.87615
BHLHA15	10	0.00086427	0.0059572	0.138327	795	6	-0.81097	0.12127	0.33606	0.956919	6483	2	-0.81097
URB2	10	0.00086694	0.0059763	0.138595	796	7	-1.1657	0.99967	0.99966	1	18312	0	-1.1657
TRAPPC5	10	0.00087016	0.0059964	0.138595	797	7	-0.84781	0.9973	0.99727	1	18121	0	-0.84781
OR4F17	10	0.00087319	0.0060138	0.138595	798	8	-1.4509	0.90689	0.95649	1	16977	1	-1.4509
EIF4G1	10	0.00087339	0.0060146	0.138595	799	8	-1.0878	0.95919	0.97475	1	17394	1	-1.0878
FASTKD5	10	0.00087389	0.0060165	0.138595	800	8	-1.5261	0.49841	0.75334	1	13264	1	-1.5261
ASUN	10	0.0008745	0.0060186	0.138595	801	7	-1.4592	0.99842	0.99841	1	18192	0	-1.4592
RPL9	10	0.00087543	0.006024	0.138595	802	8	-2.0259	0.73534	0.88711	1	15585	2	-2.0259
RPLP2	10	0.00087744	0.0060337	0.138595	803	7	-2.0738	0.67515	0.85448	1	15014	2	-2.0738
SF3A2	10	0.00087806	0.0060363	0.138595	804	9	-0.916	0.99708	0.99705	1	18108	0	-0.916
NPIPA1	10	0.00088839	0.0060905	0.139665	805	8	-0.98313	0.99841	0.9984	1	18191	0	-0.98313
COX10	10	0.00089259	0.0061211	0.140192	806	9	-0.85352	0.9928	0.99273	1	17909	0	-0.85352
RACGAP1	10	0.0009005	0.0061715	0.141022	807	7	-2.5257	0.44281	0.70725	1	12533	1	-2.5257
TUBB	10	0.00090078	0.0061726	0.141022	808	6	-1.4857	0.49385	0.74956	1	13200	3	-1.4857
DHX16	10	0.00090284	0.0061838	0.141104	809	8	-1.2427	0.43203	0.69821	1	12387	2	-1.2427
SOX4	10	0.00090836	0.0062182	0.141709	810	8	-1.0304	0.99847	0.99845	1	18201	0	-1.0304
ATP5O	10	0.0009099	0.0062257	0.141709	811	8	-2.0579	0.99804	0.99801	1	18160	0	-2.0579
LIG3	10	0.00091396	0.0062503	0.142095	812	7	-0.75897	0.1261	0.34374	0.959906	6607	3	-0.75897
OLFM2	10	0.00091725	0.0062691	0.142196	813	8	-0.57356	0.81585	0.92205	1	16252	2	-0.57356
KTI12	10	0.00091748	0.0062702	0.142196	814	8	-1.598	0.99963	0.99962	1	18300	0	-1.598
HAPLN4	10	0.00091932	0.0062831	0.142313	815	7	-0.6295	0.99344	0.99336	1	17935	0	-0.6295
SGSM1	10	0.00092138	0.0062981	0.142478	816	9	-0.6886	0.99395	0.99388	1	17959	0	-0.6886
ERCC6L	10	0.00093711	0.0063935	0.144461	817	9	-0.7394	0.99909	0.99909	1	18249	0	-0.7394
FBL	10	0.0009393	0.0064107	0.144672	818	9	-1.2497	0.93259	0.96875	1	17247	1	-1.2497
GTF2H1	10	0.00094068	0.0064204	0.144713	819	9	-0.59293	0.99706	0.99702	1	18105	0	-0.59293
TOP2A	10	0.00094232	0.0064316	0.14479	820	5	-0.9957	0.779	0.91081	1	16051	1	-0.9957
RINT1	10	0.00094549	0.0064504	0.145036	821	6	-1.3825	0.90731	0.95666	1	16982	2	-1.3825
EXOC3	10	0.0009515	0.0064901	0.14567	822	8	-1.1685	0.96969	0.97809	1	17484	1	-1.1685
ASH2L	10	0.00095235	0.0064944	0.14567	823	7	-0.69074	0.088366	0.26686	0.930008	5296	2	-0.69074
COPB2	10	0.0009581	0.0065384	0.146478	824	9	-0.97602	0.44649	0.71032	1	12584	1	-0.97602
POLG	10	0.00096848	0.0065931	0.147112	825	7	-0.83257	0.4204	0.68834	1	12201	2	-0.83257
PWP2	10	0.00096898	0.0065952	0.147112	826	7	-0.64004	0.88535	0.94701	1	16788	2	-0.64004
CDT1	10	0.00096916	0.0065957	0.147112	827	9	-1.0145	0.99604	0.99599	1	18058	0	-1.0145
GTF2H3	10	0.00097027	0.0066016	0.147112	828	8	-1.0391	0.97665	0.98098	1	17571	1	-1.0391
TSR1	10	0.00097068	0.0066065	0.147112	829	8	-1.3979	0.93154	0.96856	1	17242	1	-1.3979
ROMO1	10	0.00097225	0.0066172	0.147127	830	7	-0.86236	0.20728	0.46416	1	8523	2	-0.86236
COX7C	10	0.00097297	0.0066231	0.147127	831	5	-0.46593	0.077104	0.2412	0.920891	4826	3	-0.46593
PRAMEF6	10	0.00097537	0.0066376	0.147271	832	7	-1.08	0.99415	0.9941	1	17968	0	-1.08
HSPA12B	10	0.00098117	0.0066735	0.147832	833	7	-0.726	0.25639	0.53121	1	9668	3	-0.726
AURKA	10	0.00098196	0.0066789	0.147832	834	8	-1.2475	0.85223	0.93442	1	16535	1	-1.2475
GSTT2B	10	0.0009836	0.006688	0.147857	835	6	-0.58866	0.64102	0.83655	1	14713	2	-0.58866
CDC5L	10	0.00098851	0.0067212	0.148178	836	7	-2.2089	0.99951	0.9995	1	18287	0	-2.2089
CHEK1	10	0.00098918	0.0067245	0.148178	837	8	-1.1477	0.99981	0.99981	1	18338	0	-1.1477
NPIPB6	10	0.00098972	0.0067266	0.148178	838	8	-1.0293	0.22674	0.49123	1	8997	1	-1.0293
INTS4	10	0.0009927	0.0067481	0.148474	839	8	-0.73959	0.050193	0.17633	0.884264	3675	1	-0.73959
ORC6	10	0.00099614	0.0067674	0.148556	840	5	-0.40305	0.26112	0.5375	1	9766	2	-0.40305
PDCD2	10	0.00099621	0.0067679	0.148556	841	7	-1.2386	0.42947	0.69603	1	12346	3	-1.2386
FAM216B	10	0.00099838	0.0067802	0.14865	842	8	-0.45153	0.077853	0.24288	0.920891	4855	2	-0.45153
MRPL13	10	0.0010056	0.006821	0.149307	843	7	-1.2781	0.68186	0.85807	1	15073	3	-1.2781
PRC1	10	0.0010067	0.0068264	0.149307	844	8	-1.1993	0.97339	0.97958	1	17534	1	-1.1993
NDUFB8	10	0.0010189	0.0068891	0.150501	845	7	-1.1592	0.91708	0.96133	1	17086	1	-1.1592
KMT2C	10	0.0010242	0.0069202	0.151002	846	7	-1.1628	0.99172	0.99161	1	17879	0	-1.1628
OSBP	10	0.0010277	0.0069385	0.151176	847	7	-1.1413	0.97144	0.97875	1	17501	1	-1.1413
FAM60A	10	0.0010299	0.0069535	0.151176	848	5	-1.1444	0.98764	0.98775	1	17763	1	-1.1444
CNOT1	10	0.0010311	0.0069594	0.151176	849	8	-1.077	0.47211	0.73159	1	12929	1	-1.077
CACTIN	10	0.0010316	0.006961	0.151176	850	7	-0.81982	0.082351	0.25323	0.923806	5057	1	-0.81982
LSM11	10	0.0010464	0.0070382	0.152674	851	6	-1.1988	0.84735	0.93268	1	16493	2	-1.1988
INSM1	10	0.00105	0.0070549	0.152722	852	6	-0.56081	0.97889	0.98207	1	17609	1	-0.56081
RPL10	10	0.0010503	0.007057	0.152722	853	7	-1.3851	0.36903	0.64436	1	11483	2	-1.3851
BYSL	10	0.0010654	0.0071321	0.154167	854	8	-1.1959	0.20357	0.45893	1	8438	1	-1.1959
DDX52	10	0.0010674	0.0071428	0.154218	855	6	-0.97667	0.13952	0.36471	0.967862	6953	1	-0.97667
WDR48	10	0.0010696	0.0071584	0.154373	856	6	-1.0679	0.97828	0.98176	1	17599	1	-1.0679
CENPW	10	0.001074	0.0071841	0.154748	857	7	-1.1393	0.0041134	0.023065	0.687911	617	2	-1.1393
UQCR10	10	0.0010776	0.007204	0.154994	858	5	-0.61432	0.47682	0.73546	1	12989	3	-0.61432
POLR3E	10	0.0010828	0.0072399	0.155586	859	6	-1.0499	0.99352	0.99345	1	17937	0	-1.0499
RFC5	10	0.001089	0.007275	0.155984	860	7	-1.2402	0.38975	0.66219	1	11778	1	-1.2402
GAPDH	10	0.0010891	0.0072753	0.155984	861	5	-0.29532	0.063024	0.2079	0.899191	4261	2	-0.29532
LRP10	10	0.0010942	0.0073048	0.156434	862	8	-0.79064	0.93736	0.96969	1	17273	1	-0.79064
ERH	10	0.0010962	0.0073139	0.156448	863	7	-1.116	0.9719	0.97894	1	17510	1	-1.116
IDI1	10	0.0011	0.0073327	0.156668	864	5	-0.6061	0.14537	0.37361	0.972825	7089	3	-0.6061
BARD1	10	0.0011023	0.0073445	0.156729	865	6	-1.0304	0.66794	0.85065	1	14954	2	-1.0304
TXNRD1	10	0.0011038	0.0073525	0.156729	866	4	-0.22362	0.95697	0.97414	1	17376	1	-0.22362
SLC35A2	10	0.0011067	0.0073713	0.156948	867	8	-0.51578	0.90744	0.95672	1	16985	2	-0.51578
YTHDC1	10	0.0011105	0.007397	0.157315	868	6	-2.1102	0.9986	0.99858	1	18209	0	-2.1102
HPDL	10	0.0011247	0.0074754	0.158798	869	8	-1.0784	0.91649	0.96107	1	17077	1	-1.0784
RPL24	10	0.0011273	0.0074925	0.158979	870	7	-1.5147	0.9174	0.96147	1	17093	1	-1.5147
KIFC2	10	0.0011335	0.007522	0.159387	871	8	-0.67931	0.59868	0.81471	1	14345	1	-0.67931
SNAPC3	10	0.001135	0.007529	0.159387	872	6	-0.97599	0.77772	0.91044	1	16037	2	-0.97599
SLC25A5	10	0.0011402	0.0075553	0.159577	873	7	-0.61083	0.30812	0.59096	1	10629	3	-0.61083
AP3D1	10	0.0011402	0.0075553	0.159577	874	8	-0.67934	0.41533	0.68396	1	12139	2	-0.67934
CDC37	10	0.0011414	0.0075644	0.159587	875	7	-1.2206	0.97096	0.97857	1	17495	1	-1.2206
EIF2S1	10	0.0011484	0.0076062	0.160286	876	8	-1.7731	0.15958	0.39509	0.98018	7440	2	-1.7731
MYL12B	10	0.0011576	0.0076534	0.161097	877	2	0.11424	0.24559	0.51692	1	9409	5	0.11424
IMPDH1	10	0.0011586	0.0076625	0.161105	878	8	-0.53611	0.71157	0.87407	1	15355	2	-0.53611
NXF1	10	0.0011779	0.0077478	0.162713	879	7	-0.73649	0.63817	0.83506	1	14686	3	-0.73649
RARS2	10	0.0011805	0.0077618	0.162821	880	8	-1.8421	0.9999	0.99989	1	18370	0	-1.8421
POLR2A	10	0.0011822	0.0077736	0.162883	881	7	-1.6128	0.981	0.98321	1	17640	1	-1.6128
EED	10	0.0011845	0.0077859	0.162957	882	6	-1.2462	0.19076	0.44066	0.99857	8144	3	-1.2462
SS18L2	10	0.0011937	0.0078417	0.163803	883	7	-1.0658	0.98863	0.98857	1	17785	1	-1.0658
PPAN	10	0.0011957	0.0078524	0.163803	884	5	-0.52062	0.47165	0.73121	1	12923	2	-0.52062
TMEM130	10	0.0011962	0.0078529	0.163803	885	7	-1.058	0.85184	0.93427	1	16532	2	-1.058
PCDHA3	10	0.0012018	0.0078894	0.164371	886	5	-0.46139	0.85477	0.93534	1	16556	2	-0.46139
SLMO2	10	0.0012034	0.007898	0.164371	887	6	-0.84461	0.64444	0.8383	1	14750	1	-0.84461
UNC45A	10	0.0012055	0.0079098	0.164431	888	6	-0.9439	0.75074	0.89563	1	15744	3	-0.9439
USP7	10	0.0012075	0.0079205	0.164451	889	6	-1.3328	0.86053	0.93741	1	16594	1	-1.3328
ARFRP1	10	0.0012092	0.0079286	0.164451	890	7	-0.98204	0.35108	0.62891	1	11247	3	-0.98204
SAMM50	10	0.0012109	0.0079393	0.164489	891	8	-0.97693	0.017238	0.076341	0.809894	1733	1	-0.97693
FANCG	10	0.0012192	0.0079838	0.165226	892	8	-0.75065	0.74825	0.89424	1	15716	1	-0.75065
DDX47	10	0.0012207	0.0079929	0.165229	893	8	-1.2619	0.78312	0.91203	1	16082	1	-1.2619
CD1A	10	0.0012244	0.0080149	0.165498	894	7	-0.46445	0.83342	0.92781	1	16390	2	-0.46445
NARFL	10	0.0012292	0.0080407	0.165844	895	8	-1.5331	0.9818	0.98367	1	17650	1	-1.5331
GTF2H2C_2	10	0.001236	0.0080777	0.166258	896	6	-1.1967	0.012811	0.059914	0.779285	1418	3	-1.1967
TCP1	10	0.0012363	0.0080787	0.166258	897	8	-1.6018	0.54166	0.78619	1	13891	2	-1.6018
E2F1	10	0.001269	0.0082536	0.169501	898	8	-0.84841	0.86789	0.94019	1	16654	1	-0.84841
HIST1H2BL	10	0.0012691	0.0082547	0.169501	899	8	-1.5443	0.6077	0.81936	1	14421	2	-1.5443
DCAF7	10	0.0012894	0.0083571	0.171414	900	8	-2.6043	0.99727	0.99723	1	18117	0	-2.6043
MRPS22	10	0.0013041	0.0084378	0.172566	901	8	-1.0565	0.47895	0.73723	1	13012	1	-1.0565
PGD	10	0.0013045	0.0084413	0.172566	902	7	-0.69655	0.97646	0.9809	1	17569	1	-0.69655
MTG2	10	0.0013045	0.0084413	0.172566	903	7	-1.4713	0.98082	0.98311	1	17637	1	-1.4713
NOP16	10	0.0013112	0.008481	0.173185	904	6	-1.1731	0.52914	0.7781	1	13744	4	-1.1731
OR4F16	10	0.0013151	0.0085035	0.173453	905	6	-0.65107	0.76337	0.90275	1	15885	2	-0.65107
RBMX	10	0.001319	0.0085266	0.173732	906	6	-1.3548	0.99774	0.99772	1	18142	0	-1.3548
RIOK1	10	0.0013232	0.0085502	0.174021	907	7	-1.7298	0.34389	0.62263	1	11134	1	-1.7298
CEP152	10	0.0013257	0.0085636	0.174101	908	6	-0.93591	0.7644	0.90332	1	15896	3	-0.93591
METTL17	10	0.0013326	0.0086028	0.174705	909	8	-0.91747	0.46587	0.72638	1	12829	2	-0.91747
EIF2B4	10	0.0013358	0.0086226	0.174745	910	7	-1.7262	0.99025	0.99014	1	17833	0	-1.7262
GUK1	10	0.0013364	0.0086237	0.174745	911	7	-0.69682	0.56296	0.79675	1	14053	2	-0.69682
MRPS12	10	0.0013434	0.0086575	0.175143	912	7	-1.0043	0.63592	0.83389	1	14662	2	-1.0043
CGB7	10	0.0013443	0.0086623	0.175143	913	8	-0.83418	0.88295	0.94604	1	16772	2	-0.83418
WDR33	10	0.0013479	0.0086843	0.175396	914	7	-1.1444	0.89876	0.95282	1	16905	1	-1.1444
FIS1	10	0.0013566	0.0087379	0.176286	915	6	-1.2572	0.61241	0.82179	1	14467	2	-1.2572
PIKFYVE	10	0.0013759	0.0088409	0.178169	916	7	-1.4005	0.2894	0.57406	1	10351	3	-1.4005
CUL2	10	0.0013834	0.0088779	0.178654	917	8	-0.88446	0.12396	0.34037	0.958984	6552	1	-0.88446
AZIN2	10	0.0013884	0.0088988	0.178654	918	8	-0.79125	0.99888	0.99886	1	18227	0	-0.79125
GPR89B	10	0.00139	0.0089031	0.178654	919	7	-2.5213	0.59113	0.81094	1	14283	2	-2.5213
SETD8	10	0.0013904	0.0089037	0.178654	920	6	-0.99354	0.22913	0.49453	1	9055	2	-0.99354
ELN	10	0.0013963	0.0089294	0.178825	921	7	-0.84691	0.95595	0.97385	1	17368	1	-0.84691
FAM178A	10	0.0013966	0.0089315	0.178825	922	6	-1.4006	0.86291	0.93831	1	16613	1	-1.4006
SMARCA4	10	0.0014009	0.0089541	0.179081	923	6	-1.1418	0.64841	0.84039	1	14790	1	-1.1418
GRPEL1	10	0.0014061	0.0089836	0.179334	924	8	-1.5553	0.87176	0.94162	1	16684	1	-1.5553
CSF3	10	0.0014066	0.0089873	0.179334	925	8	-0.83843	0.99899	0.99898	1	18245	0	-0.83843
PFDN6	10	0.0014087	0.0089991	0.179334	926	5	-1.4081	0.80878	0.91978	1	16204	1	-1.4081
PDCD11	10	0.0014102	0.0090056	0.179334	927	7	-1.0732	0.93081	0.96839	1	17240	1	-1.0732
TPSAB1	10	0.0014149	0.0090238	0.179503	928	7	-0.39865	0.13989	0.36529	0.967862	6966	1	-0.39865
AAMP	10	0.0014177	0.0090399	0.17963	929	8	-1.4235	0.91574	0.96069	1	17074	1	-1.4235
PAX1	10	0.0014205	0.0090587	0.179691	930	6	-0.45699	0.23199	0.49846	1	9123	3	-0.45699
BRAP	10	0.0014213	0.0090624	0.179691	931	8	-0.69014	0.41851	0.68671	1	12173	1	-0.69014
PTBP1	10	0.0014346	0.0091252	0.180492	932	8	-1.0793	0.9964	0.99635	1	18071	0	-1.0793
PRR25	10	0.0014352	0.009127	0.180492	933	7	-0.50081	0.97755	0.98142	1	17584	1	-0.50081
OR4C6	10	0.0014361	0.0091321	0.180492	934	6	-0.51371	0.023065	0.09707	0.824356	2172	4	-0.51371
STIL	10	0.0014449	0.0091826	0.181174	935	6	-1.1733	0.082278	0.25307	0.923806	5052	3	-1.1733
ATRX	10	0.0014458	0.0091863	0.181174	936	6	-0.81072	0.10785	0.30948	0.947413	6029	2	-0.81072
USP39	10	0.001455	0.0092287	0.181664	937	5	-1.3746	0.50934	0.76216	1	13421	2	-1.3746
PTCD3	10	0.0014565	0.0092308	0.181664	938	7	-1.4381	0.96857	0.97769	1	17471	1	-1.4381
RANBP1	10	0.0014605	0.0092582	0.182008	939	5	-0.49863	0.94217	0.97066	1	17293	1	-0.49863
USP17L25	10	0.0014648	0.0092796	0.182236	940	7	-0.95489	0.99844	0.99842	1	18195	0	-0.95489
SSBP4	10	0.0014674	0.0092941	0.182327	941	3	0.36686	0.069956	0.22446	0.909103	4549	5	0.36686
GTF2E2	10	0.0014749	0.0093451	0.183132	942	7	-1.9055	0.78774	0.91335	1	16105	1	-1.9055
GGTLC2	10	0.0014775	0.0093612	0.183252	943	6	-1.0813	0.44794	0.71153	1	12613	2	-1.0813
IFITM3	10	0.0014823	0.0093815	0.183457	944	8	-0.78003	0.5432	0.78698	1	13904	2	-0.78003
CEP250	10	0.0014875	0.0094078	0.183606	945	8	-0.85077	0.49177	0.74782	1	13171	1	-0.85077
OR4D9	10	0.0014892	0.0094196	0.183606	946	8	-1.1022	0.88756	0.94797	1	16808	2	-1.1022
GTF3A	10	0.0014907	0.0094263	0.183606	947	8	-1.0583	0.9224	0.96399	1	17135	1	-1.0583
POLR1E	10	0.0014949	0.0094507	0.183606	948	8	-0.94411	0.95147	0.97272	1	17347	1	-0.94411
COPG1	10	0.0014952	0.0094518	0.183606	949	7	-1.135	0.61052	0.82082	1	14448	2	-1.135
RPL30	10	0.0014959	0.0094566	0.183606	950	7	-1.7058	0.84828	0.93301	1	16501	2	-1.7058
U2AF1	10	0.0014966	0.0094588	0.183606	951	6	-1.2387	0.79521	0.91556	1	16130	1	-1.2387
FANCI	10	0.0015099	0.0095221	0.184488	952	7	-0.90573	0.12701	0.34516	0.959936	6635	1	-0.90573
TBL3	10	0.0015104	0.0095242	0.184488	953	6	-0.971	0.64289	0.8375	1	14734	2	-0.971
UQCRFS1	10	0.0015219	0.0095789	0.185353	954	8	-1.3081	0.34932	0.62739	1	11225	1	-1.3081
ZNF830	10	0.0015315	0.0096336	0.186216	955	8	-1.6164	0.904	0.95521	1	16961	1	-1.6164
CPSF3	10	0.0015363	0.0096631	0.186591	956	7	-2.2483	0.048546	0.17222	0.882385	3603	1	-2.2483
KMT2B	10	0.0015409	0.0096894	0.186752	957	7	-0.80149	0.91736	0.96145	1	17092	2	-0.80149
OR4D5	10	0.0015426	0.0097017	0.186752	958	8	-0.39176	0.88639	0.94747	1	16795	2	-0.39176
CDCA8	10	0.0015432	0.0097044	0.186752	959	7	-1.4432	0.39833	0.66956	1	11896	3	-1.4432
RBPJL	10	0.0015448	0.0097119	0.186752	960	7	-0.68229	0.73333	0.88603	1	15562	2	-0.68229
KIAA0319L	10	0.0015589	0.0098015	0.188279	961	8	-0.99649	0.93892	0.96998	1	17282	1	-0.99649
HBP1	10	0.0015644	0.0098262	0.188556	962	8	-0.76693	0.99597	0.99592	1	18054	0	-0.76693
NFYA	10	0.0015681	0.0098455	0.188731	963	8	-1.6236	0.35396	0.63142	1	11300	1	-1.6236
RPS15A	10	0.0015724	0.0098718	0.189038	964	7	-1.053	0.46717	0.72748	1	12849	1	-1.053
RALA	10	0.001584	0.009942	0.190186	965	8	-0.93049	0.20779	0.46484	1	8536	2	-0.93049
GEMIN2	10	0.001588	0.0099619	0.190369	966	7	-0.95218	0.97202	0.97898	1	17514	1	-0.95218
EMG1	10	0.0016045	0.01005	0.191861	967	7	-0.8508	0.85761	0.93635	1	16577	2	-0.8508
DIS3	10	0.00161	0.010076	0.192144	968	6	-1.3572	0.80482	0.91855	1	16178	2	-1.3572
THOC6	10	0.0016181	0.010112	0.19264	969	6	-0.81348	0.96999	0.9782	1	17486	1	-0.81348
HIST1H2BK	10	0.0016226	0.010135	0.192825	970	7	-0.80506	0.50432	0.75812	1	13354	2	-0.80506
TAF8	10	0.0016238	0.010143	0.192825	971	7	-1.0322	0.98642	0.9868	1	17739	1	-1.0322
OGDH	10	0.0016266	0.010162	0.193003	972	7	-0.76935	0.9894	0.98927	1	17807	1	-0.76935
NAT8	10	0.001634	0.010203	0.19342	973	6	-0.86001	0.56039	0.79547	1	14035	2	-0.86001
IQSEC2	10	0.0016348	0.010205	0.19342	974	7	-0.30526	0.99893	0.99891	1	18234	0	-0.30526
HS6ST3	10	0.0016418	0.010243	0.193764	975	4	-0.026555	0.23435	0.50168	1	9185	4	-0.026555
MRPS18B	10	0.0016426	0.010245	0.193764	976	6	-0.99581	0.47176	0.73129	1	12925	3	-0.99581
RAB3GAP2	10	0.0016534	0.010321	0.195015	977	8	-0.83046	0.96986	0.97815	1	17485	1	-0.83046
COG8	10	0.0016639	0.010381	0.19595	978	5	-0.47673	0.48981	0.74616	1	13148	2	-0.47673
CLNS1A	10	0.0016673	0.010396	0.196022	979	7	-1.2857	0.99991	0.99991	1	18376	0	-1.2857
HSPA5	10	0.0016734	0.01043	0.196469	980	8	-1.8286	0.10044	0.29335	0.939653	5763	1	-1.8286
TFB1M	10	0.0016774	0.010452	0.196672	981	8	-1.353	0.99864	0.99862	1	18214	0	-1.353
FEN1	10	0.0016903	0.010528	0.197904	982	8	-2.3407	0.92597	0.96585	1	17180	1	-2.3407
PCID2	10	0.0017003	0.010586	0.1988	983	4	-0.062504	0.15668	0.39075	0.979033	7363	2	-0.062504
MROH8	10	0.0017076	0.010625	0.199333	984	6	-0.63209	0.8531	0.93473	1	16542	1	-0.63209
ZNF143	10	0.0017196	0.010693	0.20026	985	7	-0.68982	0.98993	0.98982	1	17824	0	-0.68982
NIPBL	10	0.0017227	0.010713	0.20026	986	8	-0.82885	0.48707	0.74391	1	13106	1	-0.82885
TBC1D3B	10	0.0017232	0.010717	0.20026	987	6	-0.42441	0.87908	0.94452	1	16748	2	-0.42441
CEP55	10	0.0017233	0.010718	0.20026	988	7	-1.6438	0.7081	0.87216	1	15326	1	-1.6438
NSF	10	0.0017329	0.010764	0.200913	989	5	-0.89791	0.74551	0.89272	1	15683	3	-0.89791
MYBPH	10	0.0017376	0.010793	0.201172	990	8	-0.86031	0.98021	0.98278	1	17625	1	-0.86031
IK	10	0.0017387	0.0108	0.201172	991	5	-0.42062	0.42427	0.69167	1	12256	2	-0.42062
IGFBP3	10	0.0017442	0.01083	0.201528	992	6	-0.70306	0.94652	0.97158	1	17321	1	-0.70306
USP17L18	10	0.0017561	0.010894	0.202522	993	7	-0.94709	0.63092	0.83138	1	14622	2	-0.94709
RPA3	10	0.0017607	0.010912	0.202657	994	7	-1.1337	0.025506	0.10556	0.827116	2350	2	-1.1337
UBE2I	10	0.0017683	0.010958	0.203299	995	8	-1.5897	0.68287	0.85859	1	15080	1	-1.5897
RPL18	10	0.0017751	0.010998	0.20383	996	8	-2.4093	0.68742	0.86103	1	15117	1	-2.4093
TAS2R5	10	0.0017854	0.011063	0.204837	997	7	-0.87865	0.92737	0.96659	1	17202	1	-0.87865
THAP11	10	0.0017976	0.011126	0.205803	998	7	-0.784	0.99628	0.99623	1	18063	0	-0.784
MT1G	10	0.0018025	0.011153	0.206087	999	5	-0.86568	0.32103	0.6025	1	10801	3	-0.86568
MED29	10	0.0018082	0.011186	0.20649	1000	8	-0.96277	0.9644	0.97631	1	17430	1	-0.96277
MRPL55	10	0.0018136	0.011217	0.206857	1001	4	-0.13649	0.85379	0.93498	1	16548	2	-0.13649
MAK16	10	0.0018348	0.011325	0.208637	1002	6	-0.60154	0.89773	0.95237	1	16895	2	-0.60154
2017-03-09	10	0.0018416	0.011358	0.209041	1003	8	-0.85065	0.91054	0.9582	1	17021	1	-0.85065
QRICH1	10	0.0018458	0.011381	0.209049	1004	8	-0.83897	0.93723	0.96966	1	17271	1	-0.83897
PDSS1	10	0.0018462	0.011381	0.209049	1005	4	-0.11869	0.92988	0.96791	1	17228	1	-0.11869
SOWAHB	10	0.0018501	0.011402	0.209225	1006	7	-0.99682	0.70466	0.87029	1	15288	1	-0.99682
SMARCE1	10	0.0018577	0.011443	0.209764	1007	8	-0.67892	0.90656	0.95634	1	16973	1	-0.67892
RNPC3	10	0.0018765	0.011547	0.211472	1008	8	-1.891	0.98377	0.98494	1	17689	1	-1.891
USP17L20	10	0.0018823	0.011576	0.211782	1009	7	-1.2146	0.50165	0.75593	1	13310	2	-1.2146
HAUS1	10	0.0018863	0.011593	0.211882	1010	8	-0.74397	0.44413	0.70835	1	12545	2	-0.74397
MEN1	10	0.0018887	0.011604	0.211882	1011	6	-0.81742	0.90378	0.95511	1	16959	2	-0.81742
COX6B1	10	0.0018947	0.011636	0.21226	1012	8	-1.3218	0.66744	0.85037	1	14948	2	-1.3218
COX15	10	0.0018994	0.011662	0.21251	1013	8	-1.23	0.65669	0.84465	1	14867	2	-1.23
ZNF416	10	0.0019043	0.011684	0.2127	1014	6	-0.82504	0.98707	0.98728	1	17752	1	-0.82504
POLR3A	10	0.001908	0.011699	0.212764	1015	8	-1.523	0.93423	0.96905	1	17253	1	-1.523
TIMMDC1	10	0.0019226	0.01178	0.213746	1016	7	-0.9803	0.027176	0.11132	0.833202	2466	2	-0.9803
ACLY	10	0.0019247	0.011793	0.213746	1017	5	-0.56808	0.76387	0.90305	1	15891	3	-0.56808
ZFR	10	0.0019255	0.011798	0.213746	1018	6	-0.89388	0.96152	0.9754	1	17409	1	-0.89388
CCDC182	10	0.0019256	0.011799	0.213746	1019	8	-0.76122	0.35417	0.6316	1	11306	1	-0.76122
IRF4	10	0.0019306	0.011821	0.213944	1020	7	-0.48774	0.93463	0.96913	1	17256	1	-0.48774
TOMM70A	10	0.0019488	0.011899	0.215131	1021	8	-1.1819	0.99681	0.99678	1	18092	0	-1.1819
ATP6V1F	10	0.0019507	0.011911	0.215153	1022	5	-1.0055	0.91682	0.96122	1	17082	1	-1.0055
CHRM1	10	0.0019539	0.011932	0.21532	1023	7	-0.77823	0.99295	0.99287	1	17916	0	-0.77823
RTF1	10	0.0019567	0.011948	0.215385	1024	6	-1.1533	0.11536	0.32517	0.95351	6293	1	-1.1533
RPL17	10	0.0019674	0.01201	0.2163	1025	8	-0.91289	0.68908	0.86191	1	15130	1	-0.91289
MRPL14	10	0.0019779	0.012051	0.216818	1026	8	-1.0035	0.49475	0.75031	1	13213	2	-1.0035
ARIH1	10	0.0019811	0.012064	0.216853	1027	8	-2.1302	0.99573	0.99566	1	18040	0	-2.1302
IL22RA1	10	0.0019849	0.012088	0.217066	1028	6	-0.81095	0.35713	0.63413	1	11340	4	-0.81095
RPIA	10	0.0019983	0.012163	0.218192	1029	7	-0.9519	0.99935	0.99935	1	18272	0	-0.9519
OR4Q3	10	0.0020075	0.012211	0.218846	1030	7	-1.2906	0.069607	0.22363	0.909103	4536	1	-1.2906
MCM10	10	0.0020146	0.012242	0.219044	1031	7	-1.2547	0.95885	0.97466	1	17393	1	-1.2547
GOLGA8M	10	0.0020179	0.012257	0.219044	1032	8	-0.43272	0.4379	0.70314	1	12464	2	-0.43272
LINGO4	10	0.0020183	0.012257	0.219044	1033	4	-0.056862	0.043486	0.15918	0.871914	3365	2	-0.056862
PIAS4	10	0.0020222	0.012277	0.219186	1034	7	-1.0269	0.56463	0.79759	1	14071	2	-1.0269
TIMM22	10	0.0020321	0.012333	0.21996	1035	8	-0.88528	0.85253	0.93453	1	16539	1	-0.88528
NOP14	10	0.0020418	0.012389	0.220751	1036	7	-1.673	0.99133	0.99123	1	17869	0	-1.673
OR4D11	10	0.0020451	0.012406	0.220844	1037	6	-0.58438	0.9764	0.98086	1	17568	1	-0.58438
SALL4	10	0.0020478	0.012425	0.220965	1038	8	-0.70183	0.9478	0.97189	1	17326	1	-0.70183
GPRIN2	10	0.0020506	0.01244	0.221028	1039	8	-0.49037	0.99884	0.99882	1	18225	0	-0.49037
F8A2	10	0.0020553	0.012459	0.221149	1040	7	-0.57712	0.24069	0.51026	1	9300	2	-0.57712
RPL8	10	0.0020581	0.012474	0.221203	1041	8	-1.2285	0.99206	0.99196	1	17884	0	-1.2285
TOMM20	10	0.0020687	0.012537	0.222112	1042	7	-0.87889	0.52478	0.77456	1	13681	1	-0.87889
EMR2	10	0.0020838	0.012614	0.223247	1043	7	-0.61586	0.98577	0.98632	1	17726	1	-0.61586
NUP88	10	0.0020888	0.012639	0.223445	1044	8	-1.6258	0.91992	0.96277	1	17116	1	-1.6258
IKZF5	10	0.0020902	0.012649	0.223445	1045	7	-0.54154	0.9264	0.96606	1	17186	2	-0.54154
BUD31	10	0.0020958	0.012679	0.223614	1046	8	-2.3102	0.050091	0.17608	0.884264	3668	2	-2.3102
LRRC37A2	10	0.0020965	0.012683	0.223614	1047	8	-0.78534	0.13653	0.36014	0.965655	6882	2	-0.78534
RPS7	10	0.0021104	0.012758	0.224723	1048	8	-1.6456	0.26255	0.53932	1	9786	1	-1.6456
UTP14A	10	0.0021168	0.012793	0.225132	1049	7	-0.77438	0.90502	0.95566	1	16967	1	-0.77438
SEH1L	10	0.0021327	0.012882	0.226483	1050	7	-0.8404	0.034077	0.13428	0.850784	2913	2	-0.8404
ERCC1	10	0.0021504	0.012978	0.227784	1051	7	-0.87608	0.21637	0.47694	1	8754	2	-0.87608
NES	10	0.0021541	0.012995	0.227784	1052	4	-0.24693	0.62194	0.82674	1	14547	2	-0.24693
LDLRAD1	10	0.0021544	0.012995	0.227784	1053	7	-0.7875	0.83975	0.93003	1	16447	2	-0.7875
STRAP	10	0.0021563	0.013006	0.227784	1054	8	-1.1499	0.097199	0.28628	0.935183	5651	2	-1.1499
NAA15	10	0.0021677	0.013071	0.228713	1055	6	-1.6947	0.54784	0.78922	1	13943	2	-1.6947
HNRNPU	10	0.0021929	0.013213	0.230098	1056	8	-1.5867	0.9992	0.9992	1	18258	0	-1.5867
MRPS26	10	0.0021937	0.013216	0.230098	1057	8	-0.66553	0.014264	0.065399	0.786984	1530	1	-0.66553
CLN6	10	0.0021943	0.013219	0.230098	1058	8	-0.59649	0.07243	0.23027	0.914226	4647	1	-0.59649
ATP7A	10	0.0021951	0.013221	0.230098	1059	6	-0.9943	0.0014804	0.0092555	0.628906	267	3	-0.9943
LAMA1	10	0.0021956	0.013224	0.230098	1060	8	-0.81554	0.99801	0.99798	1	18159	0	-0.81554
MBD1	10	0.0021959	0.013225	0.230098	1061	8	-0.66781	0.99589	0.99585	1	18049	0	-0.66781
CDK9	10	0.0021989	0.013239	0.230133	1062	5	-0.38753	0.7869	0.9131	1	16103	2	-0.38753
XRCC1	10	0.002206	0.013281	0.23044	1063	7	-0.70982	0.92104	0.96333	1	17122	2	-0.70982
SMNDC1	10	0.0022083	0.013293	0.23044	1064	7	-1.4243	0.99391	0.99385	1	17957	0	-1.4243
DDX55	10	0.0022104	0.013302	0.23044	1065	8	-2.1876	0.99473	0.99468	1	17993	0	-2.1876
DOCK6	10	0.002211	0.013307	0.23044	1066	6	-0.63914	0.68918	0.86197	1	15133	2	-0.63914
ATAD3C	10	0.0022217	0.013364	0.230969	1067	3	0.28506	0.0071252	0.037719	0.725735	959	5	0.28506
FAHD2A	10	0.0022238	0.013375	0.230969	1068	5	-0.57136	0.16973	0.41015	0.985658	7671	4	-0.57136
EIF4G2	10	0.0022239	0.013375	0.230969	1069	8	-0.83343	0.76593	0.9042	1	15908	2	-0.83343
FAM210A	10	0.0022333	0.013427	0.231651	1070	5	-0.9957	0.99723	0.9972	1	18116	0	-0.9957
PPP1R35	10	0.0022505	0.013521	0.233052	1071	7	-0.71032	0.98433	0.9853	1	17698	1	-0.71032
SRPR	10	0.0022612	0.013578	0.233814	1072	4	-0.20217	0.12811	0.34689	0.960022	6669	2	-0.20217
PPP2R1A	10	0.0022677	0.013608	0.234122	1073	7	-0.657	0.89258	0.95011	1	16851	2	-0.657
SMDT1	10	0.0022842	0.013694	0.235379	1074	7	-0.42759	0.54339	0.78706	1	13906	1	-0.42759
MRPS35	10	0.0022887	0.013714	0.235501	1075	7	-1.079	0.021913	0.093001	0.82098	2087	2	-1.079
CCDC93	10	0.0022928	0.013739	0.235617	1076	8	-0.82091	0.16404	0.40178	0.982118	7551	1	-0.82091
TANGO2	10	0.002296	0.013758	0.235617	1077	6	-0.46237	0.7696	0.90629	1	15957	3	-0.46237
CHCHD4	10	0.0022964	0.013759	0.235617	1078	7	-0.72061	0.37774	0.65192	1	11606	2	-0.72061
EMILIN2	10	0.0023049	0.013798	0.236061	1079	7	-0.81999	0.45554	0.71784	1	12708	2	-0.81999
GOLGA8K	10	0.002307	0.013811	0.236061	1080	7	-1.0579	0.61821	0.82481	1	14519	3	-1.0579
MRPS18A	10	0.0023125	0.013847	0.236456	1081	7	-0.87524	0.82219	0.92407	1	16289	2	-0.87524
EIF4E	10	0.0023172	0.01387	0.236577	1082	7	-1.569	0.25598	0.5307	1	9658	3	-1.569
GTF2B	10	0.0023184	0.013879	0.236577	1083	8	-2.6077	0.98715	0.98734	1	17754	1	-2.6077
SACM1L	10	0.0023219	0.013896	0.236642	1084	7	-1.6902	0.87115	0.94139	1	16678	1	-1.6902
NDUFC2	10	0.0023451	0.014021	0.238163	1085	7	-1.0672	0.99737	0.99735	1	18123	0	-1.0672
YY1	10	0.002346	0.014026	0.238163	1086	8	-1.0433	0.034547	0.13575	0.851803	2942	1	-1.0433
NR1I2	10	0.0023471	0.014032	0.238163	1087	7	-0.54235	0.46036	0.72183	1	12756	2	-0.54235
ENY2	10	0.0023497	0.014046	0.238163	1088	6	-1.7481	0.28601	0.56972	1	10291	4	-1.7481
UQCC3	10	0.0023524	0.014059	0.238163	1089	4	-0.24312	0.99692	0.99688	1	18097	0	-0.24312
SUMO2	10	0.0023553	0.014071	0.238163	1090	6	-1.5016	0.79211	0.91463	1	16122	2	-1.5016
CHMP7	10	0.0023569	0.01408	0.238163	1091	6	-0.78217	0.29805	0.58204	1	10485	3	-0.78217
DIMT1	10	0.002358	0.014089	0.238163	1092	7	-0.83021	0.91402	0.95987	1	17052	1	-0.83021
PPIAL4E	10	0.0023613	0.01411	0.238308	1093	6	-0.40342	0.53962	0.78519	1	13867	2	-0.40342
ALKBH8	10	0.0023648	0.014131	0.238452	1094	8	-0.69888	0.75691	0.89909	1	15803	1	-0.69888
POLR2J3	10	0.0023768	0.014199	0.239325	1095	7	-0.70102	0.26762	0.54592	1	9908	1	-0.70102
SRP54	10	0.0023802	0.01422	0.239325	1096	8	-0.96027	0.99889	0.99886	1	18229	0	-0.96027
RPL4	10	0.002381	0.014222	0.239325	1097	6	-1.5768	0.68089	0.85758	1	15063	3	-1.5768
GBF1	10	0.0023846	0.014245	0.239495	1098	7	-1.3049	0.91874	0.96216	1	17105	2	-1.3049
GOLGA6L4	10	0.0023922	0.014283	0.239833	1099	8	-0.67094	0.3079	0.59075	1	10622	2	-0.67094
CGB8	10	0.0023943	0.014291	0.239833	1100	7	-0.60265	0.97853	0.98189	1	17602	1	-0.60265
GOLGA6L10	10	0.0024384	0.014528	0.243581	1101	7	-0.98357	0.60486	0.81787	1	14394	3	-0.98357
GTF2A2	10	0.0024454	0.014562	0.243709	1102	8	-0.79993	0.38816	0.66084	1	11759	2	-0.79993
CARS2	10	0.0024481	0.014574	0.243709	1103	6	-1.6796	0.39846	0.66967	1	11898	3	-1.6796
RPS20	10	0.0024484	0.014575	0.243709	1104	7	-1.1571	0.63649	0.83419	1	14669	2	-1.1571
LENG8	10	0.0024536	0.014602	0.243755	1105	7	-0.76729	0.98617	0.98661	1	17735	1	-0.76729
SRPRB	10	0.0024542	0.014607	0.243755	1106	7	-1.3298	0.46109	0.72245	1	12763	2	-1.3298
FURIN	10	0.0024574	0.014617	0.243755	1107	7	-0.86597	0.72878	0.88349	1	15522	2	-0.86597
GID4	10	0.0024704	0.014677	0.244527	1108	7	-0.92017	0.9277	0.96676	1	17207	2	-0.92017
KAT5	10	0.002483	0.014746	0.245458	1109	7	-0.75805	0.9975	0.99748	1	18130	0	-0.75805
TBCE	10	0.0024898	0.014783	0.245843	1110	7	-0.81305	0.34757	0.62587	1	11193	2	-0.81305
NPIPA5	10	0.0025024	0.01484	0.246372	1111	6	-0.82212	0.56996	0.80026	1	14118	2	-0.82212
SRSF2	10	0.0025025	0.014841	0.246372	1112	8	-2.1953	0.69605	0.86568	1	15218	2	-2.1953
TRIAP1	10	0.0025149	0.014897	0.247076	1113	8	-1.5264	0.973	0.9794	1	17529	1	-1.5264
DHODH	10	0.0025191	0.014918	0.2472	1114	7	-0.63266	0.33748	0.61691	1	11032	2	-0.63266
OR4F21	10	0.0025234	0.014941	0.24736	1115	7	-0.8466	0.45071	0.71389	1	12644	2	-0.8466
PRKDC	10	0.0025321	0.014989	0.247942	1116	8	-0.87297	0.97528	0.98037	1	17555	1	-0.87297
CTDP1	10	0.0025484	0.01508	0.248915	1117	5	-0.97469	0.52197	0.77231	1	13635	3	-0.97469
CYB5A	10	0.0025559	0.015125	0.248915	1118	3	0.17405	0.13106	0.35156	0.962317	6744	4	0.17405
BAI2	10	0.0025559	0.015125	0.248915	1119	6	-0.7281	0.93157	0.96857	1	17243	1	-0.7281
ABCF1	10	0.0025562	0.015126	0.248915	1120	8	-1.4043	0.99475	0.99471	1	17997	0	-1.4043
MRPL51	10	0.0025563	0.015129	0.248915	1121	7	-1.0047	0.62454	0.82805	1	14571	1	-1.0047
MAP1LC3C	10	0.0025564	0.015129	0.248915	1122	4	0.070008	0.096181	0.28407	0.934392	5610	4	0.070008
GDF11	10	0.0025623	0.015164	0.249266	1123	5	-0.49624	0.91804	0.96181	1	17099	2	-0.49624
WDR18	10	0.0025716	0.015211	0.249819	1124	6	-0.51984	0.99362	0.99356	1	17942	0	-0.51984
PRIM2	10	0.0025745	0.015228	0.249879	1125	8	-1.3997	0.98617	0.98661	1	17736	1	-1.3997
SLC38A5	10	0.0025807	0.015257	0.250132	1126	6	-0.42021	0.92369	0.96465	1	17151	2	-0.42021
MRPS25	10	0.0025968	0.015343	0.251307	1127	8	-1.7758	0.90331	0.9549	1	16952	1	-1.7758
NAT10	10	0.0026141	0.015432	0.252541	1128	8	-0.88696	0.055017	0.18841	0.888953	3910	2	-0.88696
GAREML	10	0.0026271	0.015511	0.253443	1129	6	-0.64885	0.24638	0.51798	1	9424	1	-0.64885
NBEAL1	10	0.0026279	0.015514	0.253443	1130	7	-0.9962	0.035176	0.13756	0.855415	2967	3	-0.9962
RPL27A	10	0.0026397	0.015581	0.254305	1131	8	-1.0109	0.72454	0.88122	1	15486	1	-1.0109
KIF11	10	0.0026429	0.015597	0.254343	1132	7	-1.3383	0.62907	0.83042	1	14604	2	-1.3383
PEAR1	10	0.0026462	0.015618	0.254427	1133	6	-0.79393	0.62573	0.82869	1	14583	3	-0.79393
NOL11	10	0.0026483	0.015629	0.254427	1134	6	-2.1609	0.99785	0.99783	1	18148	0	-2.1609
TELO2	10	0.0026615	0.015702	0.255062	1135	8	-0.61455	0.99375	0.99369	1	17950	0	-0.61455
BAX	10	0.0026625	0.015706	0.255062	1136	4	-0.062322	0.4464	0.71024	1	12582	3	-0.062322
SNRNP27	10	0.0026633	0.01571	0.255062	1137	6	-1.3066	0.37583	0.65024	1	11581	2	-1.3066
SRSF11	10	0.0026665	0.015729	0.255146	1138	6	-2.0175	0.9984	0.99839	1	18188	0	-2.0175
PIK3R4	10	0.0026683	0.015743	0.255153	1139	8	-1.5869	0.45224	0.71509	1	12670	2	-1.5869
KDM2A	10	0.0026724	0.015763	0.25525	1140	7	-1.362	0.99024	0.99012	1	17832	0	-1.362
GNB2L1	10	0.0026925	0.015864	0.256666	1141	7	-1.1532	0.81609	0.92213	1	16255	2	-1.1532
FGFR3	10	0.0026956	0.015884	0.256762	1142	8	-0.5493	0.87675	0.9436	1	16726	2	-0.5493
RPS25	10	0.0027046	0.015929	0.257058	1143	7	-0.83336	0.37244	0.64729	1	11529	1	-0.83336
RGPD2	10	0.0027047	0.01593	0.257058	1144	8	-0.83064	0.99026	0.99015	1	17834	0	-0.83064
CORO1B	10	0.0027171	0.016	0.257516	1145	4	-0.19591	0.75173	0.89619	1	15758	2	-0.19591
SCFD1	10	0.0027177	0.016004	0.257516	1146	7	-3.7711	0.41414	0.68296	1	12124	2	-3.7711
SF3A3	10	0.0027184	0.016008	0.257516	1147	8	-1.9434	0.92854	0.96719	1	17216	1	-1.9434
DROSHA	10	0.0027197	0.016015	0.257516	1148	7	-1.5768	0.99229	0.99219	1	17893	0	-1.5768
DNAJC9	10	0.0027313	0.016069	0.258163	1149	7	-1.3783	0.0082383	0.04216	0.739047	1052	1	-1.3783
TMEM39B	10	0.0027445	0.016131	0.258937	1150	6	-0.82273	0.2031	0.45832	1	8419	4	-0.82273
KANSL3	10	0.002758	0.016203	0.259647	1151	6	-0.97444	0.39962	0.67068	1	11918	3	-0.97444
SYMPK	10	0.0027585	0.016203	0.259647	1152	7	-1.1544	0.83375	0.92792	1	16394	1	-1.1544
TCF7	10	0.0027738	0.016279	0.260633	1153	7	-0.92	0.78179	0.91164	1	16068	1	-0.92
SFPQ	10	0.0027934	0.016371	0.261874	1154	6	-1.5165	0.9972	0.99717	1	18114	0	-1.5165
MYEOV	10	0.0028039	0.016432	0.262633	1155	5	-0.19784	0.73079	0.88462	1	15544	2	-0.19784
MRPL38	10	0.0028134	0.016482	0.263203	1156	8	-1.3605	0.064394	0.2112	0.899777	4330	1	-1.3605
ZMYND8	10	0.0028173	0.016508	0.263386	1157	7	-1.0845	0.34755	0.62585	1	11191	3	-1.0845
CTDSP2	10	0.0028321	0.016586	0.264398	1158	7	-0.77748	0.77525	0.90946	1	16017	2	-0.77748
PSMB2	10	0.0028606	0.016739	0.266605	1159	8	-1.4096	0.9464	0.97156	1	17320	1	-1.4096
MRPL44	10	0.0028775	0.016821	0.267689	1160	8	-1.8916	0.99926	0.99926	1	18264	0	-1.8916
SNRNP70	10	0.0028884	0.016888	0.268516	1161	7	-1.0049	0.38413	0.65737	1	11692	2	-1.0049
NXT1	10	0.0028922	0.016911	0.268652	1162	7	-0.817	0.61329	0.82226	1	14477	2	-0.817
TFDP1	10	0.0028961	0.016926	0.268668	1163	8	-1.0691	0.078604	0.24464	0.920891	4899	1	-1.0691
HOXD4	10	0.0029064	0.016976	0.269219	1164	7	-0.75705	0.56158	0.79604	1	14046	3	-0.75705
RPS9	10	0.002913	0.017011	0.269549	1165	8	-0.91771	0.83341	0.9278	1	16388	1	-0.91771
SMAD4	10	0.0029221	0.017049	0.269764	1166	5	-0.38023	0.40668	0.67663	1	12014	2	-0.38023
PPP1R15A	10	0.0029265	0.017064	0.269764	1167	6	-0.64388	0.59644	0.8136	1	14330	2	-0.64388
SARAF	10	0.0029273	0.017068	0.269764	1168	3	0.12808	0.31937	0.60099	1	10783	4	0.12808
ACAD10	10	0.00293	0.017083	0.26977	1169	5	-0.38549	0.97796	0.98161	1	17591	1	-0.38549
PPIAL4C	10	0.0029364	0.017121	0.270132	1170	7	-1.0297	0.91643	0.96103	1	17076	2	-1.0297
PSMD1	10	0.0029621	0.017248	0.271897	1171	8	-1.6465	0.99715	0.99712	1	18110	0	-1.6465
PIGR	10	0.0029778	0.017326	0.272872	1172	7	-0.46004	0.94333	0.97089	1	17297	1	-0.46004
APOBR	10	0.0029823	0.017349	0.272872	1173	4	0.085487	0.011388	0.054482	0.765453	1313	2	0.085487
CST2	10	0.0029834	0.017354	0.272872	1174	6	-0.5412	0.42741	0.69429	1	12300	3	-0.5412
RPL5	10	0.0029912	0.017399	0.273356	1175	6	-0.61854	0.85812	0.93655	1	16581	1	-0.61854
RPL22	10	0.0030025	0.017455	0.273887	1176	5	-0.21438	0.88422	0.94654	1	16780	1	-0.21438
HMBS	10	0.0030071	0.017471	0.273887	1177	6	-0.68129	0.62641	0.82904	1	14593	3	-0.68129
TSC2	10	0.0030081	0.017478	0.273887	1178	7	-1.2267	0.43112	0.69743	1	12373	3	-1.2267
SART1	10	0.0030151	0.017511	0.274175	1179	6	-1.5226	0.99851	0.99848	1	18204	0	-1.5226
HIBCH	10	0.0030316	0.017596	0.275269	1180	7	-0.85242	0.40545	0.67558	1	11982	3	-0.85242
FAM25A	10	0.0030515	0.017689	0.276494	1181	7	-1.0738	0.52373	0.77374	1	13666	1	-1.0738
PDIA2	10	0.0030634	0.017756	0.277224	1182	5	-0.17059	0.6753	0.85457	1	15016	1	-0.17059
COPS3	10	0.0030656	0.017766	0.277224	1183	8	-1.2383	0.66916	0.85128	1	14960	1	-1.2383
NUP98	10	0.0030733	0.01781	0.277683	1184	5	-1.1923	0.8611	0.93763	1	16600	2	-1.1923
FARSB	10	0.0030915	0.017902	0.278464	1185	7	-1.181	0.99325	0.99319	1	17925	0	-1.181
FAM157B	10	0.0030919	0.017904	0.278464	1186	7	-0.75736	0.20681	0.46349	1	8513	3	-0.75736
ZNF367	10	0.0030946	0.017919	0.278464	1187	8	-0.93197	0.83145	0.92715	1	16374	2	-0.93197
PMF1	10	0.0030975	0.017928	0.278464	1188	8	-0.95676	0.27604	0.55686	1	10071	1	-0.95676
SSPO	10	0.003099	0.017936	0.278464	1189	8	-0.74116	0.90801	0.957	1	16991	1	-0.74116
MCAT	10	0.0031052	0.017969	0.278746	1190	8	-0.63676	0.99402	0.99395	1	17962	0	-0.63676
USPL1	10	0.0031292	0.018077	0.279973	1191	8	-0.93754	0.94242	0.97071	1	17294	1	-0.93754
FDX1	10	0.0031294	0.018078	0.279973	1192	7	-1.2874	0.57821	0.80437	1	14188	3	-1.2874
KRT17	10	0.0031365	0.018117	0.280118	1193	5	-0.21487	0.64978	0.8411	1	14804	1	-0.21487
PNPLA7	10	0.0031367	0.018118	0.280118	1194	8	-0.41868	0.32986	0.61025	1	10935	1	-0.41868
PSMG4	10	0.0031442	0.01816	0.280538	1195	4	-0.35014	0.9112	0.95852	1	17027	2	-0.35014
SCPEP1	10	0.0031485	0.018178	0.280576	1196	8	-1.2188	0.99389	0.99382	1	17955	0	-1.2188
TCF3	10	0.0031569	0.018217	0.280722	1197	7	-0.73005	0.2338	0.50089	1	9169	1	-0.73005
TSFM	10	0.0031619	0.018236	0.280722	1198	5	-0.82808	0.98722	0.9874	1	17756	1	-0.82808
DDB1	10	0.0031633	0.018247	0.280722	1199	7	-1.1349	0.98191	0.98374	1	17651	1	-1.1349
GTF2H2	10	0.0031636	0.018248	0.280722	1200	6	-1.0454	0.090989	0.27259	0.932142	5392	2	-1.0454
MRPL22	10	0.0031744	0.018304	0.281337	1201	8	-1.4725	0.99815	0.99813	1	18170	0	-1.4725
MRTO4	10	0.0031923	0.018398	0.282343	1202	8	-0.9584	0.82976	0.92658	1	16354	2	-0.9584
STAT5B	10	0.0031928	0.0184	0.282343	1203	8	-0.88807	0.77701	0.91023	1	16033	2	-0.88807
PSMC5	10	0.0031966	0.01842	0.282421	1204	6	-1.1607	0.6732	0.85343	1	14998	2	-1.1607
HOXC10	10	0.0032006	0.018445	0.282573	1205	4	-0.21282	0.24001	0.50934	1	9291	2	-0.21282
COL26A1	10	0.0032109	0.018506	0.283274	1206	5	-0.3491	0.26278	0.53958	1	9792	4	-0.3491
NHLRC2	10	0.0032196	0.018549	0.283696	1207	5	-0.81808	0.69448	0.86484	1	15194	3	-0.81808
PDHX	10	0.003226	0.018586	0.28389	1208	4	-0.46868	0.40815	0.67793	1	12033	3	-0.46868
AAAS	10	0.0032273	0.018593	0.28389	1209	6	-0.58662	0.66768	0.85049	1	14951	1	-0.58662
SNUPN	10	0.0032378	0.018645	0.284457	1210	5	-0.55354	0.35294	0.63054	1	11284	2	-0.55354
POLE4	10	0.003247	0.018688	0.284876	1211	6	-0.76444	0.48594	0.74298	1	13090	2	-0.76444
WBSCR22	10	0.0032495	0.018704	0.284886	1212	8	-0.98867	0.067384	0.21833	0.904888	4455	1	-0.98867
SLC22A11	10	0.0032543	0.018725	0.284962	1213	5	-0.1988	0.35578	0.63296	1	11322	4	-0.1988
SPDYE2B	10	0.0032626	0.018775	0.285485	1214	7	-0.50356	0.31517	0.59717	1	10728	3	-0.50356
SUMO3	10	0.0032771	0.018856	0.286481	1215	7	-1.0422	0.27942	0.56127	1	10137	3	-1.0422
TP53TG3	10	0.0032904	0.018919	0.287206	1216	4	-0.19256	0.2191	0.48074	1	8828	1	-0.19256
SMIM5	10	0.003308	0.019007	0.28823	1217	5	-0.45916	0.093162	0.2774	0.93267	5487	3	-0.45916
SNW1	10	0.0033094	0.019018	0.28823	1218	7	-0.81422	0.86671	0.93974	1	16644	2	-0.81422
NDUFA8	10	0.0033167	0.01906	0.288536	1219	5	-0.38796	0.50798	0.76106	1	13404	4	-0.38796
NUP93	10	0.0033195	0.019074	0.288536	1220	7	-1.2211	0.76815	0.90544	1	15941	2	-1.2211
DSN1	10	0.003321	0.019085	0.288536	1221	7	-0.8982	0.49748	0.75259	1	13253	3	-0.8982
MRPS27	10	0.0033352	0.019158	0.289401	1222	5	-1.0229	0.6448	0.83849	1	14758	2	-1.0229
GADD45GIP1	10	0.0033569	0.019263	0.290571	1223	6	-0.71897	0.66008	0.84644	1	14887	3	-0.71897
CCT2	10	0.0033581	0.019266	0.290571	1224	6	-1.8644	0.31628	0.59818	1	10740	2	-1.8644
SUPT5H	10	0.0033624	0.019286	0.290624	1225	7	-0.8655	0.45632	0.71849	1	12717	1	-0.8655
SRP9	10	0.0033729	0.019342	0.291227	1226	6	-0.55812	0.24989	0.52266	1	9519	3	-0.55812
EXOSC1	10	0.0034073	0.019524	0.293741	1227	8	-0.66474	0.037049	0.14238	0.859943	3055	1	-0.66474
DHX36	10	0.0034144	0.019556	0.29397	1228	7	-0.83408	0.99008	0.98996	1	17826	0	-0.83408
SMARCA5	10	0.0034283	0.019617	0.294649	1229	8	-1.1151	0.74017	0.88979	1	15637	1	-1.1151
TSPO	10	0.0034322	0.01964	0.29476	1230	7	-0.83882	0.97624	0.98079	1	17567	1	-0.83882
SRSF1	10	0.0034449	0.019717	0.295674	1231	7	-1.865	0.69268	0.86386	1	15175	1	-1.865
PRKRA	10	0.0034492	0.019744	0.295844	1232	7	-0.73893	0.99747	0.99745	1	18128	0	-0.73893
PHB2	10	0.0034565	0.019787	0.296239	1233	8	-1.0087	0.54786	0.78923	1	13945	2	-1.0087
VBP1	10	0.0034728	0.019883	0.297042	1234	6	-0.95115	0.82644	0.92545	1	16319	2	-0.95115
PRAMEF9	10	0.0034733	0.019886	0.297042	1235	4	-0.125	0.82443	0.92481	1	16299	2	-0.125
SLC13A2	10	0.0034737	0.019889	0.297042	1236	5	-0.49911	0.070097	0.22479	0.909103	4561	2	-0.49911
OVOL2	10	0.003497	0.020007	0.29857	1237	7	-0.93271	0.9684	0.97763	1	17469	1	-0.93271
SOHLH1	10	0.0035075	0.020059	0.299055	1238	8	-0.7042	0.96738	0.97727	1	17451	1	-0.7042
TMEFF1	10	0.0035104	0.020072	0.299055	1239	3	0.21392	0.050821	0.17789	0.884758	3710	5	0.21392
SPDYE1	10	0.0035564	0.020307	0.30232	1240	5	-0.2146	0.30577	0.58887	1	10590	2	-0.2146
PINX1	10	0.0035796	0.020423	0.303762	1241	6	-0.33886	0.20286	0.45799	1	8415	2	-0.33886
GRK6	10	0.0035834	0.020437	0.303762	1242	8	-0.67583	0.084741	0.25858	0.923955	5165	1	-0.67583
NDUFA13	10	0.0036123	0.020584	0.3057	1243	8	-0.866	0.31731	0.59909	1	10752	2	-0.866
PCGF1	10	0.0036276	0.020676	0.306815	1244	8	-0.77041	0.99473	0.99469	1	17994	0	-0.77041
OR4F4	10	0.0036496	0.020796	0.308297	1245	5	-0.89375	0.33867	0.61797	1	11056	2	-0.89375
ARVCF	10	0.0036512	0.020809	0.308297	1246	8	-0.47179	0.18615	0.43402	0.996152	8043	2	-0.47179
COX8A	10	0.0036624	0.020864	0.308864	1247	7	-0.65656	0.68763	0.86114	1	15118	2	-0.65656
ALG11	10	0.0036731	0.020916	0.309386	1248	8	-1.2087	0.94548	0.97135	1	17314	1	-1.2087
SHD	10	0.0036832	0.020976	0.310018	1249	7	-0.71283	0.41025	0.67968	1	12066	3	-0.71283
RNF135	10	0.0036961	0.02105	0.310723	1250	7	-0.64705	0.84723	0.93264	1	16491	1	-0.64705
FBXO5	10	0.0036986	0.021063	0.310723	1251	8	-1.5628	0.99331	0.99325	1	17928	0	-1.5628
HIST1H2AB	10	0.0037002	0.021074	0.310723	1252	5	-1.0469	0.12392	0.34031	0.958944	6551	3	-1.0469
POLR2H	10	0.0037164	0.021151	0.311613	1253	7	-1.1028	0.99766	0.99765	1	18140	0	-1.1028
AP2M1	10	0.0037196	0.021169	0.311632	1254	7	-1.1569	0.028685	0.11645	0.836728	2569	1	-1.1569
NRF1	10	0.003726	0.021203	0.311783	1255	6	-1.2075	0.99546	0.99539	1	18033	0	-1.2075
PFDN2	10	0.0037292	0.021213	0.311783	1256	8	-1.3488	0.99974	0.99973	1	18323	0	-1.3488
UBB	10	0.0037752	0.021444	0.314922	1257	7	-0.75927	0.038922	0.1473	0.86433	3146	3	-0.75927
ZNF131	10	0.0037915	0.021537	0.316033	1258	8	-1.1021	0.67652	0.85524	1	15024	2	-1.1021
DNM2	10	0.0037962	0.021558	0.316089	1259	8	-0.76494	0.97719	0.98124	1	17580	1	-0.76494
NOC2L	10	0.0038097	0.021634	0.316953	1260	6	-0.44398	0.16115	0.39745	0.981	7479	3	-0.44398
TBC1D3H	10	0.0038161	0.021668	0.317181	1261	8	-0.80711	0.99202	0.99191	1	17882	0	-0.80711
SECTM1	10	0.0038192	0.021684	0.317181	1262	8	-0.90376	0.93413	0.96902	1	17251	1	-0.90376
TMEM191B	10	0.0038391	0.02178	0.318333	1263	4	-0.21648	0.93761	0.96974	1	17276	1	-0.21648
CRB2	10	0.003845	0.02181	0.31838	1264	3	-0.036234	0.9612	0.9753	1	17408	1	-0.036234
ZNF672	10	0.0038504	0.021832	0.31838	1265	6	-0.68218	0.38549	0.65854	1	11714	3	-0.68218
CCDC71L	10	0.0038561	0.021858	0.31838	1266	5	-0.14813	0.064229	0.21079	0.899777	4325	4	-0.14813
STAT6	10	0.0038603	0.021875	0.31838	1267	6	-0.78281	0.97221	0.97907	1	17519	1	-0.78281
PNO1	10	0.0038607	0.021877	0.31838	1268	7	-0.88849	0.99741	0.9974	1	18126	0	-0.88849
MTSS1L	10	0.0038632	0.021886	0.31838	1269	8	-0.40113	0.99015	0.99004	1	17828	0	-0.40113
KIAA0391	10	0.0038681	0.021911	0.318481	1270	7	-1.1776	0.01888	0.082338	0.812079	1867	3	-1.1776
CPSF6	10	0.0038773	0.02195	0.318632	1271	8	-0.77657	0.3479	0.62614	1	11199	2	-0.77657
LINGO1	10	0.0038823	0.021977	0.318632	1272	7	-0.4125	0.99342	0.99335	1	17933	0	-0.4125
RRM1	10	0.0038865	0.022001	0.318632	1273	8	-2.0108	0.99862	0.9986	1	18212	0	-2.0108
CCDC88B	10	0.0038896	0.022018	0.318632	1274	8	-0.65143	0.99982	0.99982	1	18340	0	-0.65143
RRM2	10	0.0038899	0.02202	0.318632	1275	7	-1.5793	0.80658	0.91909	1	16189	1	-1.5793
UTP6	10	0.0038922	0.022029	0.318632	1276	8	-2.1117	0.61387	0.82255	1	14480	2	-2.1117
MYT1	10	0.0038955	0.022049	0.318632	1277	7	-0.85862	0.77097	0.90704	1	15973	1	-0.85862
COMMD4	10	0.0038987	0.02207	0.318632	1278	7	-0.67468	0.8412	0.93056	1	16454	2	-0.67468
CWC22	10	0.0039003	0.022076	0.318632	1279	7	-1.1562	0.99393	0.99386	1	17958	0	-1.1562
GATSL3	10	0.0039046	0.022105	0.318714	1280	6	-0.42282	0.65885	0.84576	1	14881	3	-0.42282
OTOP3	10	0.0039067	0.022117	0.318714	1281	4	-0.14759	0.71443	0.87561	1	15384	3	-0.14759
SNAPC5	10	0.0039117	0.022139	0.318789	1282	6	-0.74112	0.18468	0.43192	0.994796	8015	3	-0.74112
OR2W5	10	0.0039201	0.02218	0.31882	1283	8	-0.49387	0.97558	0.9805	1	17559	1	-0.49387
VPS18	10	0.0039208	0.022183	0.31882	1284	7	-0.88141	0.83342	0.92781	1	16389	1	-0.88141
GORASP1	10	0.003929	0.022227	0.31882	1285	4	-0.014293	0.54522	0.78793	1	13918	2	-0.014293
PWP1	10	0.0039295	0.022228	0.31882	1286	5	-0.34119	0.68141	0.85783	1	15069	2	-0.34119
SPAG11B	10	0.0039295	0.022228	0.31882	1287	6	-0.73041	0.7811	0.91143	1	16064	1	-0.73041
GOLGA6A	10	0.0039559	0.022363	0.320518	1288	7	-0.73572	0.95522	0.97366	1	17363	1	-0.73572
CIRH1A	10	0.0039606	0.02239	0.320645	1289	6	-1.1159	0.43402	0.69989	1	12414	2	-1.1159
RPL31	10	0.00397	0.022434	0.320969	1290	6	-0.53374	0.46328	0.72424	1	12791	3	-0.53374
OR4B1	10	0.0039727	0.022447	0.320969	1291	8	-0.38459	0.99494	0.99489	1	18004	0	-0.38459
ZNF324B	10	0.0039929	0.022547	0.321928	1292	8	-0.46258	0.83106	0.92702	1	16371	1	-0.46258
YPEL5	10	0.0039934	0.022549	0.321928	1293	7	-0.93692	0.052043	0.18107	0.885807	3761	2	-0.93692
PTPRF	10	0.0040155	0.022646	0.323064	1294	5	-0.75165	0.98648	0.98684	1	17741	1	-0.75165
POLR2J	10	0.0040193	0.022665	0.32309	1295	6	-0.87503	0.73905	0.88919	1	15625	3	-0.87503
PADI4	10	0.0040286	0.022712	0.323505	1296	3	-0.026767	0.75394	0.89742	1	15779	2	-0.026767
ZNF414	10	0.0040393	0.022759	0.32392	1297	5	-0.2663	0.91345	0.95958	1	17049	2	-0.2663
UROS	10	0.004046	0.022797	0.324153	1298	7	-1.0848	0.95058	0.97251	1	17339	1	-1.0848
MPG	10	0.0040488	0.02281	0.324153	1299	6	-0.8394	0.88679	0.94764	1	16798	2	-0.8394
ALG1L	10	0.0040597	0.022856	0.324551	1300	2	0.13649	0.17158	0.4129	0.985658	7718	5	0.13649
SRP14	10	0.0040692	0.022899	0.324744	1301	4	-0.13066	0.73649	0.88772	1	15601	2	-0.13066
HIST1H2BN	10	0.0040699	0.022904	0.324744	1302	7	-0.73556	0.77249	0.90791	1	15989	2	-0.73556
LSM2	10	0.0040763	0.022939	0.324989	1303	7	-0.88522	0.92472	0.96519	1	17164	1	-0.88522
MTO1	10	0.0040934	0.023028	0.326	1304	7	-1.3582	0.78435	0.91239	1	16090	2	-1.3582
NAA38	10	0.0041001	0.023062	0.326221	1305	6	-0.89112	0.86501	0.9391	1	16630	2	-0.89112
MYRF	10	0.0041147	0.023135	0.327009	1306	8	-0.58717	0.8129	0.92112	1	16234	1	-0.58717
TUBB3	10	0.00412	0.023164	0.327161	1307	4	-0.053865	0.34344	0.62224	1	11126	4	-0.053865
TRRAP	10	0.0041407	0.02329	0.328689	1308	8	-0.86426	0.99923	0.99923	1	18260	0	-0.86426
SAMD4B	10	0.0041442	0.023308	0.328703	1309	7	-0.74057	0.86325	0.93844	1	16615	1	-0.74057
GSTT2	10	0.0041601	0.023387	0.329563	1310	7	-0.5156	0.85125	0.93407	1	16526	1	-0.5156
HIST1H2BJ	10	0.004169	0.023433	0.329954	1311	6	-0.76065	0.44203	0.7066	1	12524	3	-0.76065
ZNF513	10	0.0041753	0.023461	0.330102	1312	7	-0.74632	0.44179	0.7064	1	12518	1	-0.74632
BMS1	10	0.0041864	0.023508	0.330263	1313	8	-0.65864	0.97573	0.98055	1	17562	1	-0.65864
BMP8A	10	0.0041864	0.023508	0.330263	1314	7	-0.72497	0.17416	0.41672	0.986732	7796	3	-0.72497
NPIPB9	10	0.0041986	0.02357	0.330769	1315	6	-0.64184	0.45003	0.71332	1	12636	3	-0.64184
ZNF154	10	0.0042001	0.02358	0.330769	1316	5	-0.31365	0.072053	0.22937	0.913684	4630	2	-0.31365
EVPL	10	0.0042116	0.023644	0.331259	1317	7	-1.152	0.34909	0.62721	1	11221	2	-1.152
KIR2DS4	10	0.0042132	0.023651	0.331259	1318	6	-0.28217	0.29323	0.5778	1	10407	3	-0.28217
HSPA9	10	0.0042206	0.023692	0.331586	1319	8	-0.95571	0.99619	0.99614	1	18060	0	-0.95571
OR5C1	10	0.0042329	0.023755	0.331998	1320	7	-0.54969	0.81676	0.92236	1	16258	2	-0.54969
GPR98	10	0.0042334	0.023758	0.331998	1321	7	-1.0878	0.63771	0.8348	1	14682	2	-1.0878
STAG2	10	0.0042419	0.023802	0.332282	1322	5	-0.64318	0.42745	0.69431	1	12303	3	-0.64318
ZBTB11	10	0.0042439	0.023814	0.332282	1323	8	-1.9587	0.74132	0.89042	1	15647	1	-1.9587
MRPL10	10	0.0042636	0.023921	0.333519	1324	6	-1.0133	0.084194	0.25737	0.923955	5134	1	-1.0133
POLD1	10	0.0042761	0.023985	0.334164	1325	7	-0.88568	0.7356	0.88724	1	15588	2	-0.88568
SEZ6	10	0.0042833	0.02402	0.334397	1326	6	-0.82601	0.50274	0.75682	1	13327	1	-0.82601
PSMD8	10	0.0043023	0.024102	0.334888	1327	7	-0.72797	0.91483	0.96027	1	17056	2	-0.72797
GTF3C3	10	0.0043057	0.024118	0.334888	1328	6	-1.0529	0.26729	0.5455	1	9902	3	-1.0529
FBXW8	10	0.0043058	0.024119	0.334888	1329	7	-0.83205	0.36144	0.63788	1	11397	1	-0.83205
ANAPC4	10	0.0043085	0.024128	0.334888	1330	8	-1.3507	0.99935	0.99934	1	18271	0	-1.3507
WFDC1	10	0.0043112	0.024147	0.334897	1331	6	-0.59057	0.08916	0.26862	0.931884	5318	4	-0.59057
WDR43	10	0.0043196	0.024194	0.335307	1332	8	-1.3551	0.99978	0.99977	1	18331	0	-1.3551
CTU1	10	0.0043284	0.024228	0.335324	1333	7	-0.73447	0.81693	0.92241	1	16259	2	-0.73447
FRG2	10	0.004329	0.024232	0.335324	1334	8	-1.1747	0.44331	0.70767	1	12535	2	-1.1747
KPRP	10	0.0043667	0.024435	0.337876	1335	7	-0.43786	0.80966	0.92006	1	16212	1	-0.43786
PHB	10	0.0043714	0.024462	0.338001	1336	6	-0.99929	0.25207	0.52559	1	9570	3	-0.99929
ATP1A2	10	0.0043784	0.024501	0.338289	1337	6	-0.81121	0.26693	0.54504	1	9895	3	-0.81121
EHMT1	10	0.0044234	0.024733	0.341094	1338	7	-1.2307	0.85779	0.93642	1	16580	1	-1.2307
ZFAT	10	0.0044276	0.024755	0.341094	1339	6	-0.67232	0.63305	0.83246	1	14637	2	-0.67232
SEC16A	10	0.00443	0.024768	0.341094	1340	7	-0.86825	0.97527	0.98037	1	17553	1	-0.86825
MYBPHL	10	0.0044316	0.024779	0.341094	1341	8	-0.43964	0.97543	0.98043	1	17557	1	-0.43964
FGR	10	0.0044345	0.024797	0.341094	1342	8	-0.98383	0.99601	0.99596	1	18057	0	-0.98383
DMAP1	10	0.0044491	0.024872	0.341879	1343	7	-1.2974	0.99509	0.99503	1	18014	0	-1.2974
WDR7	10	0.0044678	0.024955	0.342767	1344	7	-0.87664	0.99547	0.9954	1	18034	0	-0.87664
GTPBP6	10	0.0044735	0.024988	0.342953	1345	8	-0.71674	0.99767	0.99765	1	18141	0	-0.71674
USP17L26	10	0.004489	0.025063	0.343736	1346	5	-0.26617	0.096644	0.28506	0.934961	5627	3	-0.26617
MTBP	10	0.0045033	0.025149	0.344657	1347	8	-0.93769	0.99058	0.99047	1	17841	0	-0.93769
PNCK	10	0.0045143	0.025208	0.345202	1348	8	-0.19368	0.21287	0.47201	1	8670	1	-0.19368
RPL35	10	0.0045274	0.025262	0.345454	1349	6	-0.94996	0.76802	0.90537	1	15938	3	-0.94996
FAM86C1	10	0.0045326	0.025282	0.345454	1350	6	-0.89146	0.30909	0.5918	1	10647	2	-0.89146
RNF38	10	0.0045328	0.025282	0.345454	1351	8	-0.66917	0.48489	0.74211	1	13073	2	-0.66917
FAM178B	10	0.0045427	0.025328	0.34548	1352	2	0.0077625	0.062819	0.20743	0.899191	4253	4	0.0077625
SUPT4H1	10	0.0045438	0.025335	0.34548	1353	5	-0.79966	0.62933	0.83055	1	14608	2	-0.79966
SRRT	10	0.0045469	0.025352	0.34548	1354	8	-0.71854	0.98878	0.9887	1	17789	1	-0.71854
DCTN3	10	0.0045536	0.025389	0.34548	1355	8	-1.6534	0.88622	0.94739	1	16792	1	-1.6534
HIST2H2BF	10	0.004555	0.025396	0.34548	1356	5	-0.44777	0.051632	0.17999	0.885807	3743	1	-0.44777
CSTF3	10	0.0045553	0.025396	0.34548	1357	7	-1.499	0.99806	0.99803	1	18163	0	-1.499
HLA-A	10	0.0045668	0.025447	0.34573	1358	6	-0.66789	0.90963	0.95775	1	17009	2	-0.66789
GINS3	10	0.004568	0.025452	0.34573	1359	8	-0.88449	0.88196	0.94565	1	16766	1	-0.88449
INTS5	10	0.0045715	0.025471	0.345737	1360	8	-1.5212	0.97682	0.98105	1	17574	1	-1.5212
KIF18A	10	0.0045927	0.025562	0.346227	1361	8	-2.4281	0.99974	0.99973	1	18320	0	-2.4281
ADD3	10	0.0045963	0.025587	0.346227	1362	4	-0.20853	0.95429	0.9734	1	17360	1	-0.20853
TRUB2	10	0.0045966	0.025589	0.346227	1363	6	-0.50222	0.78151	0.91156	1	16066	2	-0.50222
NDUFV1	10	0.0045992	0.025602	0.346227	1364	8	-0.82176	0.90864	0.95729	1	16996	1	-0.82176
ZNF142	10	0.0045993	0.025603	0.346227	1365	8	-0.63996	0.49031	0.7466	1	13158	1	-0.63996
KPNB1	10	0.004605	0.025629	0.346227	1366	7	-1.6981	0.86433	0.93885	1	16625	2	-1.6981
SERPINA4	10	0.0046094	0.025649	0.346227	1367	8	-0.55572	0.73349	0.88613	1	15568	2	-0.55572
CFH	10	0.0046114	0.025658	0.346227	1368	7	-0.98749	0.98205	0.98383	1	17655	1	-0.98749
USP17L17	10	0.0046165	0.025678	0.346256	1369	7	-0.92344	0.99815	0.99814	1	18171	0	-0.92344
SLBP	10	0.0046281	0.025739	0.34682	1370	6	-0.80422	0.52503	0.77477	1	13685	2	-0.80422
TRAPPC11	10	0.0046584	0.025909	0.348856	1371	8	-1.1401	0.98575	0.98631	1	17725	1	-1.1401
PDCD6IP	10	0.004664	0.025931	0.348891	1372	7	-0.87979	0.92553	0.96562	1	17174	1	-0.87979
ARG1	10	0.0046882	0.026059	0.35036	1373	8	-0.51336	0.4043	0.67462	1	11968	1	-0.51336
RPS18	10	0.0046968	0.026099	0.350643	1374	7	-0.95344	0.89627	0.9517	1	16884	2	-0.95344
OBFC1	10	0.0047012	0.026118	0.350643	1375	7	-1.2115	0.95208	0.97285	1	17348	1	-1.2115
B3GNT6	10	0.0047054	0.026138	0.350661	1376	7	-0.60317	0.86554	0.9393	1	16633	1	-0.60317
RABL2B	10	0.004713	0.026173	0.350874	1377	7	-0.58685	0.99826	0.99824	1	18181	0	-0.58685
NUP155	10	0.0047176	0.026194	0.3509	1378	8	-0.93126	0.9874	0.98754	1	17759	1	-0.93126
DONSON	10	0.0047306	0.026258	0.3515	1379	8	-0.97444	0.99838	0.99837	1	18186	0	-0.97444
TXN	10	0.0047489	0.026348	0.352457	1380	5	-0.43871	0.13125	0.35186	0.962551	6748	4	-0.43871
MAGEA5	10	0.0047572	0.026391	0.352571	1381	5	-0.075335	0.95641	0.97397	1	17373	1	-0.075335
CEBPZ	10	0.0047579	0.026395	0.352571	1382	5	-1.0818	0.86836	0.94036	1	16664	2	-1.0818
UTP23	10	0.0047682	0.026449	0.353039	1383	7	-1.628	0.99893	0.99892	1	18235	0	-1.628
MED30	10	0.0047817	0.026521	0.353735	1384	7	-0.87252	0.95121	0.97265	1	17344	1	-0.87252
NDUFS8	10	0.0048121	0.026672	0.355503	1385	8	-0.91673	0.96188	0.97552	1	17412	1	-0.91673
EMC4	10	0.0048223	0.026731	0.356021	1386	7	-0.74888	0.35381	0.6313	1	11298	3	-0.74888
ACTR10	10	0.0048566	0.026904	0.358074	1387	7	-2.0303	0.64628	0.83928	1	14771	1	-2.0303
MRPL45	10	0.0048656	0.02695	0.358429	1388	7	-0.70344	0.38826	0.66093	1	11760	2	-0.70344
CECR2	10	0.0048735	0.026978	0.358542	1389	8	-0.76864	0.77119	0.90717	1	15975	2	-0.76864
EMID1	10	0.0049089	0.027146	0.360482	1390	6	-0.67312	0.46845	0.72858	1	12870	2	-0.67312
CCDC116	10	0.0049122	0.027163	0.360482	1391	7	-0.98629	0.52761	0.77684	1	13720	2	-0.98629
TREML2	10	0.0049297	0.027239	0.361226	1392	6	-0.3768	0.41186	0.68104	1	12089	3	-0.3768
IQSEC1	10	0.0049642	0.027431	0.363511	1393	6	-0.82609	0.59538	0.81305	1	14319	3	-0.82609
TAF1C	10	0.0049683	0.027453	0.363549	1394	7	-0.6075	0.95314	0.97311	1	17352	1	-0.6075
SLC30A9	10	0.0049776	0.027498	0.363711	1395	8	-0.95482	0.99637	0.99631	1	18067	0	-0.95482
ECM2	10	0.0049837	0.027525	0.363711	1396	7	-0.51122	0.072581	0.23064	0.914226	4655	2	-0.51122
AMPD2	10	0.0049837	0.027525	0.363711	1397	7	-0.78138	0.24135	0.51118	1	9315	3	-0.78138
USP8	10	0.0049911	0.027564	0.36375	1398	7	-1.2193	0.92829	0.96706	1	17214	1	-1.2193
SMIM17	10	0.0049917	0.027567	0.36375	1399	6	-0.52975	0.44507	0.70918	1	12559	3	-0.52975
RRP36	10	0.0050332	0.027768	0.365664	1400	7	-1.0315	0.87086	0.94128	1	16677	1	-1.0315
MPHOSPH10	10	0.0050351	0.027779	0.365664	1401	5	-1.2553	0.92728	0.96654	1	17200	2	-1.2553
SHB	10	0.0050365	0.027786	0.365664	1402	5	-0.59657	0.078501	0.2444	0.920891	4892	4	-0.59657
RPS17	10	0.0050409	0.027805	0.365664	1403	7	-0.42802	0.36058	0.63709	1	11387	3	-0.42802
SF3B6	10	0.0050448	0.027828	0.365664	1404	3	0.11999	0.16668	0.40565	0.984992	7602	4	0.11999
MRPL42	10	0.0050453	0.027831	0.365664	1405	7	-0.75177	0.85813	0.93656	1	16582	2	-0.75177
DMRTA1	10	0.0050518	0.027861	0.365798	1406	6	-0.74887	0.95537	0.97369	1	17364	1	-0.74887
ZNF235	10	0.0050611	0.027902	0.366073	1407	7	-0.92371	0.92362	0.9646	1	17150	2	-0.92371
TEFM	10	0.0050752	0.027969	0.366495	1408	5	-0.51359	0.97721	0.98125	1	17581	1	-0.51359
PCDHGA5	10	0.0050758	0.027974	0.366495	1409	8	-0.38784	0.93399	0.96899	1	17249	1	-0.38784
MRE11A	10	0.005081	0.027997	0.366544	1410	7	-1.0472	0.98791	0.98797	1	17773	1	-1.0472
OTUD7B	10	0.005141	0.02829	0.370122	1411	6	-0.45967	0.053107	0.18374	0.886739	3825	3	-0.45967
PPP1R12A	10	0.0051552	0.028356	0.370723	1412	7	-1.2221	0.99425	0.99419	1	17972	0	-1.2221
CDC123	10	0.0051618	0.028385	0.370839	1413	6	-0.96756	0.91143	0.95863	1	17029	2	-0.96756
KRT27	10	0.0051863	0.028503	0.372117	1414	5	0.026155	0.084759	0.25862	0.923955	5166	4	0.026155
GTF3C1	10	0.0051977	0.028556	0.372381	1415	7	-0.92902	0.42927	0.69586	1	12339	3	-0.92902
RBX1	10	0.0051988	0.028564	0.372381	1416	6	-0.55768	0.74673	0.89337	1	15699	3	-0.55768
PPP2R4	10	0.0052079	0.028614	0.372666	1417	8	-0.77432	0.423	0.69057	1	12235	2	-0.77432
WEE1	10	0.0052106	0.028626	0.372666	1418	7	-0.67271	0.88685	0.94766	1	16800	1	-0.67271
SYT15	10	0.0052364	0.028771	0.37417	1419	8	-0.8279	0.98031	0.98283	1	17626	1	-0.8279
DHDDS	10	0.005239	0.028782	0.37417	1420	7	-1.4643	0.86265	0.9382	1	16609	1	-1.4643
MED1	10	0.0052538	0.028852	0.374806	1421	7	-0.86856	0.051121	0.17866	0.885807	3722	3	-0.86856
KRTAP19-3	10	0.0052734	0.028947	0.375782	1422	5	-0.28894	0.64142	0.83676	1	14718	3	-0.28894
CGB1	10	0.0052935	0.029034	0.376429	1423	5	-0.071953	0.58065	0.80557	1	14211	3	-0.071953
CHCHD1	10	0.0052945	0.029038	0.376429	1424	5	-0.31475	0.9959	0.99585	1	18050	0	-0.31475
DNTTIP2	10	0.0053119	0.02911	0.377096	1425	8	-0.87752	0.81321	0.92121	1	16236	1	-0.87752
TICRR	10	0.0053297	0.02919	0.377873	1426	8	-0.93868	0.75986	0.90074	1	15846	2	-0.93868
DDX39B	10	0.005353	0.029323	0.379278	1427	7	-1.0283	0.83255	0.92752	1	16382	2	-1.0283
LGALS1	10	0.0053561	0.02934	0.379278	1428	7	-0.72084	0.092669	0.27632	0.932515	5469	3	-0.72084
RTCB	10	0.0053686	0.029396	0.379747	1429	7	-0.70119	0.399	0.67011	1	11911	3	-0.70119
CEP192	10	0.0053774	0.029432	0.379839	1430	6	-0.71403	0.99004	0.98992	1	17825	0	-0.71403
KCTD21	10	0.0053803	0.029445	0.379839	1431	6	-0.71975	0.55249	0.79148	1	13976	3	-0.71975
GCSH	10	0.0054019	0.029561	0.381067	1432	5	-0.76964	0.98365	0.98485	1	17684	1	-0.76964
IGDCC4	10	0.0054093	0.029591	0.381195	1433	8	-0.55901	0.9222	0.96389	1	17132	1	-0.55901
NGLY1	10	0.0054195	0.029651	0.381696	1434	6	-0.67814	0.53476	0.78253	1	13820	2	-0.67814
TAF10	10	0.0054296	0.029698	0.381978	1435	8	-1.3434	0.73683	0.8879	1	15603	1	-1.3434
CWC25	10	0.0054323	0.029714	0.381978	1436	6	-1.1363	0.41735	0.68569	1	12158	1	-1.1363
MTERF4	10	0.0054612	0.029857	0.383551	1437	8	-0.719	0.4249	0.69219	1	12265	2	-0.719
GSPT2	10	0.0054665	0.029885	0.383636	1438	7	-0.29387	0.92705	0.96642	1	17196	2	-0.29387
MATK	10	0.0054792	0.029953	0.38425	1439	7	-0.41337	0.83913	0.92981	1	16444	2	-0.41337
MESP2	10	0.0054939	0.030022	0.384617	1440	8	-0.33569	0.97259	0.97923	1	17522	1	-0.33569
DNLZ	10	0.0054946	0.030023	0.384617	1441	7	-0.6004	0.80385	0.91823	1	16177	2	-0.6004
TNFSF15	10	0.0055086	0.030088	0.38506	1442	8	-0.88855	0.98769	0.98779	1	17766	1	-0.88855
ERN2	10	0.0055122	0.030105	0.38506	1443	8	-0.43257	0.99911	0.99911	1	18252	0	-0.43257
CCDC137	10	0.0055165	0.030127	0.38506	1444	6	-1.1159	0.73281	0.88576	1	15555	2	-1.1159
MYOM3	10	0.0055208	0.030153	0.38506	1445	7	-0.6088	0.99075	0.99064	1	17851	0	-0.6088
SPTBN5	10	0.0055228	0.030162	0.38506	1446	8	-0.6859	0.38695	0.65982	1	11735	2	-0.6859
MRPL12	10	0.0055316	0.030203	0.385307	1447	7	-1.0934	0.9887	0.98862	1	17787	1	-1.0934
RPS27	10	0.0055398	0.030241	0.385533	1448	3	-0.5829	0.99292	0.99284	1	17913	0	-0.5829
MTERF3	10	0.00555	0.030286	0.385835	1449	8	-0.5035	0.46827	0.72842	1	12866	2	-0.5035
RBBP5	10	0.0055625	0.030357	0.38647	1450	8	-1.6066	0.95601	0.97386	1	17369	1	-1.6066
IQSEC3	10	0.0055755	0.030423	0.38705	1451	6	-0.56328	0.92631	0.96602	1	17185	2	-0.56328
CDH24	10	0.0055984	0.030542	0.388297	1452	5	-0.020971	0.20312	0.45834	1	8421	5	-0.020971
FZR1	10	0.0056234	0.030643	0.389311	1453	7	-0.70163	0.40346	0.67387	1	11956	2	-0.70163
FRG2C	10	0.0056479	0.030757	0.390351	1454	8	-0.50115	0.76439	0.90332	1	15895	1	-0.50115
EXOSC5	10	0.0056534	0.030785	0.390351	1455	8	-0.47868	0.92212	0.96385	1	17131	1	-0.47868
HIST1H3I	10	0.0056539	0.030788	0.390351	1456	8	-1.1464	0.99436	0.99431	1	17977	0	-1.1464
COASY	10	0.0056687	0.030859	0.390892	1457	4	-0.16848	0.39357	0.66545	1	11830	4	-0.16848
TUBB4A	10	0.0056734	0.030883	0.390892	1458	6	-0.71557	0.17362	0.41589	0.985658	7789	3	-0.71557
ITGA10	10	0.0056764	0.030894	0.390892	1459	6	-0.33555	0.001319	0.0084048	0.628906	239	3	-0.33555
RPL7A	10	0.0056834	0.030922	0.390977	1460	7	-0.68744	0.97933	0.9823	1	17613	1	-0.68744
SLC25A19	10	0.0057028	0.031022	0.391743	1461	6	-1.0416	0.98886	0.98877	1	17793	1	-1.0416
SHFM1	10	0.0057034	0.031025	0.391743	1462	7	-0.97509	0.65745	0.84504	1	14873	1	-0.97509
ATP5L2	10	0.0058137	0.031576	0.398418	1463	6	-0.48276	0.27366	0.55375	1	10028	3	-0.48276
RNF6	10	0.0058203	0.031606	0.398525	1464	7	-0.72012	0.33413	0.61404	1	10988	2	-0.72012
DYNC1I2	10	0.0059113	0.032028	0.403297	1465	6	-0.70236	0.8487	0.93314	1	16506	2	-0.70236
NSMCE4A	10	0.0059114	0.032028	0.403297	1466	7	-0.99234	0.86035	0.93734	1	16593	1	-0.99234
TAF4	10	0.0059156	0.032052	0.403332	1467	7	-0.79316	0.91808	0.96183	1	17101	2	-0.79316
AP1B1	10	0.0059334	0.03216	0.403957	1468	8	-0.457	0.72041	0.87891	1	15441	2	-0.457
NUP188	10	0.0059345	0.032163	0.403957	1469	7	-0.63886	0.87732	0.94383	1	16733	2	-0.63886
TUBA1B	10	0.0059358	0.032168	0.403957	1470	7	-1.0281	0.22732	0.49205	1	9013	3	-1.0281
PIGS	10	0.0059613	0.032297	0.405151	1471	7	-0.45508	0.59968	0.81522	1	14358	2	-0.45508
KARS	10	0.0059663	0.032327	0.405151	1472	7	-1.9489	0.16921	0.40938	0.985658	7663	1	-1.9489
NDUFAF5	10	0.0059671	0.032329	0.405151	1473	7	-0.91846	0.42909	0.69571	1	12337	3	-0.91846
GRIN1	10	0.0059763	0.032372	0.40542	1474	8	-0.4712	0.7159	0.87643	1	15396	1	-0.4712
PLA2G3	10	0.0059858	0.032417	0.405662	1475	5	-0.3198	0.9042	0.9553	1	16963	1	-0.3198
TOP1	10	0.0059894	0.032435	0.405662	1476	6	-1.1553	0.4125	0.68158	1	12100	1	-1.1553
DXO	10	0.0060101	0.032535	0.406324	1477	8	-0.52551	0.99429	0.99424	1	17974	0	-0.52551
OR10H1	10	0.0060149	0.032556	0.406324	1478	6	-0.70713	0.40353	0.67393	1	11957	2	-0.70713
ESPN	10	0.0060249	0.032604	0.406324	1479	8	-0.22734	0.9822	0.98392	1	17657	1	-0.22734
SLC25A14	10	0.0060281	0.03262	0.406324	1480	7	-0.60313	0.99844	0.99842	1	18193	0	-0.60313
NELFB	10	0.0060325	0.032642	0.406324	1481	8	-1.0825	0.98933	0.98921	1	17805	1	-1.0825
NFKBID	10	0.0060331	0.032649	0.406324	1482	4	-0.22011	0.60177	0.81627	1	14372	1	-0.22011
FAM134B	10	0.0060384	0.032678	0.406324	1483	4	-0.12085	0.66381	0.84843	1	14916	3	-0.12085
MRPL35	10	0.0060406	0.032689	0.406324	1484	4	-0.59153	0.2653	0.54289	1	9862	3	-0.59153
GUCD1	10	0.0060407	0.032691	0.406324	1485	8	-0.45636	0.48748	0.74425	1	13113	2	-0.45636
DPH1	10	0.0060578	0.032768	0.406616	1486	6	-0.90418	0.97614	0.98075	1	17566	1	-0.90418
SEPHS1	10	0.0060599	0.032776	0.406616	1487	5	-1.0387	0.89132	0.94955	1	16841	2	-1.0387
TBX6	10	0.0060707	0.032836	0.407088	1488	6	-0.38948	0.15487	0.38803	0.978744	7318	2	-0.38948
KCNJ18	10	0.0060934	0.032951	0.408089	1489	7	-0.57617	0.42089	0.68876	1	12207	2	-0.57617
TSGA10IP	10	0.0060958	0.032961	0.408089	1490	4	0.079762	0.085646	0.26066	0.92517	5200	5	0.079762
SNRPD1	10	0.0061005	0.032986	0.408127	1491	7	-1.7368	0.43125	0.69754	1	12375	2	-1.7368
RAET1G	10	0.0061218	0.033092	0.40916	1492	7	-0.48489	0.56435	0.79746	1	14067	2	-0.48489
ZNF843	10	0.0061386	0.033166	0.409659	1493	7	-0.61771	0.88212	0.94571	1	16767	2	-0.61771
GALK1	10	0.0061411	0.033177	0.409659	1494	4	-0.47679	0.3308	0.61108	1	10948	2	-0.47679
POLR2F	10	0.0061468	0.033208	0.409776	1495	7	-0.92348	0.47966	0.73783	1	13024	2	-0.92348
CENPL	10	0.0061652	0.033303	0.410673	1496	6	-0.82966	0.87292	0.94208	1	16691	2	-0.82966
COX4I1	10	0.0061757	0.033356	0.411053	1497	7	-1.014	0.99508	0.99503	1	18012	0	-1.014
KRTAP4-7	10	0.0061874	0.033409	0.411426	1498	6	-0.42604	0.48918	0.74567	1	13140	3	-0.42604
ISG20L2	10	0.006203	0.033481	0.412043	1499	5	-0.68985	0.43533	0.70095	1	12433	3	-0.68985
ALOX12B	10	0.0062248	0.033592	0.413127	1500	5	-0.22881	0.2101	0.46807	1	8597	5	-0.22881
CELSR1	10	0.0062537	0.033723	0.414455	1501	8	-0.52493	0.81772	0.92265	1	16266	1	-0.52493
SLC25A29	10	0.0062581	0.033745	0.414455	1502	3	0.22549	0.13146	0.35221	0.962777	6753	5	0.22549
ACKR1	10	0.0062805	0.033857	0.415529	1503	5	-0.31452	0.087058	0.26388	0.92852	5245	4	-0.31452
MED23	10	0.0062849	0.033877	0.415529	1504	6	-0.96412	0.75181	0.89623	1	15760	3	-0.96412
DDX23	10	0.006312	0.034006	0.416831	1505	7	-0.96587	0.40687	0.67681	1	12016	2	-0.96587
MRPS7	10	0.0063593	0.034231	0.41908	1506	7	-1.021	0.93708	0.96964	1	17270	1	-1.021
ACD	10	0.006363	0.034246	0.41908	1507	7	-0.67572	0.49906	0.75389	1	13276	2	-0.67572
GRN	10	0.0063651	0.034257	0.41908	1508	8	-1.1415	0.99721	0.99719	1	18115	0	-1.1415
CTRB2	10	0.0063767	0.034319	0.419556	1509	4	0.027952	0.20018	0.4541	1	8352	3	0.027952
MTRF1L	10	0.0063983	0.034419	0.420504	1510	4	-0.65286	0.093803	0.27877	0.93284	5515	2	-0.65286
EXOSC10	10	0.0064118	0.034485	0.421031	1511	8	-0.73862	0.9392	0.97004	1	17285	1	-0.73862
MINK1	10	0.0064593	0.034723	0.423658	1512	8	-0.6375	0.74751	0.8938	1	15705	2	-0.6375
KRTAP10-3	10	0.0065073	0.034934	0.425942	1513	4	-0.2415	0.037057	0.1424	0.859943	3056	4	-0.2415
HIST2H3C	10	0.0065259	0.035026	0.426785	1514	4	-0.136	0.46778	0.728	1	12857	2	-0.136
ATP6V1A	10	0.0065329	0.035061	0.426934	1515	7	-0.9908	0.46273	0.72381	1	12782	3	-0.9908
TENM2	10	0.0065629	0.035207	0.428422	1516	8	-0.58101	0.3566	0.63367	1	11333	2	-0.58101
UTP15	10	0.0065761	0.035261	0.428798	1517	7	-0.53026	0.32846	0.60904	1	10919	1	-0.53026
MT1A	9	0.0065828	0.032708	0.406324	1518	3	-0.06773	0.56447	0.77831	1	14068	2	-0.06773
ARCN1	10	0.0065837	0.035294	0.428807	1519	5	-1.2699	0.092422	0.27578	0.932347	5459	1	-1.2699
RBBP8NL	10	0.0065868	0.035308	0.428807	1520	4	-0.05719	0.73678	0.88787	1	15602	2	-0.05719
RPS27A	10	0.0066172	0.035457	0.430143	1521	7	-1.4315	0.30955	0.59219	1	10658	2	-1.4315
MAD2L1	10	0.0066197	0.035465	0.430143	1522	8	-2.0664	0.90794	0.95697	1	16990	2	-2.0664
GPR31	10	0.0066296	0.035515	0.430469	1523	6	-0.47322	0.40132	0.6721	1	11931	2	-0.47322
NSMCE2	10	0.0066383	0.035557	0.430696	1524	5	-0.68512	0.8472	0.93262	1	16490	2	-0.68512
DDX20	10	0.0066546	0.035651	0.431287	1525	7	-1.6565	0.6867	0.86068	1	15107	2	-1.6565
RBM8A	10	0.0066549	0.035652	0.431287	1526	6	-0.95971	0.37073	0.64584	1	11508	3	-0.95971
IKBKAP	10	0.0066615	0.035686	0.431406	1527	7	-1.1126	0.4129	0.68192	1	12107	2	-1.1126
NET1	10	0.006682	0.03579	0.431864	1528	7	-0.78235	0.37915	0.65313	1	11620	3	-0.78235
TRAF3	10	0.0066851	0.035805	0.431864	1529	8	-0.52894	0.808	0.91954	1	16202	1	-0.52894
SMCO4	10	0.0066865	0.035811	0.431864	1530	3	0.71952	0.01178	0.055992	0.767239	1346	7	0.71952
ABHD11	10	0.0066883	0.035817	0.431864	1531	6	-0.59309	0.5263	0.77576	1	13702	4	-0.59309
CD6	10	0.0067049	0.03589	0.432237	1532	6	-0.65266	0.99492	0.99487	1	18003	0	-0.65266
RPL23A	10	0.0067055	0.035895	0.432237	1533	8	-1.2447	0.4403	0.70516	1	12492	2	-1.2447
GPR75	10	0.0067336	0.036025	0.433523	1534	6	-0.74168	0.41086	0.6802	1	12076	2	-0.74168
EXOSC2	10	0.0067401	0.036054	0.433589	1535	6	-1.2304	0.40403	0.67438	1	11963	1	-1.2304
MLLT1	10	0.006756	0.036133	0.433951	1536	8	-0.49357	0.99622	0.99616	1	18061	0	-0.49357
NDUFB3	10	0.0067567	0.036136	0.433951	1537	6	-0.53175	0.018404	0.080635	0.810617	1834	3	-0.53175
AXL	10	0.0067655	0.036179	0.433951	1538	3	0.18783	0.078924	0.24536	0.920891	4916	5	0.18783
GOLGA6D	10	0.0067708	0.036199	0.433951	1539	5	-0.1632	0.57349	0.802	1	14148	2	-0.1632
VGLL3	10	0.0067767	0.036224	0.433951	1540	5	-0.016051	0.17631	0.41981	0.988	7841	5	-0.016051
PSTK	10	0.006777	0.036225	0.433951	1541	8	-0.82363	0.9964	0.99635	1	18072	0	-0.82363
PARG	10	0.0067821	0.036254	0.434009	1542	6	-1.0347	0.48962	0.746	1	13144	4	-1.0347
POLR1B	10	0.0067932	0.036315	0.43446	1543	7	-2.1464	0.99818	0.99817	1	18174	0	-2.1464
ADSL	10	0.0068131	0.036417	0.435397	1544	7	-0.82478	0.95718	0.97419	1	17379	1	-0.82478
KRTAP4-11	10	0.0068425	0.036551	0.43671	1545	7	-0.6263	0.86356	0.93857	1	16620	2	-0.6263
PRR34	10	0.0068478	0.036574	0.43671	1546	7	-0.64587	0.23717	0.50551	1	9228	3	-0.64587
DGCR6L	10	0.0068741	0.036703	0.43797	1547	8	-0.26191	0.97213	0.97903	1	17518	1	-0.26191
CISD3	10	0.0068923	0.036789	0.43851	1548	7	-0.64605	0.00067316	0.004711	0.618977	134	2	-0.64605
CREB3L1	10	0.0068939	0.036796	0.43851	1549	6	-0.56204	0.51216	0.76447	1	13474	4	-0.56204
TRANK1	10	0.0069028	0.036844	0.438698	1550	7	-0.51447	0.98389	0.98502	1	17694	1	-0.51447
PRPF38A	10	0.0069058	0.036859	0.438698	1551	6	-1.0253	0.085412	0.26015	0.924801	5189	3	-1.0253
RCCD1	10	0.0069254	0.036942	0.439398	1552	4	-0.046198	0.54018	0.78547	1	13875	3	-0.046198
JUNB	10	0.0069542	0.037072	0.440314	1553	4	0.030161	0.24943	0.52208	1	9511	5	0.030161
CCNH	10	0.0069552	0.037076	0.440314	1554	7	-0.9059	0.8261	0.92533	1	16315	2	-0.9059
WDR59	10	0.0069592	0.03709	0.440314	1555	7	-0.79653	0.71397	0.87534	1	15380	2	-0.79653
ALG14	10	0.0069682	0.037134	0.440546	1556	7	-0.67321	0.13777	0.36203	0.966606	6914	1	-0.67321
TIPIN	10	0.0069887	0.03722	0.441281	1557	5	-0.65933	0.49275	0.74863	1	13186	3	-0.65933
ANGPTL4	10	0.006995	0.037249	0.441341	1558	6	-0.57119	0.14533	0.37356	0.972825	7086	4	-0.57119
ZNF106	10	0.0070205	0.037374	0.442544	1559	8	-0.96373	0.91744	0.96149	1	17094	1	-0.96373
SPC25	10	0.0070316	0.037421	0.442812	1560	7	-0.71539	0.74653	0.89326	1	15696	2	-0.71539
USP17L30	10	0.007039	0.037456	0.442947	1561	7	-0.81664	0.96194	0.97554	1	17413	1	-0.81664
KDM5A	10	0.007058	0.03754	0.443527	1562	7	-1.0175	0.99421	0.99416	1	17969	0	-1.0175
SFI1	10	0.0070613	0.037553	0.443527	1563	3	-0.033362	0.12924	0.34865	0.961474	6694	4	-0.033362
PRR22	10	0.0070689	0.037589	0.443668	1564	4	-0.35086	0.97203	0.97899	1	17515	1	-0.35086
PRRC2A	10	0.0070855	0.037665	0.444276	1565	6	-0.37655	0.98549	0.98611	1	17721	1	-0.37655
TPRA1	10	0.0071208	0.037856	0.446224	1566	6	-0.74405	0.86838	0.94037	1	16665	2	-0.74405
ZNF322	10	0.0071252	0.037878	0.446224	1567	7	-0.59312	0.80331	0.91808	1	16171	1	-0.59312
SBDS	10	0.0071665	0.038072	0.44804	1568	7	-1.0535	0.64523	0.83872	1	14760	3	-1.0535
TBC1D3F	10	0.0071688	0.038081	0.44804	1569	8	-0.63569	0.79536	0.91561	1	16134	1	-0.63569
HPCAL1	10	0.0071964	0.038201	0.449168	1570	7	-0.63396	0.32136	0.60278	1	10806	2	-0.63396
CTU2	10	0.0072077	0.038253	0.449487	1571	6	-0.68025	0.98567	0.98624	1	17724	1	-0.68025
NPIPB5	10	0.0072239	0.03832	0.44979	1572	7	-0.8939	0.079105	0.24579	0.920891	4924	3	-0.8939
DDX49	10	0.0072254	0.038327	0.44979	1573	8	-0.67451	0.76708	0.90484	1	15926	1	-0.67451
WDR91	10	0.0072437	0.038403	0.450313	1574	3	0.31027	0.11735	0.32927	0.954223	6370	5	0.31027
OR4F5	10	0.0072498	0.038429	0.450313	1575	7	-0.56126	0.22328	0.48652	1	8915	2	-0.56126
RGPD1	10	0.0072526	0.038445	0.450313	1576	7	-0.93605	0.097322	0.28657	0.935443	5655	2	-0.93605
APRT	10	0.0072728	0.038532	0.451051	1577	8	-0.48232	0.6751	0.85445	1	15013	2	-0.48232
ATF7	10	0.0073048	0.038678	0.452221	1578	5	-0.49149	0.53342	0.78149	1	13797	3	-0.49149
CIRBP	10	0.0073078	0.038687	0.452221	1579	7	-0.69607	0.83456	0.92821	1	16399	2	-0.69607
HLA-C	10	0.0073123	0.038706	0.452221	1580	6	-0.65966	0.87919	0.94457	1	16750	2	-0.65966
ST8SIA2	10	0.0073289	0.038787	0.452887	1581	3	0.31667	0.00099614	0.0066381	0.628906	186	5	0.31667
B4GALT3	10	0.0073371	0.038833	0.452972	1582	6	-0.47115	0.7333	0.88602	1	15561	3	-0.47115
RBMXL1	10	0.0073398	0.038844	0.452972	1583	7	-0.63653	0.54623	0.78843	1	13929	1	-0.63653
ANAPC15	10	0.0073699	0.038972	0.453878	1584	7	-0.65402	0.50385	0.75773	1	13343	2	-0.65402
NCAN	10	0.0073775	0.039005	0.453878	1585	4	-0.13633	0.51238	0.76464	1	13478	4	-0.13633
FAM231A	10	0.0073824	0.03903	0.453878	1586	7	-0.78271	0.82551	0.92513	1	16307	2	-0.78271
ING3	10	0.0073833	0.039035	0.453878	1587	7	-1.3652	0.95342	0.97318	1	17357	1	-1.3652
ATL2	10	0.0073898	0.039064	0.453878	1588	7	-1.1058	0.86577	0.93939	1	16636	1	-1.1058
PLEKHG5	10	0.0073906	0.039069	0.453878	1589	7	-0.22542	0.98093	0.98318	1	17638	1	-0.22542
SLC46A1	10	0.0074256	0.039249	0.45561	1590	5	-0.26803	0.76768	0.9052	1	15934	2	-0.26803
HIST1H3F	10	0.007429	0.039271	0.45561	1591	5	-0.28325	0.82744	0.92579	1	16333	1	-0.28325
UNC13D	10	0.0074338	0.039292	0.45561	1592	8	-0.71189	0.84919	0.93333	1	16513	1	-0.71189
ATP6V1C1	10	0.0074425	0.039329	0.455753	1593	7	-0.72453	0.99942	0.99941	1	18277	0	-0.72453
MUC2	10	0.0074519	0.039374	0.455983	1594	8	-0.37757	0.94484	0.97121	1	17310	1	-0.37757
HIST2H4A	10	0.0074843	0.039529	0.457483	1595	4	-0.078399	0.12887	0.34808	0.961152	6685	4	-0.078399
CES1	10	0.0074894	0.039553	0.457483	1596	7	-0.48919	0.11936	0.33294	0.956364	6425	2	-0.48919
NCBP1	10	0.0075035	0.039613	0.457891	1597	8	-1.1436	0.052762	0.18286	0.886003	3810	2	-1.1436
CTCF	10	0.0075964	0.04006	0.462495	1598	5	-0.043323	0.42791	0.69472	1	12310	4	-0.043323
PMM1	10	0.0075969	0.040061	0.462495	1599	6	-0.48139	0.32662	0.60742	1	10889	2	-0.48139
INO80	10	0.0076077	0.040115	0.46276	1600	6	-0.99411	0.81892	0.92301	1	16272	2	-0.99411
NUP62	10	0.0076122	0.040137	0.46276	1601	7	-1.039	0.8674	0.94001	1	16651	1	-1.039
SYPL2	10	0.0076171	0.040159	0.46276	1602	6	-0.51393	0.32465	0.60568	1	10859	2	-0.51393
EMP1	10	0.0076239	0.040192	0.462842	1603	8	-0.416	0.67479	0.8543	1	15011	1	-0.416
PGAM2	10	0.0076552	0.040326	0.464097	1604	6	-0.5231	0.90805	0.95702	1	16992	2	-0.5231
DARS2	10	0.0076677	0.040392	0.464566	1605	7	-1.5557	0.81989	0.92332	1	16274	2	-1.5557
CORO6	10	0.0076935	0.040522	0.465559	1606	6	-0.53777	0.18941	0.43867	0.997525	8117	4	-0.53777
CTDSPL2	10	0.0076943	0.040528	0.465559	1607	8	-0.91632	0.9837	0.98489	1	17687	1	-0.91632
EGFL8	10	0.0077034	0.040581	0.465805	1608	4	-0.13687	0.99235	0.99225	1	17895	0	-0.13687
TRAPPC13	10	0.0077117	0.04062	0.465805	1609	7	-0.71262	0.16953	0.40983	0.985658	7668	1	-0.71262
PI4KA	10	0.0077128	0.040625	0.465805	1610	6	-0.66643	0.84376	0.93144	1	16467	2	-0.66643
EIF3L	10	0.007727	0.040688	0.466235	1611	8	-0.64121	0.7284	0.88326	1	15519	2	-0.64121
ADRM1	10	0.0077561	0.040841	0.46769	1612	6	-0.87552	0.92263	0.96411	1	17139	2	-0.87552
OR51V1	10	0.0077996	0.041063	0.469947	1613	7	-0.41741	0.57335	0.80192	1	14146	3	-0.41741
BIRC5	10	0.0078204	0.041153	0.47068	1614	5	-1.0614	0.24539	0.51665	1	9401	2	-1.0614
ZC3H12A	10	0.0078623	0.041348	0.472432	1615	5	-0.60075	0.46909	0.72914	1	12881	3	-0.60075
AQP12A	10	0.0078639	0.041357	0.472432	1616	2	-0.10657	0.08096	0.25004	0.922754	5002	3	-0.10657
MIOS	10	0.0078778	0.041424	0.472905	1617	6	-0.56969	0.31689	0.59871	1	10748	1	-0.56969
PDCL	10	0.0078947	0.041496	0.473006	1618	8	-0.44138	0.83859	0.92961	1	16438	1	-0.44138
PPP1R26	10	0.0078959	0.041499	0.473006	1619	6	-0.34978	0.71751	0.87734	1	15414	2	-0.34978
TEX13A	10	0.0079021	0.041521	0.473006	1620	7	-0.2841	0.69376	0.86446	1	15186	2	-0.2841
HNRNPK	10	0.0079094	0.041564	0.473006	1621	7	-0.86142	0.49087	0.7471	1	13163	2	-0.86142
ATP6V1D	10	0.0079148	0.041584	0.473006	1622	4	-0.86272	0.32052	0.60205	1	10795	1	-0.86272
EXD3	10	0.0079153	0.041587	0.473006	1623	5	-0.56826	0.92733	0.96657	1	17201	2	-0.56826
OR52B4	10	0.0079337	0.041664	0.47348	1624	7	-0.64547	0.38762	0.66039	1	11748	2	-0.64547
ELP5	10	0.0079374	0.041685	0.47348	1625	6	-1.0742	0.071876	0.22895	0.913684	4623	3	-1.0742
CWF19L2	10	0.007947	0.041729	0.47348	1626	7	-0.61114	0.45474	0.71716	1	12693	3	-0.61114
RING1	10	0.0079478	0.041731	0.47348	1627	7	-0.49151	0.85489	0.93538	1	16557	1	-0.49151
COPS4	10	0.0079833	0.041894	0.474941	1628	6	-1.1356	0.28206	0.56468	1	10201	2	-1.1356
CCT5	10	0.0079883	0.041911	0.474941	1629	5	-1.058	0.38225	0.65583	1	11664	4	-1.058
SNF8	10	0.0080046	0.041973	0.475348	1630	6	-1.4044	0.57974	0.80511	1	14204	1	-1.4044
BPIFA3	10	0.0080211	0.04204	0.475675	1631	7	-0.69117	0.69469	0.86495	1	15198	3	-0.69117
KIAA1324	10	0.0080319	0.042079	0.475675	1632	6	-0.68085	0.46276	0.72383	1	12783	2	-0.68085
NRBP1	10	0.0080321	0.042079	0.475675	1633	7	-1.1233	0.99942	0.99941	1	18278	0	-1.1233
TBPL2	10	0.0080429	0.042123	0.475881	1634	7	-0.58193	0.8608	0.93752	1	16596	1	-0.58193
ACTR6	10	0.008074	0.042241	0.476922	1635	5	-0.39437	0.045805	0.16515	0.876131	3479	3	-0.39437
MPRIP	10	0.008089	0.0423	0.477302	1636	7	-0.73686	0.83536	0.9285	1	16407	2	-0.73686
MRPL46	10	0.0081197	0.042438	0.478559	1637	7	-0.91758	0.82687	0.92559	1	16326	2	-0.91758
CEACAM6	10	0.0081313	0.042487	0.478823	1638	5	-0.20132	0.96064	0.97514	1	17404	1	-0.20132
EP300	10	0.0082023	0.042775	0.481248	1639	7	-0.80872	0.99841	0.99839	1	18190	0	-0.80872
BBC3	10	0.0082032	0.042777	0.481248	1640	7	-0.50245	0.84744	0.9327	1	16495	2	-0.50245
LCE5A	10	0.0082044	0.04278	0.481248	1641	6	-0.59968	0.38677	0.65967	1	11732	3	-0.59968
ALAS1	10	0.0082238	0.042858	0.481691	1642	6	-0.39984	0.56766	0.79913	1	14100	2	-0.39984
SCGB3A1	10	0.0082274	0.042872	0.481691	1643	7	-0.7579	0.92388	0.96475	1	17154	1	-0.7579
CACNG6	10	0.0082376	0.042914	0.481691	1644	6	-0.32624	0.45889	0.72065	1	12735	1	-0.32624
VPS51	10	0.0082399	0.042924	0.481691	1645	4	-0.2977	0.51522	0.76691	1	13524	4	-0.2977
DNAJB1	10	0.0082621	0.043007	0.48228	1646	6	-0.41589	0.20074	0.45492	1	8364	3	-0.41589
EFTUD1	10	0.0082709	0.043043	0.48228	1647	7	-1.0297	0.88623	0.9474	1	16793	1	-1.0297
SMARCD3	10	0.0082727	0.043055	0.48228	1648	7	-0.5264	0.61238	0.82178	1	14466	3	-0.5264
THOC7	10	0.0082903	0.043138	0.482642	1649	7	-1.1514	0.73467	0.88677	1	15581	1	-1.1514
AKR1B1	10	0.0082917	0.043144	0.482642	1650	1	0.099207	0.97822	0.98174	1	17598	1	0.099207
TMEM70	10	0.0083091	0.043203	0.482642	1651	6	-0.56723	0.67867	0.85638	1	15048	2	-0.56723
RPL36	10	0.0083123	0.043217	0.482642	1652	7	-1.102	0.028056	0.11435	0.835013	2528	1	-1.102
ALPI	10	0.0083126	0.043218	0.482642	1653	5	-0.15626	0.48553	0.74264	1	13081	4	-0.15626
PSMB4	10	0.0083796	0.043484	0.485319	1654	5	-0.56804	0.98151	0.98351	1	17647	1	-0.56804
LYG2	10	0.0084393	0.043707	0.487509	1655	4	-0.033222	0.22964	0.49521	1	9074	2	-0.033222
DPY30	10	0.0084485	0.043744	0.487627	1656	7	-1.6334	0.67253	0.85307	1	14993	2	-1.6334
ZNF761	10	0.0084671	0.043812	0.488097	1657	6	-0.24168	0.50261	0.75671	1	13324	2	-0.24168
TBC1D3L	10	0.0084859	0.043883	0.488537	1658	7	-0.55769	0.90931	0.95761	1	17002	2	-0.55769
EIF2AK4	10	0.0084976	0.043933	0.488537	1659	5	-0.71686	0.85886	0.93681	1	16584	2	-0.71686
ARHGEF11	10	0.0085004	0.043943	0.488537	1660	5	-0.20443	0.37836	0.65244	1	11613	4	-0.20443
CIAPIN1	10	0.0085036	0.043958	0.488537	1661	6	-0.83432	0.85181	0.93426	1	16531	1	-0.83432
PTDSS1	10	0.0085506	0.04414	0.490096	1662	7	-0.95426	0.95111	0.97263	1	17343	1	-0.95426
MSLN	10	0.0085566	0.044165	0.490096	1663	6	-0.39079	0.74999	0.89519	1	15735	2	-0.39079
RPGRIP1	10	0.008559	0.044178	0.490096	1664	5	-0.55889	0.35682	0.63387	1	11336	2	-0.55889
GPRASP1	10	0.0086211	0.044424	0.492537	1665	6	-0.31123	0.47127	0.73089	1	12914	3	-0.31123
CASKIN2	10	0.0086365	0.044489	0.492807	1666	6	-0.8256	0.5204	0.77104	1	13606	2	-0.8256
EIF3J	10	0.0086394	0.044502	0.492807	1667	5	-0.88397	0.91723	0.96139	1	17091	2	-0.88397
GLE1	10	0.0086977	0.044734	0.494851	1668	7	-0.47674	0.3204	0.60193	1	10794	2	-0.47674
TWISTNB	10	0.0086986	0.04474	0.494851	1669	7	-0.86088	0.14669	0.37568	0.974156	7119	2	-0.86088
ITPR3	10	0.0087079	0.044786	0.495058	1670	6	-0.49166	0.27463	0.55504	1	10042	3	-0.49166
SPEG	10	0.0087225	0.044842	0.495378	1671	6	-0.74685	0.41974	0.68777	1	12190	3	-0.74685
ABHD1	10	0.0087368	0.044895	0.495674	1672	3	0.44951	0.012063	0.057047	0.770933	1366	6	0.44951
USP6	10	0.008745	0.044931	0.495774	1673	6	-0.65814	0.87714	0.94376	1	16730	2	-0.65814
GAR1	10	0.0088263	0.045261	0.49911	1674	4	-0.17934	0.028331	0.11525	0.835552	2541	4	-0.17934
NLRP6	10	0.0088433	0.045327	0.499545	1675	5	-0.015133	0.33189	0.61201	1	10961	4	-0.015133
FOXQ1	10	0.0089126	0.045587	0.501984	1676	5	0.051457	0.19456	0.44611	0.999739	8233	5	0.051457
TSEN54	10	0.0089173	0.045603	0.501984	1677	7	-0.80818	0.99782	0.9978	1	18146	0	-0.80818
GSPT1	10	0.0089286	0.045647	0.502023	1678	5	-0.58945	0.62349	0.82752	1	14560	3	-0.58945
DGCR6	10	0.0089334	0.045661	0.502023	1679	7	-0.5098	0.98698	0.98722	1	17751	1	-0.5098
TRMT61A	10	0.0089719	0.045823	0.503504	1680	7	-0.90673	0.60362	0.81723	1	14386	1	-0.90673
SPRED3	10	0.0089987	0.045928	0.504364	1681	5	-0.24703	0.44354	0.70786	1	12539	4	-0.24703
CCNE2	10	0.0090195	0.046008	0.504431	1682	7	-1.2142	0.19842	0.45159	1	8315	1	-1.2142
ATPAF2	10	0.0090196	0.046009	0.504431	1683	7	-0.79107	0.89609	0.95163	1	16882	1	-0.79107
GRAPL	10	0.0090323	0.046058	0.504431	1684	3	0.067712	0.72426	0.88105	1	15481	3	0.067712
PLRG1	10	0.0090381	0.046082	0.504431	1685	6	-0.76878	0.99888	0.99886	1	18228	0	-0.76878
ABCG4	10	0.0090391	0.046085	0.504431	1686	4	0.2902	0.12954	0.34914	0.961549	6699	5	0.2902
VMA21	10	0.0090426	0.046098	0.504431	1687	7	-0.26713	0.74216	0.89089	1	15650	1	-0.26713
RRP15	10	0.0090934	0.046296	0.506297	1688	7	-0.65924	0.73291	0.88582	1	15557	3	-0.65924
PSMB7	10	0.0091027	0.046336	0.506431	1689	6	-1.2694	0.67345	0.85357	1	15000	3	-1.2694
TAF6L	10	0.0091331	0.046459	0.507478	1690	7	-0.90835	0.9986	0.99858	1	18211	0	-0.90835
MBTPS2	10	0.009192	0.046689	0.509211	1691	5	-0.021089	0.4858	0.74286	1	13087	3	-0.021089
RBM39	10	0.0091927	0.046694	0.509211	1692	7	-1.9384	0.84672	0.93246	1	16484	2	-1.9384
OR5T2	10	0.0091954	0.046701	0.509211	1693	4	0.22046	0.17217	0.41378	0.985658	7737	5	0.22046
CABP5	10	0.0092386	0.046862	0.51067	1694	5	-0.0086423	0.21282	0.47195	1	8668	4	-0.0086423
CETN3	10	0.0093002	0.047086	0.512804	1695	6	-0.82837	0.77439	0.90899	1	16010	3	-0.82837
AHCYL1	10	0.0093074	0.047116	0.512835	1696	6	-0.51158	0.78038	0.91121	1	16059	2	-0.51158
AGAP2	10	0.009316	0.047158	0.512987	1697	5	-0.26208	0.57483	0.80266	1	14164	1	-0.26208
GPAA1	10	0.0093259	0.047193	0.513064	1698	7	-0.64865	0.98229	0.98397	1	17660	1	-0.64865
VPS37A	10	0.0093545	0.047314	0.513737	1699	7	-0.52212	0.89195	0.94982	1	16845	1	-0.52212
BRINP2	10	0.0093602	0.047335	0.513737	1700	6	-0.7727	0.99472	0.99468	1	17992	0	-0.7727
WFDC5	10	0.0093606	0.047338	0.513737	1701	4	0.2026	0.078834	0.24518	0.920891	4909	5	0.2026
DYRK1A	10	0.0093848	0.047434	0.514309	1702	5	-0.75345	0.97434	0.97997	1	17545	1	-0.75345
TKT	10	0.0094043	0.0475	0.514309	1703	5	-0.96221	0.73623	0.88759	1	15597	1	-0.96221
DDX18	10	0.0094106	0.047518	0.514309	1704	7	-0.94778	0.57205	0.80128	1	14129	3	-0.94778
IER2	10	0.0094171	0.047539	0.514309	1705	6	-0.51382	0.79544	0.91564	1	16135	1	-0.51382
L3MBTL3	10	0.0094209	0.047552	0.514309	1706	7	-0.94078	0.9949	0.99485	1	18002	0	-0.94078
UBAP2L	10	0.0094216	0.047558	0.514309	1707	6	-0.66596	0.68648	0.86055	1	15105	3	-0.66596
DUSP12	10	0.0094385	0.04762	0.51468	1708	7	-0.8317	0.16032	0.39619	0.98076	7456	1	-0.8317
IMPACT	10	0.0094674	0.047747	0.515741	1709	4	0.03088	0.37771	0.65189	1	11605	3	0.03088
MTHFR	10	0.0095107	0.047905	0.516955	1710	6	-0.62733	0.12651	0.34438	0.959936	6621	3	-0.62733
TACSTD2	10	0.0095141	0.047915	0.516955	1711	3	0.022472	0.15734	0.39171	0.979033	7382	5	0.022472
TXNL4B	10	0.0095523	0.048061	0.517795	1712	4	0.10734	0.0067401	0.036041	0.721734	916	4	0.10734
PAGR1	10	0.0095526	0.048062	0.517795	1713	7	-0.59528	0.33755	0.61697	1	11036	3	-0.59528
ABCG8	10	0.0095654	0.048115	0.517795	1714	7	-0.63175	0.050019	0.17589	0.884264	3663	3	-0.63175
CACNA1B	10	0.0095666	0.048119	0.517795	1715	7	-0.6399	0.82878	0.92626	1	16346	2	-0.6399
TBKBP1	10	0.0095732	0.048145	0.517795	1716	7	-0.6615	0.81704	0.92245	1	16260	1	-0.6615
EXOSC9	10	0.0095776	0.048161	0.517795	1717	7	-1.2395	0.9973	0.99727	1	18120	0	-1.2395
FRS2	10	0.0096007	0.048261	0.518535	1718	6	-0.64097	0.18231	0.42852	0.992539	7967	3	-0.64097
CDC73	10	0.0096056	0.048286	0.518535	1719	6	-1.2162	0.28382	0.56693	1	10245	2	-1.2162
PSMC3	10	0.0096269	0.048386	0.519048	1720	6	-0.82534	0.015592	0.070338	0.796223	1630	2	-0.82534
MPP2	10	0.0096276	0.04839	0.519048	1721	5	-0.21317	0.75849	0.89996	1	15822	2	-0.21317
VPS33A	10	0.0096404	0.048447	0.519356	1722	7	-0.99861	0.26301	0.53989	1	9801	2	-0.99861
PSMG2	10	0.009681	0.048594	0.520471	1723	4	0.037913	0.013374	0.062062	0.786222	1455	4	0.037913
TAF13	10	0.0096847	0.048607	0.520471	1724	7	-1.2391	0.8831	0.9461	1	16773	2	-1.2391
F8A3	10	0.0096934	0.048637	0.520491	1725	5	-0.24514	0.81511	0.92182	1	16247	2	-0.24514
DARS	10	0.0097035	0.048674	0.520579	1726	6	-0.96075	0.9937	0.99364	1	17948	0	-0.96075
LARS	10	0.0097195	0.048729	0.520718	1727	7	-1.4233	0.85016	0.93368	1	16521	2	-1.4233
HIST3H2BB	10	0.0097292	0.04877	0.520718	1728	7	-0.67893	0.51395	0.76592	1	13502	2	-0.67893
CDC20	10	0.0097293	0.048771	0.520718	1729	7	-1.4856	0.78585	0.91281	1	16100	1	-1.4856
2017-09-05	10	0.009785	0.048992	0.522516	1730	7	-0.59153	0.89287	0.95024	1	16860	2	-0.59153
DDX19A	10	0.0097878	0.049004	0.522516	1731	5	-0.28328	0.20643	0.46293	1	8502	3	-0.28328
TTC27	10	0.0097953	0.049029	0.522516	1732	7	-0.90775	0.96101	0.97525	1	17405	1	-0.90775
MRPS9	10	0.0098009	0.049053	0.522516	1733	7	-1.1924	0.90955	0.95772	1	17005	2	-1.1924
LTV1	10	0.0098129	0.049106	0.522587	1734	7	-0.98533	0.021261	0.090788	0.820742	2042	1	-0.98533
ICE1	10	0.009815	0.049116	0.522587	1735	7	-0.65248	0.01939	0.084129	0.812079	1909	2	-0.65248
ITGB3	10	0.0098369	0.049198	0.523034	1736	7	-0.69286	0.93239	0.96871	1	17246	1	-0.69286
HAPLN2	10	0.0098412	0.049215	0.523034	1737	4	-0.14103	0.37944	0.65339	1	11624	2	-0.14103
GEMIN6	10	0.0098483	0.049247	0.523036	1738	6	-0.64723	0.45191	0.71483	1	12658	2	-0.64723
YEATS4	10	0.0098549	0.049272	0.523036	1739	6	-0.94233	0.0021116	0.01266	0.628906	363	3	-0.94233
WAPAL	10	0.0098686	0.049322	0.523264	1740	6	-1.1473	0.1552	0.38852	0.979033	7324	2	-1.1473
LCN8	10	0.0098808	0.049371	0.523481	1741	6	-0.80383	0.6259	0.82877	1	14584	3	-0.80383
TNPO1	10	0.0099129	0.049492	0.524465	1742	7	-0.83107	0.13196	0.35297	0.963595	6761	1	-0.83107
PLEKHM1	10	0.0099306	0.049558	0.524642	1743	7	-0.60121	0.99626	0.99621	1	18062	0	-0.60121
SYNE3	10	0.0099328	0.049565	0.524642	1744	5	-0.38924	0.13792	0.36225	0.966765	6917	4	-0.38924
ZMAT2	10	0.0099553	0.049657	0.525311	1745	7	-0.92694	0.97502	0.98026	1	17551	1	-0.92694
HNRNPM	10	0.0099672	0.049708	0.525549	1746	7	-0.69773	0.306	0.58907	1	10594	1	-0.69773
GTF3C6	10	0.010017	0.049884	0.527113	1747	4	-0.50292	0.38574	0.65876	1	11716	4	-0.50292
AGAP6	10	0.010026	0.04992	0.527185	1748	6	-0.63457	0.038485	0.14616	0.864109	3119	3	-0.63457
RSL24D1	10	0.010037	0.04998	0.527518	1749	7	-0.9885	0.38477	0.65793	1	11699	2	-0.9885
SUGP1	10	0.01005	0.050035	0.527793	1750	5	-0.82502	0.97177	0.97889	1	17507	1	-0.82502
UBA5	10	0.010081	0.050165	0.528432	1751	6	-0.54831	0.57986	0.80518	1	14206	1	-0.54831
ATR	10	0.010086	0.050179	0.528432	1752	4	-0.16777	0.92742	0.96661	1	17203	1	-0.16777
SMN2	10	0.010087	0.050181	0.528432	1753	5	-0.63957	0.65366	0.84305	1	14838	3	-0.63957
ZNF599	10	0.010147	0.050411	0.530553	1754	3	-0.044705	0.73288	0.8858	1	15556	2	-0.044705
MED31	10	0.010171	0.0505	0.531181	1755	6	-0.69132	0.98205	0.98383	1	17653	1	-0.69132
EIF2B5	10	0.010215	0.050662	0.532587	1756	6	-0.76601	0.94457	0.97115	1	17308	1	-0.76601
SPIDR	10	0.010231	0.050723	0.532926	1757	4	0.25504	0.14552	0.37385	0.973101	7092	4	0.25504
BPTF	10	0.010256	0.050833	0.533772	1758	7	-1.029	0.61983	0.82567	1	14528	1	-1.029
DNAJC22	10	0.010315	0.051072	0.535021	1759	6	-0.53913	0.29895	0.58282	1	10498	2	-0.53913
SNRPD3	10	0.010317	0.051078	0.535021	1760	7	-1.0396	0.55148	0.791	1	13970	2	-1.0396
SDHB	10	0.010319	0.051089	0.535021	1761	5	-0.85316	0.99337	0.9933	1	17932	0	-0.85316
OC90	10	0.010321	0.051095	0.535021	1762	6	-0.71626	0.18038	0.42569	0.991584	7925	3	-0.71626
FAM69C	10	0.010322	0.051097	0.535021	1763	5	-0.21905	0.90956	0.95772	1	17006	2	-0.21905
GINS1	10	0.010338	0.051166	0.535278	1764	6	-1.3267	0.52871	0.77773	1	13737	2	-1.3267
SFSWAP	10	0.010349	0.051207	0.535278	1765	4	-0.066596	0.028039	0.11428	0.834843	2527	4	-0.066596
USE1	10	0.010356	0.051232	0.535278	1766	7	-0.9285	0.98967	0.98954	1	17815	1	-0.9285
PDE1B	10	0.010361	0.051252	0.535278	1767	5	-0.69048	0.1813	0.42706	0.992262	7945	4	-0.69048
PYURF	10	0.010364	0.051266	0.535278	1768	4	-0.28808	0.8518	0.93426	1	16530	2	-0.28808
TCP10	10	0.010375	0.051307	0.535395	1769	3	-0.15248	0.70238	0.86907	1	15271	3	-0.15248
DEXI	10	0.010383	0.051335	0.535395	1770	5	-0.031529	0.13465	0.35719	0.965274	6831	5	-0.031529
CAPZB	10	0.010403	0.051418	0.535763	1771	6	-0.49891	0.30047	0.58415	1	10522	4	-0.49891
CLECL1	10	0.010407	0.051429	0.535763	1772	5	-0.17474	0.062782	0.20736	0.899191	4251	3	-0.17474
MKRN3	10	0.010416	0.051464	0.535835	1773	7	-0.48006	0.96798	0.97748	1	17459	1	-0.48006
DNHD1	10	0.010435	0.051538	0.536297	1774	6	-0.99858	0.8933	0.95044	1	16863	1	-0.99858
MED10	10	0.010448	0.051577	0.536397	1775	6	-0.36009	0.98936	0.98925	1	17806	1	-0.36009
SLC4A11	10	0.010457	0.051608	0.536416	1776	5	-0.17271	0.58896	0.80984	1	14275	2	-0.17271
VPS72	10	0.010473	0.051659	0.536416	1777	6	-0.73275	0.90197	0.95425	1	16935	2	-0.73275
CENPK	10	0.010475	0.051666	0.536416	1778	7	-1.8315	0.84823	0.93299	1	16500	2	-1.8315
LSM6	10	0.010485	0.051698	0.536454	1779	5	-0.28273	0.58939	0.81006	1	14276	3	-0.28273
PIWIL2	10	0.010517	0.05182	0.537188	1780	6	-0.43843	0.63374	0.83279	1	14644	2	-0.43843
A3GALT2	10	0.010521	0.051835	0.537188	1781	6	-0.71728	0.15032	0.38122	0.976394	7204	2	-0.71728
LIG1	10	0.010532	0.051875	0.537188	1782	6	-0.54145	0.78978	0.91394	1	16116	2	-0.54145
ARHGDIB	10	0.010535	0.051886	0.537188	1783	3	0.39448	0.030458	0.12238	0.842194	2680	6	0.39448
RPS10	10	0.010556	0.051971	0.537767	1784	7	-1.2597	0.99681	0.99677	1	18091	0	-1.2597
S100B	10	0.01058	0.05207	0.538365	1785	7	-0.99024	0.98669	0.987	1	17745	1	-0.99024
OAS3	10	0.010583	0.052087	0.538365	1786	7	-0.74422	0.99847	0.99845	1	18199	0	-0.74422
KANSL2	10	0.010608	0.052177	0.538994	1787	7	-0.64251	0.56708	0.79883	1	14095	1	-0.64251
ZC3H10	10	0.010617	0.052209	0.539025	1788	6	-1.103	0.83325	0.92776	1	16385	2	-1.103
PRNP	10	0.010651	0.052348	0.540157	1789	7	-0.44299	0.38785	0.66058	1	11749	2	-0.44299
COPZ1	10	0.010665	0.052408	0.540475	1790	5	-0.72262	0.10989	0.31374	0.9482	6107	2	-0.72262
OR2T35	10	0.010686	0.052491	0.54103	1791	6	-0.7157	0.62159	0.82659	1	14541	2	-0.7157
LGI4	10	0.010707	0.052575	0.54159	1792	6	-0.26566	0.98017	0.98276	1	17624	1	-0.26566
MRPS23	10	0.010744	0.052721	0.542796	1793	7	-2.2765	0.4542	0.7167	1	12690	2	-2.2765
P3H1	10	0.010786	0.052876	0.544088	1794	6	-0.86913	0.081546	0.2514	0.923168	5027	3	-0.86913
FGD2	10	0.010854	0.053145	0.546288	1795	6	-0.57638	0.47791	0.73634	1	12999	2	-0.57638
PRAMEF15	10	0.010855	0.053149	0.546288	1796	7	-0.45028	0.34188	0.62085	1	11096	2	-0.45028
MBD3	10	0.010883	0.053248	0.546887	1797	6	-0.56416	0.040947	0.15254	0.865683	3252	2	-0.56416
GRWD1	10	0.010887	0.053267	0.546887	1798	7	-0.59321	0.9197	0.96266	1	17113	2	-0.59321
JPH3	10	0.010943	0.053488	0.548345	1799	7	-0.51073	0.70877	0.87254	1	15333	3	-0.51073
ZDHHC7	10	0.010944	0.05349	0.548345	1800	3	0.1393	0.10543	0.30422	0.943964	5946	5	0.1393
TMC6	10	0.010947	0.053498	0.548345	1801	7	-1.1564	0.80065	0.91726	1	16156	2	-1.1564
PPCDC	10	0.010975	0.053601	0.549096	1802	5	-0.76975	0.13298	0.3546	0.964064	6790	3	-0.76975
AGPAT6	10	0.010998	0.053689	0.549692	1803	5	0.1042	0.093082	0.2772	0.93267	5483	4	0.1042
MZF1	10	0.011027	0.0538	0.550523	1804	6	-0.69568	0.42249	0.69014	1	12228	3	-0.69568
UBE2N	10	0.011035	0.053831	0.550542	1805	5	-0.39249	0.53454	0.78236	1	13817	2	-0.39249
TRPC4	10	0.011074	0.053985	0.551501	1806	6	-0.80179	0.52509	0.77481	1	13687	3	-0.80179
SLC23A2	10	0.011081	0.054011	0.551501	1807	7	-0.44418	0.45985	0.72141	1	12747	2	-0.44418
DIAPH1	10	0.011082	0.054015	0.551501	1808	7	-1.0734	0.99636	0.99631	1	18066	0	-1.0734
2017-09-01	10	0.011094	0.054056	0.551612	1809	7	-0.53239	0.9987	0.99868	1	18218	0	-0.53239
HNRNPH3	10	0.011109	0.054111	0.551876	1810	7	-0.76292	0.97545	0.98044	1	17558	1	-0.76292
PDRG1	10	0.011122	0.05417	0.552173	1811	4	0.14314	0.19221	0.44275	0.998669	8180	5	0.14314
PRB3	10	0.011141	0.05424	0.552285	1812	4	0.047045	0.24882	0.52125	1	9493	4	0.047045
EFTUD2	10	0.011147	0.054258	0.552285	1813	7	-2.5084	0.99984	0.99983	1	18345	0	-2.5084
TTYH3	10	0.01116	0.0543	0.552285	1814	7	-0.58211	0.23262	0.49929	1	9142	3	-0.58211
RARS	10	0.011167	0.054331	0.552285	1815	6	-1.3855	0.55846	0.79449	1	14024	3	-1.3855
SMN1	10	0.011176	0.054363	0.552285	1816	7	-0.89381	0.20821	0.46544	1	8545	2	-0.89381
HAUS8	10	0.011181	0.054383	0.552285	1817	5	-0.15339	0.13948	0.36463	0.967862	6952	5	-0.15339
RPL23	10	0.011183	0.054391	0.552285	1818	6	-1.4327	0.80015	0.91709	1	16154	1	-1.4327
PSMC1	10	0.011206	0.054471	0.552533	1819	7	-0.76268	0.80691	0.91919	1	16194	2	-0.76268
CEACAM3	10	0.011208	0.054482	0.552533	1820	6	-0.4567	0.49213	0.7481	1	13177	3	-0.4567
ETF1	10	0.011214	0.054505	0.552533	1821	4	-0.11374	0.71421	0.87548	1	15381	3	-0.11374
PSMA3	10	0.01126	0.054677	0.553975	1822	7	-1.5891	0.72254	0.88007	1	15464	2	-1.5891
ZNF76	10	0.011269	0.054709	0.553997	1823	5	-0.62873	0.82647	0.92546	1	16322	2	-0.62873
NNMT	10	0.011294	0.054801	0.554502	1824	7	-0.69427	0.9982	0.99819	1	18175	0	-0.69427
ERCC2	10	0.011299	0.054819	0.554502	1825	5	-0.37924	0.59023	0.8105	1	14281	3	-0.37924
MRPL27	10	0.011335	0.054942	0.55544	1826	7	-1.9103	0.52236	0.77264	1	13642	2	-1.9103
NAA35	10	0.011351	0.054993	0.55565	1827	7	-1.0106	0.96622	0.9769	1	17444	1	-1.0106
REXO1	10	0.011388	0.05514	0.556825	1828	5	-0.18246	0.18166	0.4276	0.992539	7950	4	-0.18246
HIST1H2AJ	10	0.011413	0.055237	0.557445	1829	7	-0.83231	0.37696	0.65121	1	11596	3	-0.83231
FOXD4L6	10	0.011419	0.055261	0.557445	1830	5	-0.095969	0.58721	0.80893	1	14265	2	-0.095969
CRNKL1	10	0.011473	0.055447	0.558728	1831	6	-1.5103	0.71158	0.87408	1	15356	1	-1.5103
GIT1	10	0.011474	0.055449	0.558728	1832	7	-0.6603	0.88285	0.946	1	16771	2	-0.6603
GTF2H4	10	0.011497	0.055546	0.55936	1833	7	-0.68545	0.9975	0.99748	1	18129	0	-0.68545
RPS3	10	0.011503	0.055572	0.55936	1834	7	-0.79822	0.99445	0.9944	1	17981	0	-0.79822
CENPN	10	0.011521	0.055639	0.559495	1835	6	-1.1079	0.019578	0.08481	0.812079	1926	2	-1.1079
PPP1R1A	10	0.011525	0.05565	0.559495	1836	7	-0.47617	0.41115	0.68044	1	12081	3	-0.47617
FAM96B	10	0.011536	0.055701	0.559495	1837	7	-0.84958	0.9786	0.98193	1	17603	1	-0.84958
SLC27A5	10	0.011548	0.055748	0.559495	1838	3	0.041398	0.29569	0.57996	1	10452	3	0.041398
BCL7C	10	0.011553	0.055765	0.559495	1839	7	-0.8047	0.8037	0.91819	1	16174	2	-0.8047
SPRR2D	10	0.011554	0.055768	0.559495	1840	5	-0.11638	0.2642	0.54147	1	9832	4	-0.11638
CEP350	10	0.011591	0.055916	0.560675	1841	7	-0.7039	0.9931	0.99303	1	17920	0	-0.7039
PSMF1	10	0.011602	0.055949	0.560704	1842	5	-0.26848	0.68153	0.85789	1	15070	3	-0.26848
KRTAP23-1	10	0.011646	0.056115	0.562007	1843	6	-0.3537	0.36477	0.64078	1	11439	4	-0.3537
HLA-F	10	0.011655	0.05614	0.562007	1844	5	-0.10969	0.29211	0.57683	1	10396	3	-0.10969
WDHD1	10	0.011663	0.056171	0.562019	1845	6	-0.91343	0.29404	0.57852	1	10421	1	-0.91343
TMEM199	10	0.011678	0.056235	0.562188	1846	5	-0.77882	0.99212	0.99202	1	17887	0	-0.77882
DTL	10	0.01168	0.056249	0.562188	1847	6	-0.99592	0.88882	0.9485	1	16822	2	-0.99592
GRIPAP1	10	0.011707	0.056357	0.562955	1848	4	0.1112	0.29722	0.58132	1	10478	2	0.1112
GSG2	10	0.011755	0.056544	0.564268	1849	6	-0.84695	0.92948	0.96769	1	17222	1	-0.84695
WNK1	10	0.011757	0.056549	0.564268	1850	7	-0.74456	0.87949	0.94469	1	16755	1	-0.74456
LAMTOR4	10	0.011772	0.056609	0.564557	1851	5	-0.57468	0.94615	0.97149	1	17319	1	-0.57468
WBSCR27	10	0.011846	0.056888	0.567032	1852	6	-0.42989	0.76123	0.90153	1	15863	1	-0.42989
GTPBP8	10	0.011867	0.056983	0.567234	1853	7	-0.76871	0.76358	0.90287	1	15887	2	-0.76871
PCDH12	10	0.011868	0.056988	0.567234	1854	5	-0.38721	0.74557	0.89275	1	15686	3	-0.38721
HNRNPCL3	10	0.011879	0.057026	0.567234	1855	6	-0.82662	0.72915	0.88368	1	15528	2	-0.82662
CHMP2A	10	0.011881	0.057031	0.567234	1856	6	-1.024	0.99432	0.99428	1	17975	0	-1.024
BCAN	10	0.011914	0.057156	0.568175	1857	6	-0.68601	0.7268	0.8824	1	15506	3	-0.68601
PCDHB11	10	0.01192	0.057187	0.568175	1858	6	-0.74453	0.83448	0.92819	1	16398	2	-0.74453
WBP11	10	0.011945	0.057285	0.56865	1859	7	-1.2077	0.94385	0.97099	1	17300	1	-1.2077
POM121L2	10	0.011949	0.057296	0.56865	1860	5	-0.41212	0.019886	0.08594	0.812698	1950	3	-0.41212
DNA2	10	0.01204	0.057608	0.571435	1861	7	-1.3244	0.85055	0.93383	1	16524	1	-1.3244
HIST1H1B	10	0.012057	0.057667	0.571718	1862	6	-0.84232	0.010588	0.051419	0.757584	1252	3	-0.84232
MRPL9	10	0.012087	0.057768	0.572411	1863	6	-0.43007	0.9897	0.98957	1	17817	1	-0.43007
TMEM80	10	0.012105	0.057833	0.572746	1864	7	-0.56888	0.2258	0.48997	1	8975	2	-0.56888
REG1B	10	0.012121	0.057895	0.57305	1865	5	-0.13797	0.46955	0.7295	1	12887	2	-0.13797
XPO1	10	0.012143	0.057984	0.573624	1866	7	-1.4179	0.99902	0.99901	1	18247	0	-1.4179
THUMPD1	10	0.01215	0.058015	0.573624	1867	4	-0.18569	0.81757	0.92262	1	16264	2	-0.18569
DOK2	10	0.012188	0.058149	0.574509	1868	6	-0.26525	0.052729	0.18279	0.886003	3808	3	-0.26525
FAM219A	10	0.012192	0.058167	0.574509	1869	5	-0.35169	0.25635	0.53115	1	9667	3	-0.35169
NOTCH2NL	10	0.012218	0.058258	0.575107	1870	4	-0.21466	0.89871	0.9528	1	16904	2	-0.21466
RABIF	10	0.012241	0.058345	0.575413	1871	7	-0.62166	0.89876	0.95282	1	16906	1	-0.62166
FBN3	10	0.012243	0.058352	0.575413	1872	7	-0.55317	0.99506	0.99501	1	18011	0	-0.55317
ATIC	10	0.012269	0.058463	0.57613	1873	7	-1.3851	0.85903	0.93687	1	16585	2	-1.3851
MAD2L1BP	10	0.012276	0.058487	0.57613	1874	6	-0.62192	0.95997	0.97494	1	17398	1	-0.62192
ZBTB33	10	0.012292	0.058556	0.576499	1875	6	-0.51135	0.036019	0.13973	0.856462	3010	3	-0.51135
DHRSX	10	0.012299	0.058588	0.576514	1876	6	-0.4586	0.67263	0.85313	1	14994	3	-0.4586
WDR36	10	0.012335	0.05874	0.577388	1877	7	-1.0475	0.79077	0.91423	1	16120	2	-1.0475
ACSM3	10	0.012337	0.058749	0.577388	1878	6	-0.93532	0.53684	0.7838	1	13842	3	-0.93532
DR1	10	0.012345	0.058778	0.577388	1879	6	-0.72531	0.82508	0.925	1	16302	2	-0.72531
UTY	10	0.012351	0.058802	0.577388	1880	7	-0.33551	0.51788	0.76905	1	13564	2	-0.33551
ZNHIT6	10	0.01239	0.058937	0.578204	1881	7	-1.3887	0.99365	0.99359	1	17944	0	-1.3887
TCTN1	10	0.012401	0.058974	0.578204	1882	4	0.057845	0.38978	0.66222	1	11779	4	0.057845
CASP8AP2	10	0.012403	0.058979	0.578204	1883	7	-1.1569	0.82687	0.92559	1	16327	1	-1.1569
COMT	10	0.012434	0.059097	0.57905	1884	7	-0.70158	0.87995	0.94487	1	16759	1	-0.70158
ZKSCAN4	10	0.012442	0.059128	0.57905	1885	6	-0.95496	0.88368	0.94632	1	16777	1	-0.95496
CYP3A7	10	0.012457	0.059178	0.579226	1886	6	-0.17604	0.050049	0.17597	0.884264	3666	4	-0.17604
RPL3L	10	0.012507	0.059384	0.580632	1887	7	-0.95136	0.56236	0.79645	1	14048	2	-0.95136
BAI1	10	0.012508	0.059384	0.580632	1888	3	0.032151	0.163	0.40021	0.98139	7528	4	0.032151
NARS	10	0.01262	0.059771	0.583931	1889	5	-1.0184	0.36296	0.63924	1	11417	2	-1.0184
HLCS	10	0.012638	0.059847	0.583931	1890	6	-0.8018	0.015699	0.070713	0.79774	1636	2	-0.8018
USP17L5	10	0.01264	0.059856	0.583931	1891	6	-0.59847	0.97812	0.98168	1	17596	1	-0.59847
CDYL2	10	0.012642	0.059867	0.583931	1892	6	-0.58945	0.84745	0.9327	1	16496	1	-0.58945
CCR3	10	0.012646	0.05988	0.583931	1893	4	0.42039	0.0024637	0.014544	0.628906	426	5	0.42039
ZAP70	10	0.012671	0.059972	0.58448	1894	7	-0.38668	0.99375	0.99369	1	17949	0	-0.38668
GGT7	10	0.012679	0.059999	0.58448	1895	6	-0.51197	0.17508	0.41802	0.987801	7812	3	-0.51197
LRP5L	10	0.012697	0.06007	0.584861	1896	7	-0.44349	0.14599	0.37458	0.973369	7104	2	-0.44349
RPF2	10	0.012707	0.060119	0.585027	1897	6	-0.89216	0.99783	0.99781	1	18147	0	-0.89216
BOP1	10	0.012721	0.060173	0.585246	1898	6	-0.50123	0.9506	0.97251	1	17340	1	-0.50123
TMEM261	10	0.012744	0.060269	0.585871	1899	6	-0.77208	0.11618	0.32686	0.953561	6327	2	-0.77208
SRP68	10	0.012766	0.060357	0.586412	1900	5	-0.85924	0.86165	0.93784	1	16606	1	-0.85924
LMNTD2	10	0.012776	0.060396	0.586484	1901	5	-0.54604	0.19833	0.45146	1	8314	3	-0.54604
TCEB1	10	0.01281	0.060526	0.587441	1902	6	-0.63319	0.67465	0.85423	1	15010	1	-0.63319
ANO8	10	0.012821	0.060562	0.587475	1903	7	-0.66123	0.81486	0.92175	1	16242	2	-0.66123
PCNT	10	0.012845	0.060641	0.587914	1904	7	-0.89192	0.5607	0.79562	1	14038	2	-0.89192
ACTRT1	10	0.012852	0.06067	0.587914	1905	7	-0.1393	0.56886	0.79972	1	14115	3	-0.1393
OR4K17	10	0.012882	0.06078	0.588665	1906	7	-0.41694	0.97568	0.98054	1	17560	1	-0.41694
CDK7	10	0.012962	0.061092	0.591378	1907	6	-0.9957	0.051067	0.17852	0.885807	3720	2	-0.9957
CD97	10	0.013064	0.061458	0.594612	1908	7	-0.44985	0.12357	0.33977	0.958891	6539	2	-0.44985
STXBP2	10	0.013089	0.061555	0.595093	1909	6	-0.29758	0.62984	0.8308	1	14613	2	-0.29758
KANSL1	10	0.013097	0.061585	0.595093	1910	7	-0.91816	0.12906	0.34836	0.96124	6690	1	-0.91816
LILRB4	10	0.013102	0.061605	0.595093	1911	7	-0.32113	0.99456	0.99452	1	17986	0	-0.32113
UCN	10	0.013128	0.061711	0.595298	1912	5	-0.51008	0.28146	0.56392	1	10185	3	-0.51008
UBE2A	10	0.013131	0.061724	0.595298	1913	6	-0.2197	0.96482	0.97644	1	17432	1	-0.2197
ATXN2	10	0.013143	0.061771	0.595298	1914	6	-0.62967	0.19669	0.44916	1	8285	2	-0.62967
OR1D2	10	0.013155	0.061819	0.595298	1915	3	-0.092616	0.35081	0.62865	1	11245	3	-0.092616
GAPDHS	10	0.013155	0.061819	0.595298	1916	6	-0.40191	0.69824	0.86684	1	15235	3	-0.40191
SPDYE4	10	0.013179	0.061901	0.595298	1917	7	-0.74154	0.67252	0.85307	1	14992	3	-0.74154
CERS4	10	0.013182	0.061911	0.595298	1918	5	-0.36695	0.44432	0.70851	1	12548	3	-0.36695
COG7	10	0.01319	0.061942	0.595298	1919	5	-0.75571	0.23596	0.50384	1	9209	2	-0.75571
GALNT18	10	0.013191	0.061947	0.595298	1920	7	-0.35199	0.96174	0.97547	1	17410	1	-0.35199
NPAP1	10	0.013197	0.061972	0.595298	1921	7	-0.43669	0.38806	0.66076	1	11756	3	-0.43669
ATF7IP	10	0.0132	0.061982	0.595298	1922	6	-0.27905	0.37671	0.65101	1	11593	3	-0.27905
RAD51C	10	0.013208	0.062013	0.595298	1923	7	-1.8959	0.67833	0.8562	1	15043	2	-1.8959
PTOV1	10	0.013237	0.062134	0.595842	1924	5	-0.51741	0.21013	0.46811	1	8598	4	-0.51741
MED27	10	0.013238	0.062134	0.595842	1925	5	-0.44851	0.44383	0.7081	1	12542	2	-0.44851
RBSN	10	0.013252	0.062183	0.596005	1926	4	-0.090401	0.82756	0.92582	1	16335	2	-0.090401
MRPS17	10	0.013274	0.062276	0.596162	1927	6	-0.51361	0.21798	0.47917	1	8793	3	-0.51361
FMO1	10	0.013276	0.062285	0.596162	1928	6	-0.58375	0.82298	0.92435	1	16292	1	-0.58375
TRAPPC4	10	0.013288	0.062322	0.596162	1929	7	-0.71355	0.99308	0.99301	1	17919	0	-0.71355
ATP5F1	10	0.013304	0.062385	0.596162	1930	6	-0.58005	0.31685	0.59867	1	10747	3	-0.58005
TLR9	10	0.013306	0.062393	0.596162	1931	4	-0.18281	0.38212	0.65572	1	11663	4	-0.18281
CELF3	10	0.013312	0.062421	0.596162	1932	6	-0.56024	0.39653	0.66802	1	11873	3	-0.56024
NMD3	10	0.013314	0.062426	0.596162	1933	7	-0.95407	0.98742	0.98756	1	17760	1	-0.95407
PTCD1	10	0.01334	0.062538	0.596762	1934	6	-1.0332	0.83008	0.92668	1	16357	2	-1.0332
PRAMEF12	10	0.01335	0.06258	0.596762	1935	7	-0.74214	0.17337	0.41554	0.985658	7775	3	-0.74214
PRR35	10	0.013352	0.062586	0.596762	1936	6	-0.27173	0.64272	0.83742	1	14731	3	-0.27173
ZNF275	10	0.013389	0.062713	0.597671	1937	6	-0.37759	0.77268	0.90801	1	15992	2	-0.37759
RPL22L1	10	0.013405	0.062764	0.597848	1938	6	-0.91321	0.38347	0.65683	1	11679	3	-0.91321
ICOSLG	10	0.013416	0.062805	0.597922	1939	4	-0.50231	0.079346	0.24633	0.920891	4934	4	-0.50231
ZNF174	10	0.013428	0.062849	0.598038	1940	6	-0.42804	0.035694	0.13892	0.856277	2995	3	-0.42804
UBL5	10	0.013442	0.062904	0.598074	1941	6	-0.64655	0.59726	0.814	1	14336	3	-0.64655
FXYD1	10	0.013445	0.062918	0.598074	1942	6	-0.43058	0.77429	0.90893	1	16007	2	-0.43058
PPCS	10	0.013462	0.062988	0.598439	1943	5	-0.96566	0.51643	0.76788	1	13543	3	-0.96566
NUP107	10	0.013485	0.063084	0.598852	1944	7	-1.3489	0.0616	0.20448	0.899191	4189	3	-1.3489
FGF22	10	0.013489	0.063097	0.598852	1945	7	-0.32248	0.33269	0.61272	1	10969	2	-0.32248
OR4C16	10	0.013519	0.063212	0.599633	1946	6	-0.4792	0.052659	0.18261	0.886003	3801	3	-0.4792
IL27	10	0.013564	0.063382	0.600942	1947	6	-0.6094	0.34485	0.62348	1	11152	2	-0.6094
NUP50	10	0.013583	0.063463	0.601401	1948	6	-0.72424	0.68706	0.86085	1	15114	1	-0.72424
TRNT1	10	0.013625	0.06362	0.602144	1949	5	0.024873	0.2691	0.54785	1	9937	4	0.024873
ABCB10	10	0.013626	0.06362	0.602144	1950	5	-0.065068	0.057573	0.1947	0.890246	4032	4	-0.065068
DCAF4L2	10	0.013644	0.063679	0.602144	1951	7	-0.54531	0.80689	0.91919	1	16193	2	-0.54531
RBBP6	10	0.013647	0.063693	0.602144	1952	7	-1.3789	0.94606	0.97148	1	17318	1	-1.3789
KRT75	10	0.013651	0.063707	0.602144	1953	5	-0.34502	0.19026	0.4399	0.998217	8134	4	-0.34502
CSNK1A1L	10	0.013658	0.063737	0.602144	1954	5	-0.38468	0.69165	0.86328	1	15165	2	-0.38468
2017-09-07	10	0.013676	0.063802	0.602242	1955	5	-0.86997	0.1335	0.35543	0.964767	6800	4	-0.86997
RAG2	10	0.013679	0.063813	0.602242	1956	3	0.070252	0.4183	0.68652	1	12169	4	0.070252
TMEM177	10	0.013714	0.063949	0.603088	1957	5	0.074568	0.03986	0.14978	0.865211	3190	5	0.074568
KLK5	10	0.013719	0.063968	0.603088	1958	7	-0.67261	0.79922	0.9168	1	16150	1	-0.67261
CAMKK2	10	0.013778	0.06419	0.604878	1959	5	-0.48607	0.79808	0.91645	1	16145	1	-0.48607
RADIL	10	0.013796	0.064253	0.605155	1960	6	-0.38702	0.091929	0.27468	0.932142	5435	4	-0.38702
SLC6A7	10	0.013814	0.064308	0.605367	1961	7	-0.48528	0.43442	0.70023	1	12421	2	-0.48528
SIGLEC5	10	0.013824	0.064348	0.605436	1962	4	-0.1748	0.23232	0.49889	1	9132	4	-0.1748
KRTAP5-8	10	0.013859	0.064465	0.606228	1963	7	-0.36704	0.5431	0.78692	1	13902	2	-0.36704
SPNS1	10	0.013881	0.064544	0.60666	1964	4	0.086741	0.39595	0.66751	1	11865	4	0.086741
HIST2H3A	10	0.013905	0.064638	0.607208	1965	7	-0.4435	0.83692	0.92901	1	16419	2	-0.4435
SLC25A1	10	0.013919	0.064687	0.607208	1966	6	-0.66559	0.70945	0.87292	1	15335	2	-0.66559
NXN	10	0.013926	0.06471	0.607208	1967	7	-0.63211	0.79871	0.91664	1	16148	2	-0.63211
AMIGO3	10	0.013932	0.064734	0.607208	1968	5	-0.13976	0.73942	0.8894	1	15631	2	-0.13976
OSTM1	10	0.013945	0.064786	0.607392	1969	4	0.26568	0.099599	0.29155	0.937673	5736	6	0.26568
WARS2	10	0.013955	0.064827	0.607461	1970	5	-0.29306	0.52838	0.77746	1	13730	3	-0.29306
TBC1D3K	10	0.014028	0.065083	0.609559	1971	5	-0.40315	0.48969	0.74606	1	13146	2	-0.40315
XRCC2	10	0.014071	0.065234	0.610656	1972	7	-0.84732	0.66461	0.84889	1	14921	3	-0.84732
HCRT	10	0.014104	0.065351	0.611296	1973	6	-0.28366	0.14851	0.37843	0.976054	7155	4	-0.28366
ATG2A	10	0.014108	0.065368	0.611296	1974	5	-0.34088	0.41925	0.68734	1	12180	2	-0.34088
MRPL2	10	0.014157	0.065567	0.612846	1975	6	-0.98808	0.053582	0.18488	0.888099	3843	2	-0.98808
MED6	10	0.014172	0.065621	0.613037	1976	7	-0.66052	0.91981	0.96272	1	17115	2	-0.66052
GPX4	10	0.014192	0.065708	0.613469	1977	7	-0.40055	0.88891	0.94854	1	16824	2	-0.40055
HIST1H2BD	10	0.014208	0.065761	0.613469	1978	5	-0.40027	0.07102	0.22697	0.910438	4602	2	-0.40027
TCEB3C	10	0.014211	0.065767	0.613469	1979	4	0.19102	0.18858	0.4375	0.997525	8090	5	0.19102
SPN	10	0.01424	0.065873	0.614149	1980	6	-0.73461	0.77833	0.91062	1	16044	2	-0.73461
KCTD10	10	0.014264	0.065964	0.614663	1981	6	-0.41154	0.13579	0.35897	0.965655	6856	4	-0.41154
AHCTF1	10	0.014271	0.065995	0.614663	1982	7	-1.0803	0.027635	0.11289	0.834557	2494	2	-1.0803
PELI3	10	0.014354	0.066289	0.617089	1983	5	-0.51601	0.077903	0.243	0.920891	4859	2	-0.51601
MRPS14	10	0.014378	0.066376	0.617306	1984	6	-0.63858	0.4122	0.68133	1	12092	2	-0.63858
EHD3	10	0.014379	0.066379	0.617306	1985	7	-0.64948	0.64194	0.83703	1	14723	3	-0.64948
TSC22D2	10	0.014398	0.066445	0.617548	1986	7	-0.47848	0.46168	0.72294	1	12773	2	-0.47848
PDE4A	10	0.01441	0.0665	0.617548	1987	6	-0.42326	0.94982	0.97234	1	17333	1	-0.42326
DMTN	10	0.014417	0.066519	0.617548	1988	7	-0.53932	0.67794	0.85599	1	15035	2	-0.53932
GAB4	10	0.014423	0.066539	0.617548	1989	7	-0.54497	0.08792	0.26583	0.929039	5276	3	-0.54497
LRRC3	10	0.014442	0.066597	0.617778	1990	7	-0.49187	0.50419	0.75801	1	13353	2	-0.49187
EIF4A1	10	0.014451	0.06663	0.617778	1991	7	-0.70034	0.85373	0.93495	1	16546	1	-0.70034
DHX9	10	0.014463	0.066677	0.6179	1992	7	-0.63699	0.98839	0.98839	1	17784	1	-0.63699
KISS1	10	0.014477	0.066733	0.617978	1993	4	-0.034292	0.62436	0.82795	1	14568	3	-0.034292
EIF3H	10	0.014482	0.066756	0.617978	1994	6	-0.68665	0.23986	0.50915	1	9286	3	-0.68665
TCOF1	10	0.01449	0.066786	0.617978	1995	7	-1.241	0.49484	0.75038	1	13214	1	-1.241
PALB2	10	0.014515	0.066872	0.618222	1996	6	-0.89834	0.0087194	0.044088	0.740023	1099	1	-0.89834
ZSCAN32	10	0.014517	0.066879	0.618222	1997	5	-0.49728	0.4508	0.71397	1	12646	3	-0.49728
MPC1L	10	0.014541	0.066968	0.618658	1998	4	0.10762	0.40221	0.67286	1	11939	2	0.10762
AMOTL1	10	0.014564	0.067039	0.618658	1999	4	-0.27851	0.88769	0.94802	1	16810	2	-0.27851
[truncated: 16,461 more rows]

## Sheet: 3. EP400 components
id	num	neg|score	neg|p-value	neg|fdr	neg|rank	neg|goodsgrna	neg|lfc	pos|score	pos|p-value	pos|fdr	pos|rank	pos|goodsgrna	pos|lfc				p400 COMPLEX
RUVBL1	10	6.4336e-07	4.559e-06	0.001275	64	9	-1.7789	0.9999	0.9999	1	18373	0	-1.7789				TRRAP
RUVBL2	10	1.0131e-06	9.9224e-06	0.002319	79	10	-1.9379	0.99999	0.99998	1	18419	0	-1.9379				EP400
EP400	10	1.5362e-05	0.0001424	0.01138	230	8	-1.1552	0.33491	0.61475	1	10996	1	-1.1552				KAT5
MYCL	10	0.00010262	0.00079245	0.034583	423	7	-1.832	0.54744	0.78905	1	13937	2	-1.832				ING3
KAT5	10	0.002483	0.014746	0.245458	1109	7	-0.75805	0.9975	0.99748	1	18130	0	-0.75805				DMAP1
TRRAP	10	0.0041407	0.02329	0.328689	1308	8	-0.86426	0.99923	0.99923	1	18260	0	-0.86426				RUVBL1
DMAP1	10	0.0044491	0.024872	0.341879	1343	7	-1.2974	0.99509	0.99503	1	18014	0	-1.2974				RUVBL2
ING3	10	0.0073833	0.039035	0.453878	1587	7	-1.3652	0.95342	0.97318	1	17357	1	-1.3652				ACTL6A
YEATS4	10	0.0098549	0.049272	0.523036	1739	6	-0.94233	0.0021116	0.01266	0.628906	363	3	-0.94233				ACTL6B
VPS72	10	0.010473	0.051659	0.536416	1777	6	-0.73275	0.90197	0.95425	1	16935	2	-0.73275				MORF4L1
MRGBP	10	0.062571	0.2085	0.999975	3796	6	-0.46465	0.26044	0.5366	1	9750	4	-0.46465				MORF4L2
EPC2	10	0.12061	0.33621	0.999975	5475	5	-0.2177	0.42753	0.69438	1	12304	3	-0.2177				MEAF6
MORF4L1	10	0.16697	0.40963	0.999975	6497	4	-0.040739	0.57587	0.8032	1	14174	3	-0.040739				MRGBP
MORF4L2	10	0.21586	0.47827	0.999975	7504	4	0.30828	0.08098	0.25008	0.922754	5003	3	0.30828				YEATS4
BRD8	10	0.21772	0.48081	0.999975	7539	5	-0.15339	0.28353	0.56654	1	10241	4	-0.15339				BRD8
ACTL6B	10	0.35986	0.64117	0.999975	10150	2	0.48866	0.013817	0.06374	0.786881	1492	7	0.48866				VPS72
EPC1	10	0.38571	0.66271	0.999975	10529	4	-0.36406	0.41285	0.68189	1	12106	4	-0.36406				MBTD1
MAX	10	0.6593	0.84906	0.999975	14145	3	0.15458	0.22874	0.494	1	9043	4	0.15458				EPC1
ACTL6A	10	0.68163	0.86044	0.999975	14406	3	0.0090749	0.047877	0.17052	0.88102	3573	4	0.0090749				EPC2
MBTD1	10	0.7131	0.87657	0.999975	14761	3	-0.66562	0.90337	0.95493	1	16953	2	-0.66562				MAX
MEAF6	10	0.83003	0.92966	0.999975	16132	2	0.49827	0.029062	0.11765	0.837246	2593	6	0.49827				MYCL
																	TRRAP	p400
																	EP400
																	KAT5
																	ING3
																	DMAP1
																	RUVBL1
																	RUVBL2
																	ACTL6A
																	ACTL6B
																	MORF4L1
																	MORF4L2
																	MEAF6
																	MRGBP
																	YEATS4
																	BRD8
																	VPS72
																	MBTD1
																	EPC1
																	EPC2
																	MAX
																	MYCL
																	WDR77	other genes
																	PRMT5
																	ATOH1
																	MTOR

## Sheet: 4. Housekeeping
276 common elements in "CRISPR" and "Housekeeping":					205 elements included exclusively in "CRISPR":
ATP6V0C					ATP6V1B2
FNTA					INTS9
WDR1					INCENP
TSR2					RPS15
HCFC1					LAS1L
ELP3					GATB
ATP6V0D1					GINS4
AURKAIP1					WARS
MRPS30					WASH1
CSTF1					NDUFA1
GPKOW					GEMIN4
QARS					NOC4L
INTS1					WDR5
TTI2					CDC45
PCBP1					TACC3
RRS1					ISCA2
OGT					EIF2S3
VPS16					POLR3H
GEMIN8					ZNHIT2
EXOSC4					POU4F3
PREB					ACO2
CYC1					RPA1
MCRS1					MRPL34
BRF2					EXOSC3
POP7					XPO5
ATP5D					WDR82
ERAL1					RPL37A
ATP5B					DICER1
SEC22B					TONSL
SMC1A					NDUFAB1
SNRPA					SETD1A
PSMA7					RUVBL2
DDX41					GMPPB
RBM17					MRPL57
MRPS11					DHX37
HUWE1					POLE
HINFP					NUDCD3
MRPL53					DTYMK
RUVBL1					GLTSCR2
EIF5					HEATR3
MRPS24					ARL2
FARS2					CYCS
HSD17B10					DCPS
BANF1					CDCA5
LSG1					TUBGCP6
GTF3C5					SKI
BCS1L					SNAPC2
GFER					MTOR
VPS28					MTHFD1
TANGO6					TARS2
DHX33					CSTF2
FAM50A					MAT2A
NAA10					COX6A1
HARS					CDK11B
PET117					SNRPE
IMP4					MAD1L1
RPS23					SLC7A6OS
PRPF4					GNL3L
WDR25					PPAT
SCAP					CDAN1
RBM19					CSE1L
OSGEP					PRPF38B
THOC5					MCM6
MED7					CMTR1
MRPL23					TRAIP
POLR2I					AURKB
NKAP					NAA25
TMEM258					THEMIS2
GPN2					RAD51
IARS2					MIPEP
NDUFB10					POLA2
CCT6A					SLC7A1
FPGS					GFI1
PNPT1					CFL1
WDR24					DNMT1
HAUS4					ANLN
NDUFAF3					HEATR1
CHERP					RPS12
HSCB					ZPR1
CIAO1					CAD
MRPL15					THOC3
UPF1					OIP5
TRIM28					USP17L21
CPSF3L					POC1A
HNRNPH1					UHRF1
MRPL3					NCAPD2
PRPF6					CCDC101
MRPL4					CPSF1
PUF60					TRPM7
TRMT112					KMT2D
UBA1					IMPDH2
COQ2					MCM5
NDUFS2					POLRMT
MRPS5					EXOC5
GPN1					EP400
ILF2					TAF5
SLC25A3					SEC23B
AARS2					INTS6
NHP2					RPS2
SNRPC					POLG2
RPN2					USP17L28
DDX56					NLE1
RPL35A					EIF3C
NCBP2					RPP21
NPLOC4					RPL3
PSMD13					POLR3D
SF3B4					NVL
MRPS34					FAU
UBE2M					PDCD7
FTSJ2					CCNA2
PDE12					GINS2
LARS2					SPATA5
ATP6V1H					RPUSD4
COQ4					EIF3CL
POLR2E					CENPI
PRPF8					COA7
PMPCA					COX7B
POLR2C					SOX2
CXXC1					DUX4
METTL3					FAM157A
EIF6					PRELID1
TOMM40					KRI1
LSM7					GSE1
DDX3X					ALG1
DNAJC11					VHL
NUBP1					EXOSC6
MRPL17					SRF
NDNL2					ZNF407
GID8					MYBL2
PSMC4					RPL37
SNRNP200					PFAS
AARS					LHX3
MRPL32					EIF2B1
TBCD					ALG2
ANAPC2					SCGB1C1
SRSF7					CHAF1B
UXT					RFC3
AATF					USP17L15
FNTB					ATP5I
LONP1					MCM4
MRPL20					NUMA1
DAP3					GMPS
SDHA					SARS2
ALYREF					NOL9
TUFM					FLII
COPS5					YBEY
POLR2B					PPP1CB
RAN					NFS1
NDUFA3					DDX11
NOB1					MED12
DCTN2					MFN2
RPL32					MAU2
CINP					RAE1
EIF3A					DDX51
ZC3H18					RRP9
CSNK2B					HIST1H2AI
PSMG3					PLK1
CCT7					SRBD1
COPS6					RTN4IP1
YRDC					RTEL1
DDX1					RPL18A
TP53RK					TAF2
ZBTB17					RAD21
HAUS7					TPT1
DLD					POP1
SRRM1					SHQ1
CDC16					HAUS5
TRAPPC1					SNAPC4
ACTR1A					ACTG1
SPATA5L1					ARID1A
SSRP1					TBC1D3
RPS19BP1					RPL13A
NOL6					ESPL1
EIF3B					KIF4A
DOLK					URB1
PSMD3					ALDOA
MCMBP					CENPA
AHCY					RRP12
MAD2L2					CUL3
EIF3G					RCL1
EIF3D					FDX1L
SNRNP35					RABL2A
BRF1					MYCL
VAC14					RPTOR
TFB2M					CFAP57
CPSF4					NDUFAF7
PRMT1					SAP130
SSBP1					ATRIP
RPL11					VARS
PCNA					MMS22L
SF3B3					THG1L
WDR77					POLE2
OPA1					NDC80
EXOC8					VPS13D
CDIPT					PABPC1
GART					SIN3A
ASNA1					USP17L24
RFWD2					THAP1
CLP1					LGALS9
DHX15					POLR3F
SF3A1					NCAPH
BCAS2					GOLGA6L6
MARS					GDF2
CCDC94					DHFR
MED11					EEF1A1
EARS2
CHMP4B
CHD4
C1QBP
DOHH
PGK1
TXNL4A
PSMB6
FKBPL
U2AF2
ABCE1
IMMT
CCNK
PFN1
SUPV3L1
PRPF31
ZNRD1
LSM3
MRPL41
CPOX
MRPL28
TTC1
GTF2A1
WDR74
VARS2
GFM1
SSU72
SNRNP25
SAP18
INTS10
NDUFB5
SUPT6H
RNF40
DENR
UFD1L
E4F1
POP5
POP4
PSMB3
CRLS1
POLR1C
CARS
TTI1
IBA57
RFC2
PPP2CA
RPS5
PTPMT1
DHX38
RANGAP1
CCT3
DDX46
UQCRC1
UBA52
PRMT5
ZNF622
SDAD1
PSMB5
LIAS
NDUFA9
EXOSC8
DHX30
HDAC3
SLC25A28
NDUFB11
VPS25
RNF113A
POLD2
ERCC3
EEF2
TFIP11
