# Supplementary material for: Merkel cell polyomavirus recruits MYCL to the EP400 complex to promote oncogenesis
Source: PLoS Pathog. 2017 Oct 13;13(10):e1006668. doi: 10.1371/journal.ppat.1006668 (PMC5640240; doi:10.1371/journal.ppat.1006668)
Supplement: S3 Table — Counts were normalized separately for the two experiments (shEP400 and shMYCL) using “voom” from the R/Bioconductor package limma (VoomSeparate) then corrected for batch effect using ComBat (CB). DEG refers to genes that were differentially expressed with Padj < 0.001 in all comparisons (shEP400-2, shEP400-3 and shMYCL relative to shScr). BETA3 represents 951 genes downregulated by shEP400 and shMYCL and identified by ChIP-seq of ST, MAX and EP400. Genes were clustered using model-based clustering (mclust) and merged into larger patterns using hierarchical clustering (hmcl). Gene Ontology (GO) term enrichment is presented in files labeled GO. Files #3 and #6 provide the full mapping between cluster numbers and genes for DEG and BETA3, respectively. VoomSeparateCB_DEG_hmcl_GOVoomSeparateCB_DEG_mclust_GOVoomSeparateCB_DEG_mclust_mergeVoomSeparateCB_BETA3_hmcl_GOVoomSeparateCB_BETA3_mclust_GOVoomSeparateCB_BETA3_mclust_mer (XLSX) [file ppat.1006668.s012.xlsx]

## Sheet: VoomSeparateCB_DEG_hmcl_GO
Supplementary Table 3. Expression Profiling
Merged cluster	Adj. p-value	GOBPID	P-value	OddsRatio	ExpCount	Count	Size	Term
1	0.00275023	GO:0040011	6.66256e-06	2.71251	12.4904	30	1006	locomotion
1	0.00275023	GO:0009888	9.32273e-06	2.50413	15.3927	34	1230	tissue development
1	0.00275023	GO:0023051	1.05508e-05	2.05682	32.7238	57	2580	regulation of signaling
1	0.0091944	GO:0031532	5.41918e-05	10.2025	0.672506	6	53	actin cytoskeleton reorganization
1	0.0091944	GO:0051056	5.87877e-05	3.99443	3.53812	13	278	regulation of small GTPase mediated signal transduction
1	0.0109306	GO:0006935	9.08447e-05	2.84029	7.6821	20	607	chemotaxis
1	0.0109306	GO:0048583	9.78439e-05	2.01384	25.7614	45	2098	regulation of response to stimulus
1	0.0123823	GO:0051961	0.000126674	4.23614	2.81268	11	221	negative regulation of nervous system development
1	0.0124198	GO:0070830	0.000142939	11.3807	0.507018	5	40	bicellular tight junction assembly
1	0.0128419	GO:0034260	0.000164218	11.0171	0.521809	5	41	negative regulation of GTPase activity
1	0.0132683	GO:1903307	0.000186639	16.6347	0.292722	4	23	positive regulation of regulated secretory pathway
1	0.01614	GO:0023052	0.000265623	213.179	0.0284624	2	3	signaling
1	0.01614	GO:1900006	0.000302117	14.4116	0.329847	4	26	positive regulation of dendrite development
1	0.01614	GO:0038096	0.000330989	7.12522	0.929075	6	73	Fc-gamma receptor signaling pathway involved in phagocytosis
1	0.01614	GO:0048858	0.000353666	2.37702	10.5191	23	832	cell projection morphogenesis
1	0.01614	GO:0006928	0.000380815	2.32857	11.2984	24	949	movement of cell or subcellular component
1	0.01614	GO:0051674	0.000401549	2.10893	15.5906	30	1225	localization of cell
1	0.01614	GO:0010721	0.000404932	3.6711	3.21797	11	254	negative regulation of cell development
1	0.01614	GO:0051489	0.000406672	26.3152	0.152218	3	12	regulation of filopodium assembly
1	0.01614	GO:0007411	0.000412787	2.73596	6.69225	17	530	axon guidance
1	0.0170455	GO:0043553	0.00047954	156.657	0.0381811	2	3	negative regulation of phosphatidylinositol 3-kinase activity
1	0.0170455	GO:2000599	0.00047954	156.657	0.0381811	2	3	negative regulation of cyclin catabolic process
1	0.0235628	GO:0060325	0.000693023	11.2815	0.407266	4	32	face morphogenesis
1	0.024661	GO:0038093	0.000756861	7.67072	0.721065	5	57	Fc receptor signaling pathway
1	0.0257386	GO:0048015	0.000831008	3.92198	2.45632	9	193	phosphatidylinositol-mediated signaling
1	0.0257386	GO:0030182	0.000862714	2.14682	12.6713	25	1049	neuron differentiation
1	0.0257386	GO:0051046	0.000888674	2.83459	5.28278	14	417	regulation of secretion
1	0.0263271	GO:0031175	0.000942658	2.39713	8.53952	19	705	neuron projection development
1	0.0294206	GO:0035924	0.00109105	9.86881	0.458174	4	36	cellular response to vascular endothelial growth factor stimulus
1	0.0296053	GO:0048013	0.00113575	5.54442	1.17089	6	92	ephrin receptor signaling pathway
1	0.0305925	GO:0060322	0.00124978	9.47554	0.474664	4	38	head development
1	0.0305925	GO:0032872	0.00127265	4.06194	2.10491	8	166	regulation of stress-activated MAPK cascade
1	0.0305925	GO:0010646	0.00129385	2.63359	6.15421	15	539	regulation of cell communication
1	0.0305925	GO:0022008	0.00133318	2.10849	12.3437	24	1024	neurogenesis
1	0.0305925	GO:0070304	0.00137862	4.53483	1.65452	7	130	positive regulation of stress-activated protein kinase signaling cascade
1	0.0305925	GO:0007275	0.00140835	1.79165	26.7393	42	2327	multicellular organismal development
1	0.0312556	GO:0051653	0.00147885	9.02122	0.496355	4	39	spindle localization
1	0.0321827	GO:0001757	0.00157176	52.2124	0.0636352	2	5	somite specification
1	0.0321827	GO:0051338	0.00160502	2.07007	12.4852	24	981	regulation of transferase activity
1	0.041916	GO:0043547	0.00214404	2.56511	5.80057	14	457	positive regulation of GTPase activity
1	0.0425168	GO:0014066	0.00228818	39.597	0.0755349	2	6	regulation of phosphatidylinositol 3-kinase signaling
1	0.0425168	GO:0035881	0.00231585	39.3498	0.0759963	2	6	amacrine cell differentiation
1	0.0425168	GO:0044351	0.00233788	39.1569	0.0763623	2	6	macropinocytosis
1	0.0437602	GO:0001817	0.00246221	12.6965	0.274069	3	22	regulation of cytokine production
1	0.0449395	GO:0002064	0.00258603	4.03312	1.84764	7	146	epithelial cell development
2	8.5096e-07	GO:0032990	4.05219e-10	2.08347	55.9587	104	1041	cell part morphogenesis
2	9.98466e-07	GO:0022008	9.5092e-10	2.07909	53.9051	100	1024	neurogenesis
2	2.6613e-05	GO:0051270	3.80185e-08	4.00421	7.66066	26	147	regulation of cellular component movement
2	0.000169952	GO:0006935	3.23718e-07	2.19151	29.6363	59	554	chemotaxis
2	0.000211932	GO:0007275	5.70528e-07	1.597	117.626	167	2364	multicellular organismal development
2	0.000211932	GO:0072358	6.05519e-07	2.35155	22.5362	48	425	cardiovascular system development
2	0.00031437	GO:0007411	1.0479e-06	2.19981	26.4275	53	496	axon guidance
2	0.000393106	GO:0001525	1.49755e-06	3.41657	8.06126	24	152	angiogenesis
2	0.000452479	GO:0022404	2.25526e-06	4.46893	4.56876	17	85	molting cycle process
2	0.000452479	GO:0040012	2.3494e-06	2.60442	14.9136	35	283	regulation of locomotion
2	0.000452479	GO:0007431	2.37013e-06	7.53846	1.98684	11	37	salivary gland development
2	0.000742842	GO:0006928	4.34249e-06	2.33037	19.3087	41	389	movement of cell or subcellular component
2	0.000742842	GO:0002009	4.59855e-06	5.10786	3.36927	14	64	morphogenesis of an epithelium
2	0.000754826	GO:0043588	5.03217e-06	3.95593	5.33666	18	100	skin development
2	0.00154689	GO:0032970	1.10492e-05	5.53957	2.71355	12	51	regulation of actin filament-based process
2	0.00385286	GO:0097067	2.93551e-05	15.1875	0.698752	6	13	cellular response to thyroid hormone stimulus
2	0.00433966	GO:0042633	3.51306e-05	3.89056	4.50009	15	84	hair cycle
2	0.00667086	GO:0022612	5.88358e-05	3.08636	6.93377	19	129	gland morphogenesis
2	0.00667086	GO:0040011	6.03554e-05	2.07288	20.857	40	417	locomotion
2	0.0215924	GO:0007166	0.000205642	1.61953	48.8608	74	965	cell surface receptor signaling pathway
2	0.024844	GO:0007044	0.00025561	6.9098	1.34084	7	25	cell-substrate junction assembly
2	0.024844	GO:0030182	0.000260271	3.75995	3.67067	12	73	neuron differentiation
2	0.0262	GO:0090596	0.000293717	2.23268	13.093	27	244	sensory organ morphogenesis
2	0.0262	GO:0070301	0.000309004	3.98986	3.22501	11	60	cellular response to hydrogen peroxide
2	0.0262	GO:0000902	0.000315939	2.25848	12.458	26	246	cell morphogenesis
2	0.0262	GO:0060993	0.000336046	3.24019	4.88655	14	91	kidney morphogenesis
2	0.0262	GO:0086091	0.000338197	6.5304	1.3975	7	26	regulation of heart rate by cardiac conduction
2	0.0262	GO:0072163	0.000349334	3.07098	5.48252	15	102	mesonephric epithelium development
2	0.0273632	GO:0045927	0.000377872	3.19796	4.94137	14	92	positive regulation of growth
2	0.0316192	GO:0007517	0.000451703	1.97078	18.4722	34	344	muscle organ development
2	0.0319126	GO:0042060	0.000471091	3.28903	4.47023	13	85	wound healing
2	0.0319925	GO:0072205	0.000487504	17.6813	0.430001	4	8	metanephric collecting duct development
2	0.0356551	GO:0061004	0.000592772	53.0404	0.21482	3	4	pattern specification involved in kidney development
2	0.0356551	GO:0007161	0.000594251	52.9931	0.215001	3	4	calcium-independent cell-matrix adhesion
2	0.0356551	GO:2001013	0.000594251	52.9931	0.215001	3	4	epithelial cell proliferation involved in renal tubule morphogenesis
2	0.0373075	GO:0007519	0.000639557	4.33298	2.46383	9	46	skeletal muscle tissue development
2	0.0387904	GO:0034109	0.00068345	2.3045	10.3455	22	194	homotypic cell-cell adhesion
2	0.0466996	GO:0009605	0.000861341	1.43776	75.2991	102	1421	response to external stimulus
2	0.0466996	GO:0031069	0.000867279	5.39327	1.6125	7	30	hair follicle morphogenesis
2	0.0470253	GO:0050896	0.00089572	1.35205	145.418	178	2896	response to stimulus
2	0.0491125	GO:0016337	0.00096541	3.01394	4.81165	13	92	single organismal cell-cell adhesion
2	0.0491125	GO:0051179	0.00098225	1.67558	31.8851	50	632	localization
3	0.017186	GO:0035290	0.000126911	309.212	0.0196466	2	3	trunk segmentation
3	0.017186	GO:0036486	0.000126911	309.212	0.0196466	2	3	ventral trunk neural crest cell migration
3	0.017186	GO:0060847	0.000126911	309.212	0.0196466	2	3	endothelial cell fate specification
3	0.017186	GO:0097490	0.000252735	154.596	0.0261955	2	4	sympathetic neuron projection extension
3	0.017186	GO:0097491	0.000252735	154.596	0.0261955	2	4	sympathetic neuron projection guidance
3	0.017186	GO:1901166	0.000252735	154.596	0.0261955	2	4	neural crest cell migration involved in autonomic nervous system development
3	0.0213906	GO:0021637	0.000419423	103.058	0.0327443	2	5	trigeminal nerve structural organization
3	0.0213906	GO:1902287	0.000419423	103.058	0.0327443	2	5	semaphorin-plexin signaling pathway involved in axon guidance
3	0.0255589	GO:0021785	0.000626443	77.2885	0.0392932	2	6	branchiomotor neuron axon guidance
3	0.0255589	GO:0060982	0.000626443	77.2885	0.0392932	2	6	coronary artery morphogenesis
3	0.0352464	GO:1903509	0.000950271	7.18722	0.75312	5	115	liposaccharide metabolic process
3	0.0394191	GO:0048843	0.00115938	51.5192	0.052391	2	8	negative regulation of axon extension involved in axon guidance
3	0.0403721	GO:0021559	0.00148427	44.1566	0.0589398	2	9	trigeminal nerve development
3	0.0403721	GO:0021612	0.00148427	44.1566	0.0589398	2	9	facial nerve structural organization
3	0.0403721	GO:0061549	0.00148427	44.1566	0.0589398	2	9	sympathetic ganglion development
3	0.0471091	GO:0021561	0.00184742	38.6346	0.0654887	2	10	facial nerve development
4	2.34267e-12	GO:0044085	1.51629e-15	6.39103	6.97392	35	170	cellular component biogenesis
4	1.68482e-10	GO:0006396	2.181e-13	4.57867	10.449	40	254	RNA processing
4	5.67891e-08	GO:0043604	1.1027e-10	2.77787	24.4537	60	590	amide biosynthetic process
4	8.73046e-07	GO:0006518	2.26031e-09	2.54235	26.4113	60	636	peptide metabolic process
4	3.19776e-06	GO:0006399	1.12197e-08	8.96856	2.10241	14	51	tRNA metabolic process
4	3.19776e-06	GO:1901566	1.24185e-08	2.32776	31.0872	65	763	organonitrogen compound biosynthetic process
4	5.42845e-05	GO:0006139	2.45949e-07	2.16091	33.2392	64	804	nucleobase-containing compound metabolic process
4	6.51165e-05	GO:0043038	3.37173e-07	8.01571	1.95712	12	47	amino acid activation
4	0.00199126	GO:0070126	1.16255e-05	4.54882	3.58112	14	86	mitochondrial translational termination
4	0.00199126	GO:0006364	1.28884e-05	4.84666	3.14461	13	77	rRNA processing
4	0.00574821	GO:0070125	4.12994e-05	4.27719	3.49784	13	84	mitochondrial translational elongation
4	0.00574821	GO:0001649	4.46463e-05	4.2396	3.52249	13	85	osteoblast differentiation
4	0.00634369	GO:0042254	5.48854e-05	7.22181	1.39387	8	35	ribosome biogenesis
4	0.00634369	GO:0006385	6.15892e-05	11.6018	0.749537	6	18	transcription elongation from RNA polymerase III promoter
4	0.00634369	GO:0006386	6.15892e-05	11.6018	0.749537	6	18	termination of RNA polymerase III transcription
4	0.010793	GO:0006626	0.000111772	6.43734	1.53534	8	37	protein targeting to mitochondrion
4	0.0162003	GO:0070124	0.000178256	3.88721	3.49784	12	84	mitochondrial translational initiation
4	0.0239168	GO:0006564	0.000278642	69.3487	0.166564	3	4	L-serine biosynthetic process
4	0.024135	GO:0051173	0.000296806	3.93895	3.1719	11	76	positive regulation of nitrogen compound metabolic process
4	0.0327149	GO:0006361	0.000423493	6.01893	1.41579	7	34	transcription initiation from RNA polymerase I promoter

## Sheet: VoomSeparateCB_DEG_mclust_GO
Model-based cluster	this.df.p1	GOBPID	Pvalue	OddsRatio	ExpCount	Count	Size	Term
3	0.0459815	GO:0030030	0.000190006	8.31194	0.861944	6	373	cell projection organization
5	0.0199166	GO:0002283	0.00019144	122.341	0.0208822	2	13	neutrophil activation involved in immune response
5	0.0199166	GO:0060341	0.000241413	8.36232	0.927803	6	604	regulation of cellular localization
5	0.0220245	GO:0051046	0.000505795	7.13558	1.05696	6	658	regulation of secretion
5	0.0220245	GO:0034105	0.000670081	61.1288	0.0385518	2	24	positive regulation of tissue remodeling
5	0.0220245	GO:0002446	0.000787488	56.0278	0.0417645	2	26	neutrophil mediated immunity
5	0.0220245	GO:0036230	0.000849648	53.7833	0.0433708	2	27	granulocyte activation
5	0.0220245	GO:0051649	0.000934372	4.34227	3.40018	10	2258	establishment of localization in cell
5	0.0342858	GO:0051653	0.00177259	36.3131	0.0626467	2	39	spindle localization
5	0.0342858	GO:0017157	0.00187014	13.8287	0.247374	3	154	regulation of exocytosis
6	0.0157766	GO:0032790	8.6211e-05	199.395	0.0143334	2	8	ribosome disassembly
6	0.0187401	GO:0061564	0.000277566	6.62893	1.33838	7	747	axon development
6	0.0187401	GO:0007411	0.00040197	7.3472	1.00334	6	560	axon guidance
6	0.0187401	GO:0048667	0.000427561	6.14831	1.43692	7	802	cell morphogenesis involved in neuron differentiation
6	0.0187401	GO:0010977	0.000583398	20.8315	0.164834	3	92	negative regulation of neuron projection development
6	0.0187401	GO:0051961	0.00061443	11.753	0.395959	4	221	negative regulation of nervous system development
6	0.0318199	GO:0048812	0.00121715	5.91591	1.24224	6	713	neuron projection morphogenesis
7	0.0290821	GO:0035881	0.000130413	165.538	0.0177314	2	7	amacrine cell differentiation
7	0.0378398	GO:0002674	0.00033937	91.943	0.0278636	2	11	negative regulation of acute inflammatory response
9	0.024437	GO:0031274	0.00019144	122.341	0.0208822	2	13	positive regulation of pseudopodium assembly
9	0.024437	GO:0031268	0.000332476	89.6944	0.0273075	2	17	pseudopodium organization
10	0.0120251	GO:0097186	0.00017684	126.188	0.0200173	2	18	amelogenesis
12	0.0117604	GO:0016055	0.000294009	39.2488	0.15013	3	405	Wnt signaling pathway
12	0.01314	GO:0034329	0.000657001	81.8359	0.0410116	2	132	cell junction assembly
15	0.0215477	GO:0060999	0.00010164	38.9034	0.0915606	3	26	positive regulation of dendritic spine development
15	0.0339652	GO:0032060	0.000538455	73.2773	0.0352156	2	10	bleb assembly
15	0.0339652	GO:0035176	0.000564524	20.7829	0.161992	3	46	social behavior
15	0.0339652	GO:0051482	0.000927006	53.2826	0.0457803	2	13	positive regulation of cytosolic calcium ion concentration involved in phospholipase C-activating G-protein coupled signaling pathway
15	0.0339652	GO:0071625	0.00107906	48.8394	0.0493019	2	14	vocalization behavior
15	0.0339652	GO:0022604	0.00108286	5.696	1.17234	6	336	regulation of cell morphogenesis
15	0.0339652	GO:0050769	0.00112149	5.6554	1.1803	6	341	positive regulation of neurogenesis
15	0.0424467	GO:0032232	0.00160176	39.0642	0.0598666	2	17	negative regulation of actin filament bundle assembly
15	0.0472265	GO:2000463	0.0020049	34.4642	0.0669097	2	19	positive regulation of excitatory postsynaptic potential
16	0.00760207	GO:0072163	4.04878e-05	14.7533	0.384406	5	102	mesonephric epithelium development
16	0.00760207	GO:0072087	5.54688e-05	49.0101	0.0753738	3	20	renal vesicle development
16	0.00760207	GO:0072170	7.45301e-05	43.8457	0.0829112	3	22	metanephric tubule development
16	0.0084881	GO:0072162	0.000138695	182.169	0.0188434	2	5	metanephric mesenchymal cell differentiation
16	0.0084881	GO:0072221	0.000138695	182.169	0.0188434	2	5	metanephric distal convoluted tubule development
16	0.0168529	GO:0072205	0.000385523	91.0678	0.0301495	2	8	metanephric collecting duct development
16	0.0168529	GO:2001012	0.000385523	91.0678	0.0301495	2	8	mesenchymal cell differentiation involved in renal system development
16	0.0186237	GO:0061326	0.000486895	12.0973	0.365563	4	97	renal tubule development
16	0.0305982	GO:0072017	0.000899948	54.6271	0.0452243	2	12	distal tubule development
16	0.0324665	GO:0007501	0.001061	49.6579	0.048993	2	13	mesodermal cell fate specification
16	0.0340703	GO:0045669	0.00122475	15.6851	0.211047	3	56	positive regulation of osteoblast differentiation
16	0.0381433	GO:0072006	0.00158275	8.70175	0.501236	4	133	nephron development
16	0.0381433	GO:0072283	0.00162047	39.0097	0.060299	2	16	metanephric renal vesicle morphogenesis
16	0.0467657	GO:0060231	0.00229243	32.1196	0.0716051	2	19	mesenchymal to epithelial transition
16	0.0467657	GO:0072074	0.00229243	32.1196	0.0716051	2	19	kidney mesenchyme development
17	0.0351505	GO:0060716	0.000244936	105.549	0.0234771	2	20	labyrinthine layer blood vessel development
17	0.0351505	GO:0021952	0.000325468	90.4538	0.0269986	2	23	central nervous system projection neuron axonogenesis
17	0.0366515	GO:0034405	0.000803115	55.8235	0.0422587	2	36	response to fluid shear stress
17	0.0366515	GO:0040008	0.000809126	11.5518	0.438475	4	389	regulation of growth
17	0.0366515	GO:0045429	0.000848413	54.2252	0.0434326	2	37	positive regulation of nitric oxide biosynthetic process
17	0.0417527	GO:0002028	0.00117972	45.7017	0.0512725	2	46	regulation of sodium ion transport
17	0.0417527	GO:0045600	0.00136748	42.149	0.0551711	2	47	positive regulation of fat cell differentiation
17	0.0417527	GO:0031424	0.0015464	39.5074	0.0586927	2	50	keratinization
17	0.0432336	GO:0048146	0.0018014	36.4593	0.0633881	2	54	positive regulation of fibroblast proliferation
17	0.0452789	GO:1903426	0.00229243	32.1196	0.0716051	2	61	regulation of reactive oxygen species biosynthetic process
17	0.0452789	GO:0001938	0.00267766	29.6011	0.0774744	2	66	positive regulation of endothelial cell proliferation
17	0.0452789	GO:0021954	0.00317738	27.0538	0.0845175	2	72	central nervous system neuron development
17	0.0452789	GO:0010721	0.00324624	11.6536	0.304028	3	259	negative regulation of cell development
17	0.0452789	GO:0051817	0.00335294	26.299	0.0868652	2	74	modification of morphology or physiology of other organism involved in symbiotic interaction
17	0.0452789	GO:0001568	0.00340303	7.6293	0.64562	4	550	blood vessel development
17	0.0452789	GO:0046209	0.0034424	25.9371	0.088039	2	75	nitric oxide metabolic process
17	0.0452789	GO:2000379	0.00409963	23.6574	0.096256	2	82	positive regulation of reactive oxygen species metabolic process
17	0.0452789	GO:0050877	0.00420163	10.7532	0.335129	3	300	neurological system process
17	0.0452789	GO:0060429	0.0043703	7.1547	0.694994	4	607	epithelium development
17	0.0452789	GO:0048666	0.00451929	10.5556	0.345084	3	331	neuron development
17	0.0452789	GO:0009790	0.00473092	5.52262	1.15859	5	987	embryo development
17	0.0452789	GO:0038095	0.0047661	10.1231	0.348635	3	297	Fc-epsilon receptor signaling pathway
17	0.0452789	GO:0000904	0.0050659	21.6054	0.107914	2	110	cell morphogenesis involved in differentiation
17	0.0452789	GO:0001892	0.00513149	21.0157	0.107995	2	92	embryonic placenta development
17	0.0452789	GO:0051899	0.00524061	20.7835	0.109168	2	93	membrane depolarization
18	6.02188e-05	GO:0044271	3.86018e-07	10.8875	1.3388	10	539	cellular nitrogen compound biosynthetic process
18	0.000371563	GO:0043038	4.76363e-06	42.8013	0.113246	4	47	amino acid activation
18	0.0130054	GO:0035999	0.000251485	109.047	0.0240949	2	10	tetrahydrofolate interconversion
18	0.0130054	GO:0043043	0.000432094	5.90284	1.40714	7	584	peptide biosynthetic process
18	0.0130054	GO:0043603	0.00047461	5.14125	1.8982	8	829	cellular amide metabolic process
18	0.0130054	GO:0006399	0.000500208	12.1882	0.371061	4	154	tRNA metabolic process
18	0.0156059	GO:0043436	0.000700265	4.37705	2.53114	9	1078	oxoacid metabolic process
19	0.0314863	GO:0007158	0.000218655	112.93	0.0222414	2	15	neuron cell-cell adhesion
21	0.0152338	GO:0034260	0.000479746	75.2168	0.0329297	2	41	negative regulation of GTPase activity
21	0.0152338	GO:0048008	0.000578157	68.203	0.0361423	2	45	platelet-derived growth factor receptor signaling pathway
21	0.0152338	GO:0071840	0.000593523	9.40724	4.80131	11	5978	cellular component organization or biogenesis
21	0.0154353	GO:0070830	0.000801836	57.4759	0.0425677	2	53	bicellular tight junction assembly
22	0.00040005	GO:0035290	6.8645e-06	1405.22	0.00463363	2	3	trunk segmentation
22	0.00040005	GO:0036486	6.8645e-06	1405.22	0.00463363	2	3	ventral trunk neural crest cell migration
22	0.00040005	GO:0060847	6.8645e-06	1405.22	0.00463363	2	3	endothelial cell fate specification
22	0.00040005	GO:0097490	1.3716e-05	702.565	0.00617818	2	4	sympathetic neuron projection extension
22	0.00040005	GO:0097491	1.3716e-05	702.565	0.00617818	2	4	sympathetic neuron projection guidance
22	0.00040005	GO:1901166	1.3716e-05	702.565	0.00617818	2	4	neural crest cell migration involved in autonomic nervous system development
22	0.000499588	GO:0021637	2.28383e-05	468.348	0.00772272	2	5	trigeminal nerve structural organization
22	0.000499588	GO:1902287	2.28383e-05	468.348	0.00772272	2	5	semaphorin-plexin signaling pathway involved in axon guidance
22	0.000665487	GO:0021785	3.4225e-05	351.239	0.00926727	2	6	branchiomotor neuron axon guidance
22	0.00110259	GO:0048843	6.37658e-05	234.13	0.0123564	2	8	negative regulation of axon extension involved in axon guidance
22	0.00110259	GO:0021559	8.19069e-05	200.671	0.0139009	2	9	trigeminal nerve development
22	0.00110259	GO:0021612	8.19069e-05	200.671	0.0139009	2	9	facial nerve structural organization
22	0.00110259	GO:0061549	8.19069e-05	200.671	0.0139009	2	9	sympathetic ganglion development
22	0.00127858	GO:0021561	0.000102287	175.576	0.0154454	2	10	facial nerve development
22	0.00277131	GO:0071697	0.000237541	108.013	0.0231682	2	15	ectodermal placode morphogenesis
22	0.00302006	GO:0048486	0.00034515	87.7446	0.0278018	2	18	parasympathetic nervous system development
22	0.00302006	GO:0048532	0.00034515	87.7446	0.0278018	2	18	anatomical structure arrangement
22	0.00302006	GO:0072148	0.00034515	87.7446	0.0278018	2	18	epithelial cell fate commitment
22	0.00302006	GO:1902284	0.00034515	87.7446	0.0278018	2	18	neuron projection extension involved in neuron projection guidance
22	0.00302006	GO:1902667	0.00034515	87.7446	0.0278018	2	18	regulation of axon guidance
22	0.00412951	GO:0021602	0.000519139	70.1783	0.03398	2	22	cranial nerve morphogenesis
22	0.00412951	GO:0071526	0.000519139	70.1783	0.03398	2	22	semaphorin-plexin signaling pathway
22	0.00805139	GO:0050922	0.00110419	46.7565	0.0494254	2	32	negative regulation of chemotaxis
22	0.00805139	GO:0051930	0.00110419	46.7565	0.0494254	2	32	regulation of sensory perception of pain
22	0.0145755	GO:0050771	0.00208222	33.3727	0.06796	2	44	negative regulation of axonogenesis
22	0.0180457	GO:0014032	0.00268108	29.1902	0.0772272	2	50	neural crest cell development
22	0.0254792	GO:0007389	0.00398129	23.7748	0.0945425	2	65	pattern specification process
22	0.0254792	GO:0009880	0.00422226	22.9508	0.0973063	2	63	embryonic pattern specification
22	0.0254792	GO:0031644	0.00422226	22.9508	0.0973063	2	63	regulation of neurological system process
22	0.0261046	GO:0021872	0.00448835	22.2195	0.100395	2	65	forebrain generation of neurons
22	0.0261046	GO:0048640	0.00462424	21.8709	0.10194	2	66	negative regulation of developmental growth
22	0.0275053	GO:0030516	0.00504327	20.8877	0.106574	2	69	regulation of axon extension
22	0.0275053	GO:0021675	0.00518671	20.5793	0.108118	2	70	nerve development
22	0.0321323	GO:0072527	0.00624284	18.6504	0.11893	2	77	pyrimidine-containing compound metabolic process
22	0.0422047	GO:0045446	0.00844095	15.8824	0.139009	2	90	endothelial cell differentiation
23	0.0118995	GO:0010637	6.23013e-05	275.932	0.0126653	2	5	negative regulation of mitochondrial fusion
23	0.0127403	GO:0048284	0.000199918	15.6163	0.291301	4	115	organelle fusion
23	0.0127403	GO:0070936	0.000256328	27.6299	0.12412	3	49	protein K48-linked ubiquitination
23	0.0127403	GO:1901566	0.000266813	4.26182	3.26764	11	1290	organonitrogen compound biosynthetic process
23	0.0263158	GO:0043604	0.000688895	5.42344	1.51921	7	613	amide biosynthetic process
23	0.0492719	GO:0006518	0.00154781	4.67513	1.74274	7	688	peptide metabolic process
24	0.0146995	GO:0014834	5.58915e-05	336.125	0.0123564	2	4	skeletal muscle satellite cell maintenance involved in skeletal muscle regeneration
25	0.0173132	GO:0006385	0.000373666	84.0833	0.0289139	2	18	transcription elongation from RNA polymerase III promoter
25	0.0173132	GO:0006386	0.000373666	84.0833	0.0289139	2	18	termination of RNA polymerase III transcription
25	0.0173132	GO:0071157	0.000373666	84.0833	0.0289139	2	18	negative regulation of cell cycle arrest
25	0.0445485	GO:2001056	0.00128197	15.8379	0.216854	3	135	positive regulation of cysteine-type endopeptidase activity
27	0.0334551	GO:0003215	0.000249665	104.857	0.0237242	2	16	cardiac right ventricle morphogenesis
29	0.0234826	GO:0038096	0.000265896	27.5794	0.126282	3	73	Fc-gamma receptor signaling pathway involved in phagocytosis
29	0.0234826	GO:0007411	0.000328308	7.68165	0.968738	6	560	axon guidance
29	0.0234826	GO:0006935	0.000423291	6.19515	1.43927	7	832	chemotaxis
29	0.0234826	GO:0097150	0.000537839	68.9744	0.0345978	2	20	neuronal stem cell population maintenance
29	0.0234826	GO:0034329	0.000572746	12.0189	0.389225	4	225	cell junction assembly
29	0.0362474	GO:1900026	0.0010609	47.7278	0.0484369	2	28	positive regulation of substrate adhesion-dependent cell spreading
29	0.039932	GO:0061564	0.00149151	5.67427	1.29223	6	747	axon development
29	0.039932	GO:0030501	0.00165749	37.5874	0.0605462	2	35	positive regulation of bone mineralization
29	0.039932	GO:0035924	0.00175311	36.4796	0.062276	2	36	cellular response to vascular endothelial growth factor stimulus
29	0.0402782	GO:0048667	0.0021425	5.26336	1.38737	6	802	cell morphogenesis involved in neuron differentiation
29	0.0402782	GO:0007431	0.00216127	32.6316	0.0691956	2	40	salivary gland development
29	0.0415715	GO:0048812	0.00251687	5.08825	1.43235	6	828	neuron projection morphogenesis
29	0.0415715	GO:0098727	0.00263624	12.1519	0.278512	3	161	maintenance of cell number
29	0.0435331	GO:0043550	0.00297299	27.5436	0.0813048	2	47	regulation of lipid kinase activity
29	0.0495743	GO:0070527	0.00362739	24.7815	0.0899543	2	52	platelet aggregation
31	0.0120408	GO:1901068	0.000102489	38.4229	0.091437	3	37	guanosine-containing compound metabolic process
31	0.0120408	GO:0006220	0.000184625	31.0888	0.111207	3	45	pyrimidine nucleotide metabolic process
31	0.0120408	GO:0006183	0.000212038	121.346	0.0222414	2	9	GTP biosynthetic process
31	0.0120408	GO:0006228	0.000264634	106.171	0.0247127	2	10	UTP biosynthetic process
31	0.0153639	GO:0009205	0.000422085	80.4949	0.0309001	2	13	purine ribonucleoside triphosphate metabolic process
31	0.0161316	GO:0006241	0.00053181	70.7632	0.0345978	2	14	CTP biosynthetic process
31	0.0180463	GO:0009208	0.000699098	60.6466	0.0395403	2	16	pyrimidine ribonucleoside triphosphate metabolic process
31	0.0180463	GO:0015949	0.000888568	53.0592	0.0444829	2	18	nucleobase-containing small molecule interconversion
31	0.0180463	GO:0042278	0.000933967	7.44455	0.763623	5	309	purine nucleoside metabolic process
31	0.0180463	GO:0009148	0.000991554	49.935	0.0469542	2	19	pyrimidine nucleoside triphosphate biosynthetic process
31	0.0187007	GO:0006165	0.00115979	16.0811	0.207587	3	84	nucleoside diphosphate phosphorylation
31	0.0187007	GO:0046129	0.00123302	15.7422	0.212101	3	88	purine ribonucleoside biosynthetic process
31	0.0200626	GO:0071826	0.00143305	9.08889	0.491783	4	199	ribonucleoprotein complex subunit organization
31	0.0278852	GO:1901657	0.00214501	6.125	0.921784	5	373	glycosyl compound metabolic process
31	0.0286933	GO:0046134	0.00247942	30.297	0.0741381	2	30	pyrimidine nucleoside biosynthetic process
31	0.0286933	GO:0046131	0.00281831	28.2737	0.0790807	2	32	pyrimidine ribonucleoside metabolic process
31	0.0286933	GO:0090407	0.00287804	4.76165	1.44075	6	583	organophosphate biosynthetic process
31	0.0286933	GO:0006884	0.00299546	27.3599	0.081552	2	33	cell volume homeostasis
31	0.0286933	GO:0033574	0.00299546	27.3599	0.081552	2	33	response to testosterone
31	0.0316084	GO:0006164	0.00347345	7.06489	0.627703	4	254	purine nucleotide biosynthetic process
31	0.0342967	GO:0009069	0.00395731	23.5526	0.0939083	2	38	serine family amino acid metabolic process
31	0.0359217	GO:0044249	0.00434218	4.01271	2.1431	7	833	cellular biosynthetic process
31	0.0363557	GO:0000387	0.0045944	21.7368	0.101322	2	41	spliceosomal snRNP assembly
33	0.042786	GO:0040018	0.000534825	69.8571	0.0345978	2	35	positive regulation of multicellular organism growth
39	0.000591823	GO:0044085	5.9521e-06	15.8582	0.464691	6	185	cellular component biogenesis
39	0.000591823	GO:0006396	7.0877e-06	7.32214	1.78661	10	761	RNA processing
39	0.0025609	GO:0034660	4.60042e-05	8.64602	0.981342	7	418	ncRNA metabolic process
39	0.0136793	GO:0006725	0.0003594	4.38935	3.51467	11	1402	cellular aromatic compound metabolic process
39	0.0136793	GO:0034641	0.000457674	4.29417	3.63168	11	1428	cellular nitrogen compound metabolic process
39	0.0136793	GO:1901360	0.000491472	4.2535	3.6611	11	1496	organic cyclic compound metabolic process
39	0.0184041	GO:0046483	0.000771429	3.90436	3.80451	11	1428	heterocycle metabolic process
39	0.0197006	GO:0042273	0.000943741	51.1429	0.0457779	2	20	ribosomal large subunit biogenesis
40	0.0288991	GO:0042759	0.000149736	140.443	0.0185345	2	12	long-chain fatty acid biosynthetic process
43	0.0428714	GO:0017121	0.000291373	97.8364	0.0257012	2	13	phospholipid scrambling
43	0.0428714	GO:0072170	0.000853379	53.78	0.0434944	2	22	metanephric tubule development
43	0.0428714	GO:0072243	0.000933501	51.2159	0.0454714	2	23	metanephric nephron epithelium development
43	0.0428714	GO:0097006	0.000958021	50.4765	0.0460539	2	24	regulation of plasma lipoprotein particle levels
44	0.00210285	GO:0070124	3.9121e-05	24.347	0.192018	4	84	mitochondrial translational initiation
44	0.00210285	GO:0070125	3.9121e-05	24.347	0.192018	4	84	mitochondrial translational elongation
44	0.00210285	GO:0070126	4.29153e-05	23.7502	0.19659	4	86	mitochondrial translational termination
44	0.0131079	GO:0006412	0.000356677	9.35064	0.620377	5	274	translation
44	0.0186249	GO:0006385	0.0007602	57.6179	0.0411467	2	18	transcription elongation from RNA polymerase III promoter
44	0.0186249	GO:0006386	0.0007602	57.6179	0.0411467	2	18	termination of RNA polymerase III transcription
44	0.0205146	GO:0007006	0.00109074	16.4805	0.203447	3	89	mitochondrial membrane organization
44	0.0205146	GO:0007005	0.00111644	7.27486	0.802817	5	399	mitochondrion organization
44	0.0324313	GO:0006099	0.00198559	34.1206	0.0662919	2	29	tricarboxylic acid cycle
44	0.0431414	GO:0072350	0.00321992	26.3086	0.0845793	2	37	tricarboxylic acid metabolic process
44	0.0431414	GO:0043624	0.00346425	7.10187	0.62863	4	275	cellular protein complex disassembly
44	0.0431414	GO:0043604	0.00352175	4.593	1.50643	6	659	amide biosynthetic process
44	0.0475432	GO:0006518	0.0043501	4.38946	1.57272	6	688	peptide metabolic process
44	0.0475432	GO:0065002	0.00452792	21.9143	0.100581	2	44	intracellular protein transmembrane transport
47	0.00242365	GO:0015991	2.22353e-05	66.7407	0.0553565	3	32	ATP hydrolysis coupled proton transport
50	0.003299	GO:0071840	4.16811e-05	26.141	0.204026	4	124	cellular component organization or biogenesis
50	0.003299	GO:0034660	5.94414e-05	14.1991	0.427643	5	236	ncRNA metabolic process
50	0.0065007	GO:0042254	0.000190094	31.125	0.112872	3	67	ribosome biogenesis
50	0.0065007	GO:0006396	0.000234259	6.82584	1.30186	7	725	RNA processing
50	0.0314293	GO:0006364	0.00157476	14.5792	0.232054	3	125	rRNA processing
50	0.0314293	GO:0006370	0.00169888	37.069	0.0612875	2	32	7-methylguanosine mRNA capping
50	0.0340547	GO:0036260	0.00214759	32.6998	0.0689485	2	36	RNA capping
51	0.00684196	GO:0006695	6.45468e-05	45.6919	0.07871	3	49	cholesterol biosynthetic process
51	0.0234246	GO:0046466	0.000849648	53.7833	0.0433708	2	27	membrane lipid catabolic process
51	0.0234246	GO:1902652	0.00100312	17.2896	0.199184	3	124	secondary alcohol metabolic process
51	0.0234246	GO:0016125	0.00120161	16.2093	0.212035	3	132	sterol metabolic process
51	0.0234246	GO:0006665	0.00128197	15.8379	0.216854	3	135	sphingolipid metabolic process
51	0.0234246	GO:0048518	0.0017528	7.04651	0.923257	5	561	positive regulation of biological process
51	0.0234246	GO:0006694	0.00176789	14.1116	0.242555	3	151	steroid biosynthetic process
51	0.0234246	GO:0046165	0.00176789	14.1116	0.242555	3	151	alcohol biosynthetic process
53	0.000967941	GO:0035993	4.28293e-06	Inf	0.00420116	2	2	deltoid tuberosity development
53	0.0372063	GO:0072189	0.000329259	91.7102	0.0273075	2	13	ureter development
56	0.000698391	GO:0030948	1.24769e-05	587.927	0.00562214	2	7	negative regulation of vascular endothelial growth factor receptor signaling pathway
56	0.000698391	GO:0006987	1.66284e-05	489.909	0.00642531	2	8	activation of signaling protein activity involved in unfolded protein response
56	0.000698391	GO:1903896	1.66284e-05	489.909	0.00642531	2	8	positive regulation of IRE1-mediated unfolded protein response
56	0.00353504	GO:0032069	0.000112223	163.182	0.0160633	2	20	regulation of nuclease activity
56	0.00520787	GO:1900101	0.000206661	117.44	0.0216854	2	27	regulation of endoplasmic reticulum unfolded protein response
56	0.00775784	GO:0007257	0.000369421	86.3048	0.0289139	2	36	activation of JUN kinase activity
56	0.0100688	GO:0043406	0.000559379	23.1391	0.168664	3	210	positive regulation of MAP kinase activity
56	0.0112257	GO:0070373	0.000713777	61.0795	0.0401582	2	50	negative regulation of ERK1 and ERK2 cascade
56	0.0112257	GO:1900006	0.000801836	57.4759	0.0425677	2	53	positive regulation of dendrite development
56	0.0175703	GO:0043407	0.00139447	43.0615	0.0562214	2	70	negative regulation of MAP kinase activity
56	0.0197903	GO:0043506	0.00172772	38.5096	0.0626467	2	78	regulation of JUN kinase activity
56	0.020511	GO:0031532	0.00195343	36.1212	0.0666625	2	83	actin cytoskeleton reorganization
56	0.0304779	GO:0097285	0.00314454	12.6836	0.30929	3	417	cell-type specific apoptotic process
56	0.0306248	GO:0046330	0.00352164	26.5504	0.0899543	2	112	positive regulation of JNK cascade
56	0.0306248	GO:0050680	0.00364581	26.0731	0.0915606	2	114	negative regulation of epithelial cell proliferation
56	0.0329835	GO:0071900	0.0042813	11.1432	0.342951	3	427	regulation of protein serine/threonine kinase activity
56	0.0329835	GO:0034620	0.00457164	23.1558	0.102805	2	128	cellular response to unfolded protein
56	0.0329835	GO:0070304	0.00471192	22.7912	0.104411	2	130	positive regulation of stress-activated protein kinase signaling cascade
56	0.039479	GO:0035556	0.00595318	7.99764	0.820317	4	1362	intracellular signal transduction
59	0.0149616	GO:0051149	0.000206286	30.5392	0.11652	3	82	positive regulation of muscle cell differentiation
59	0.0149616	GO:0051153	0.000213823	30.1556	0.117941	3	83	regulation of striated muscle cell differentiation
59	0.0149616	GO:1901741	0.00029146	96.1131	0.0255777	2	18	positive regulation of myoblast fusion
59	0.0274844	GO:0060142	0.000713881	59.1099	0.0397875	2	28	regulation of syncytium formation by plasma membrane fusion
59	0.0374194	GO:0001569	0.00124805	43.8857	0.0525763	2	37	patterning of blood vessels
59	0.0374194	GO:0007431	0.0014579	40.4135	0.0568392	2	40	salivary gland development
59	0.0438606	GO:0006949	0.00245289	30.6914	0.073891	2	52	syncytium formation
59	0.0438606	GO:0051965	0.00254688	30.0878	0.075312	2	53	positive regulation of synapse assembly
59	0.0438606	GO:0022610	0.00260729	4.61344	1.99932	7	1407	biological adhesion
59	0.0438606	GO:0061061	0.00284809	12.0953	0.289033	3	218	muscle structure development
60	0.0147159	GO:0043604	0.000248118	8.38303	0.936427	6	659	amide biosynthetic process
60	0.0147159	GO:0006518	0.000313104	8.01156	0.977635	6	688	peptide metabolic process
60	0.0163889	GO:0042026	0.000523051	69.8745	0.0341035	2	24	protein refolding
60	0.0409799	GO:0043039	0.00200832	34.1122	0.0667861	2	47	tRNA aminoacylation
60	0.0409799	GO:0009059	0.00217978	5.92035	1.47813	6	1151	macromolecule biosynthetic process
60	0.0411993	GO:0034660	0.00262975	8.00864	0.59397	4	418	ncRNA metabolic process
62	0.0477334	GO:0070493	0.000238667	112.083	0.0234771	2	10	thrombin receptor signaling pathway

## Sheet: VoomSeparateCB_DEG_mclust_merge
Gene Symbol	Merged cluster	Model-based cluster
TNC	2	1
TPTEP1	2	1
DDX3Y	2	1
KDM5D	2	1
EIF1AY	2	1
TTTY15	2	1
RALGPS2	2	1
PRAME	2	1
MYO3A	2	1
RAP2B	2	1
UTY	2	1
NEDD4L	2	1
DUSP15	2	1
ZYX	2	1
ANK2	2	1
FAM169A	2	1
MYRIP	2	1
ST3GAL6	2	1
ZFYVE9	2	1
DSC2	2	1
PLAGL1	2	1
CRISPLD1	2	1
TSPAN5	2	1
CHRDL1	2	1
TMEM30B	2	1
ZFY	2	1
TXLNGY	2	1
STAMBPL1	2	1
RAB6B	2	1
GPR160	2	1
PRKY	2	1
FAM111B	2	1
SCN9A	2	1
SVIL	2	1
ARHGEF5	2	1
DNM3	2	1
FN1	2	1
FSTL5	2	1
MICB	2	1
TMEM132B	2	1
PAK7	2	1
RPS6KA2	2	1
FAM24B	2	1
KIAA0040	2	1
MTUS1	2	1
CMIP	2	1
LOC101927204	2	1
CUX2	2	2
GNB4	2	2
RIMS4	2	2
IGFBP3	2	2
GYG1	2	2
ANTXR1	2	2
AMPH	2	2
CBLN2	2	2
VWA5A	2	2
POU4F2	2	2
RUNDC3B	2	2
PNMA2	2	2
DPP10	2	2
PRNP	2	2
UTRN	2	2
PRKAR2B	2	2
IMPA2	2	2
MED12L	2	2
TRIM21	2	2
MBOAT1	2	2
DCAF12L2	2	2
KLF3	2	2
DTNA	2	2
ABCC4	2	2
C6orf141	2	2
USH1C	2	2
SIRPA	2	2
LTBP1	2	2
MOCS1	2	2
NLGN4Y	2	2
SH3GL3	2	2
SORCS1	2	2
WFDC2	2	2
FOXE1	2	2
TMEM51	2	2
TUBB6	2	2
RGS7	2	2
HSD17B11	2	2
SLC40A1	2	2
RBFOX1	2	2
CNTN4	2	2
JAZF1	2	2
SDR42E1	2	2
ARMC4	2	2
TMLHE	2	2
CALCOCO2	2	2
HMSD	2	2
TFAP2C	2	2
SPATS2L	2	2
CNTN1	2	2
TRAF3IP1	2	2
KIFAP3	2	2
BTN3A2	2	2
BTN3A1	2	2
EPHX4	2	2
PSD3	2	2
COL4A5	2	2
MCTP2	2	2
FNDC3B	2	2
CYP4F3	2	2
LINC00086	2	2
IL17RD	2	2
IGSF10	2	2
F3	2	2
C1orf220	2	2
ERBB3	2	3
LIPA	2	3
EDA	2	3
FOXJ1	2	3
GATM	2	3
SDC3	2	3
CDC14B	2	3
PMP22	2	3
FOXF2	2	3
GAS1	2	3
FBF1	2	3
CRYL1	2	3
SIAE	2	3
CYP26B1	2	3
TNFAIP2	2	3
PYGO1	2	3
CNTNAP2	2	3
RRM2	2	3
CHPT1	2	3
GSN	2	3
IFNGR2	2	3
RRAS2	2	3
TEKT2	2	3
CCNO	2	3
BEND6	2	3
FGFR2	2	3
PIP5K1B	2	3
SLC16A6	2	3
APBA1	2	3
TCEAL5	2	3
PLOD2	2	3
FBXO15	2	3
GALNT10	2	3
WSCD2	2	3
KCTD18	2	3
PLSCR4	2	3
ENPEP	2	3
TSLP	2	3
LGALS7B	2	3
PCDH17	2	3
BCL6	2	3
RNF216P1	2	3
PRKG1	2	3
DSG2	2	4
CPNE3	2	4
SPG20	2	4
EPDR1	2	4
RUSC2	2	4
PPP1R9A	2	4
MFGE8	2	4
HPSE	2	4
ADAMTS4	2	4
RAI14	2	4
TDRD5	2	4
HECW1	2	4
SYNPO	2	4
GLDC	2	4
GALNT14	2	4
DCBLD1	2	4
LIFR	2	4
FBXL2	2	4
RASSF2	2	4
STYK1	2	4
LMCD1	2	4
TGFBR3	2	4
KCNT2	2	4
COL4A4	2	4
SCN3B	2	4
FAM210B	2	4
ITGA2	2	4
CWH43	2	4
DIRAS1	2	4
TRPM3	2	4
RPS4Y1	1	5
DUSP16	1	5
CTNNA1	1	5
FST	1	5
DPYSL2	1	5
LITAF	1	5
BEST3	1	5
ANXA11	1	5
CASP6	1	5
SYK	1	5
FAM102A	1	5
SNX33	1	5
PTPN9	1	5
ESRP1	1	5
HR	1	5
DLGAP4	1	5
DOK4	1	5
LLGL2	1	5
TP53INP2	1	5
MAPK11	1	5
ABR	1	5
ACTR3	1	5
CASZ1	1	5
RAP1GAP	1	5
B4GALT1	1	5
FAM105A	1	5
PITPNM1	1	5
ATP9A	1	5
APP	4	6
NOL6	4	6
SMIM15	4	6
SKP2	4	6
DENR	4	6
CALM1	4	6
TOR1B	4	6
RCAN1	4	6
PGAM1	4	6
CD164	4	6
RNF167	4	6
WRB	4	6
RNF6	4	6
LINC00998	4	6
ANKRD46	4	6
NSUN2	4	6
BROX	4	6
FLRT2	4	6
SEPT2	4	6
TSNAX	4	6
RAD23B	4	6
PER3	4	6
ZMYND11	4	6
DPYSL3	4	6
PAQR3	4	6
GFM1	4	6
ACO1	4	6
FGF9	4	6
SLC37A3	4	6
GFM2	4	6
MARCH5	4	6
C17orf80	4	6
ZC3H15	4	6
HBEGF	1	7
BEGAIN	1	7
NAT8L	1	7
CABLES1	1	7
RORB	1	7
ALG10	1	7
SUN2	1	7
GSTP1	1	7
VGLL4	1	7
ADORA1	1	7
PLS3	1	7
SLC37A1	1	7
UBE2QL1	1	7
FAM129B	1	7
DNAAF3	1	7
CARD10	1	7
RAB3D	1	7
KRT9	1	7
TUBA1A	1	7
CDK2	1	7
SNN	1	7
C1orf115	1	7
MYO10	1	7
XYLT1	1	7
RAP1GAP2	1	7
BIK	1	7
PCDHB2	1	7
FAM107B	1	7
KLF13	1	7
IL22RA1	1	7
CCDC92	1	7
PRKG2	1	7
EPHA4	1	7
MYH9	1	7
LIMD1	1	7
RAB13	1	7
FOXN4	1	7
RCAN3	1	7
CREB3L2	1	7
LSR	1	7
CXADR	1	7
ZDHHC18	1	7
RAPGEF1	1	7
EPHX1	1	7
COL1A2	2	8
PTPN13	2	8
SLC39A8	2	8
GLIPR2	2	8
DAPK1	2	8
FAM111A	2	8
NDRG1	2	8
C11orf70	2	8
RECK	2	8
TAP1	2	8
PPP1R14C	2	8
KCNK2	2	8
MEGF6	2	8
SORL1	2	8
PARD3B	2	8
RGS9	2	8
AGPAT4	2	8
SLC8B1	2	8
PRRG4	2	8
MITF	2	8
KLF2	2	8
CD109	2	8
GAP43	2	8
FAM124A	2	8
CCDC85A	2	8
EMP3	2	8
TMSB4Y	2	8
MSRA	2	8
MTSS1	2	8
RHPN2	2	8
CCDC96	2	8
IL12RB2	2	8
C1orf216	2	8
TST	2	8
HPCAL1	2	8
TMEM255B	2	8
KCNV1	2	8
C2CD4C	2	8
SLC5A8	2	8
ERICH2	2	8
SNTA1	2	8
SPATA17	2	8
KCNJ2	2	8
EMILIN2	2	8
CCNE1	2	8
CKLF	2	8
C7orf57	2	8
GDPD5	2	8
RNF217	2	8
NCRNA00185	2	8
SLC38A10	2	8
RASSF1	2	8
CCDC69	2	8
LMF2	2	8
C17orf53	2	8
NHLRC1	2	8
FAM171A1	2	9
CSTF2T	2	9
GNAI1	2	9
KIT	2	9
EPHB6	2	9
PTPRO	2	9
YBX3	2	9
PTPRR	2	9
OSBPL5	2	9
AMER3	2	9
ESAM	2	9
CDC42EP3	2	9
FERMT2	2	9
CTSC	2	9
PLK2	2	9
OLFM1	2	9
SAMD12	2	9
SEPN1	2	9
USP51	2	9
LRRC10B	2	9
FNDC5	2	9
GABRG1	2	9
KCNT1	2	9
CRIP2	2	9
LMNA	2	9
MAF	2	9
UBE2E2	2	9
TMC7	2	9
KIFC1	2	9
PERP	2	10
FARP1	2	10
JPH3	2	10
NPTX1	2	10
DCLK1	2	10
ITGA6	2	10
RMDN1	2	10
USP9Y	2	10
SLC1A1	2	10
RAB36	2	10
RAB3C	2	10
ZNF467	2	10
RHOBTB1	2	10
PFKFB3	2	10
EXPH5	2	10
TNFRSF21	2	10
NAALAD2	2	10
FAM114A1	2	10
TTTY14	2	10
PCDHA8	2	10
LGALSL	2	10
TMEM150C	2	10
CADPS	2	11
NPTX2	2	11
AASS	2	11
RUNX3	2	11
FBN3	2	11
ETS1	2	11
CTSV	2	11
ZNF704	2	11
PRKAA2	2	11
CMTR2	2	11
CCDC74A	2	11
COL14A1	2	11
YBX2	2	11
FAM49A	2	11
LOC388780	2	11
C16orf45	2	11
CCDC71L	2	11
CLMN	2	11
SLC2A13	2	11
HTR1D	2	11
BICC1	2	11
OSBPL6	2	11
PQLC3	2	11
HS6ST3	2	11
DOCK3	2	11
ZNF415	2	11
F8	2	11
GPR37	2	11
CNPY1	2	11
FAM66C	2	11
ACP6	2	11
LOC399815	2	11
KLHL5	2	11
RNF125	2	11
CLVS2	2	11
IL1RAP	2	11
LOC374443	2	11
ZDHHC2	2	11
SFTPD	2	11
FOXO1	2	11
MCAM	2	11
TNFRSF19	2	11
PTPLA	2	11
BACH2	2	11
ASAP3	2	11
C5orf30	2	11
FAM84B	2	11
TPBG	2	11
DPY19L1	2	11
SERPINB8	2	11
APLF	2	11
SALL3	2	11
HHAT	2	11
MATN2	2	11
ABCD2	2	11
ADAMTSL3	2	11
PRR29	2	11
LINC01012	2	11
CA9	2	12
C3orf18	2	12
CDH3	2	12
CLDN9	2	12
ARHGEF7	2	12
MAPK14	2	12
KREMEN1	2	12
DNAJC15	4	13
FAM188A	4	13
TUBB2B	4	13
LINC01159	4	13
ARSJ	4	13
AKR1C3	4	13
KIAA1217	4	13
POU3F3	4	13
ZNF559	4	13
ZNF175	4	13
NETO1	4	13
EYA2	4	13
ICA1	4	13
LINC01158	4	13
DLX3	4	13
DLX4	4	13
PLEKHG3	4	13
HMOX1	4	13
HEY1	4	13
PCDH9	4	13
IPW	4	13
KCNMB2	4	13
ZNF681	4	13
ARHGEF17	4	13
ZC4H2	4	13
SYNJ2	4	13
ALX3	4	13
VAV3	4	13
FHL1	4	13
CHD7	4	13
GPR162	4	13
NEUROD6	4	13
NAV3	4	13
NQO1	4	13
RASD2	4	13
SLC16A14	4	13
ZNF135	4	13
CCT6A	4	13
RAB25	4	13
STC2	4	13
FOXQ1	2	14
SDC4	2	14
PDLIM1	2	14
BTN2A2	2	14
TFCP2L1	2	14
PVRL3	2	14
PTRF	2	14
NUDT7	2	14
MAN1C1	2	14
PRODH	2	14
BACE2	2	14
RLN2	2	14
TCEAL2	2	14
DEPDC7	2	14
SAYSD1	2	14
DLK2	2	14
IFT22	2	14
GPR137B	2	14
PSD4	2	14
CRISPLD2	2	14
NFKBIZ	2	14
PPP1R3C	2	14
LRRC6	2	14
IL10RA	2	14
C16orf93	2	14
SLMO1	2	14
TGFA	2	14
BTNL9	2	14
BLVRB	2	14
ANXA4	2	14
SCNN1G	2	14
IQCD	2	14
TMEM179	2	14
SQRDL	2	14
PKNOX2	2	14
CAPN5	2	14
RGS12	2	14
CPVL	2	14
RPN1	2	14
LOC81691	2	14
PHF1	2	14
CCDC181	2	14
PHF13	2	14
CENPW	2	14
TEX30	2	14
COL11A1	4	15
ESRRB	4	15
DNAJA4	4	15
RSU1	4	15
NDNF	4	15
FKBP10	4	15
AEBP1	4	15
CLN8	4	15
CPM	4	15
NGB	4	15
SRXN1	4	15
GPR27	4	15
TBR1	4	15
COL22A1	4	15
TKT	4	15
CHRNA3	4	15
VWCE	4	15
TRIM46	4	15
DNM1	4	15
SSH3	4	15
NUAK2	4	15
PYGO2	4	15
KCNQ2	4	15
GBAP1	4	15
CASP4	4	15
POLR3G	4	15
CALY	4	15
HTATIP2	4	15
PALD1	4	15
C5orf28	4	15
QSOX1	4	15
CELF4	4	15
TMEM33	4	15
SLC39A10	4	15
LPAR3	4	15
GDPD1	4	15
DGKB	4	15
SHANK3	4	15
KLHL21	4	15
HIST1H2BH	4	15
PCSK6	4	15
SLC43A3	4	15
SNHG3	4	15
ADAT3	4	15
SLC4A10	4	15
BPNT1	4	15
VPS37B	4	15
FADS1	4	15
RGS11	4	15
SYT3	4	15
FAM162A	4	15
ALAS1	4	15
ZFHX4	4	15
TBL1X	4	15
GPR62	4	15
FLJ10038	4	15
LPAR1	4	15
BAALC	4	15
DCUN1D5	4	15
PACSIN1	4	15
SHANK1	4	15
RNFT2	4	15
SLCO4A1	4	15
MIPOL1	4	15
RMND1	4	15
ATAD3B	4	15
CTNNA2	2	16
VWA2	2	16
LINC00883	2	16
ACTL8	2	16
BAI3	2	16
XKR4	2	16
CNNM1	2	16
PPP2R3A	2	16
SCN4B	2	16
ENPP1	2	16
KIRREL	2	16
SLC16A9	2	16
ZNF239	2	16
FMO4	2	16
CEBPA	2	16
CALB1	2	16
PPIEL	2	16
DSP	2	16
SERTAD2	2	16
HUNK	2	16
FAM66D	2	16
CA10	2	16
ZNF618	2	16
ISPD	2	16
TRIM2	2	16
PCDH20	2	16
AMDHD1	2	16
WNT4	2	16
C5orf49	2	16
ST8SIA2	2	16
NIPAL1	2	16
RNASE4	2	16
PITPNM2	2	16
PAK3	2	16
PCDHB9	2	16
EHD3	2	16
LSM14B	2	16
RUNX1	2	16
CNGA1	2	16
AKAP3	2	16
KLRF1	2	16
RILPL1	2	16
STEAP2	2	16
SUSD4	2	16
HYDIN	2	16
BDKRB2	2	16
HOMEZ	2	16
ACVR1	2	16
BARD1	2	16
KCNB1	2	16
SPSB1	2	16
AJAP1	2	16
ZNF302	2	16
SLC35D1	2	16
MCTP1	2	16
LOC100506990	2	16
BAHCC1	2	16
DMWD	2	16
FCGBP	2	16
NUMA1	2	16
SNRK	2	16
PAX2	2	16
KIAA0922	2	16
MDH1B	2	16
RGS17	2	16
SGMS2	2	16
EFCAB13	2	16
JAM2	2	16
JADE2	2	16
KIF26B	2	16
FGFR1	2	16
PLD1	2	16
JUN	2	17
KRT17	2	17
SPRR1A	2	17
FBLN1	2	17
LRRC43	2	17
IGSF8	2	17
EPHB2	2	17
RHOBTB2	2	17
RELT	2	17
SPATA41	2	17
HS6ST1	2	17
HMP19	2	17
BASP1	2	17
TOR3A	2	17
BCL11A	2	17
PDIA5	2	17
P2RX4	2	17
TUBBP5	2	17
ZNF385A	2	17
TK1	2	17
DENND2A	2	17
AKT1	2	17
KLHDC9	2	17
SLC25A1	2	17
SPTBN4	2	17
GOLM1	4	18
LMO2	4	18
FLAD1	4	18
KCNQ4	4	18
MTHFD1L	4	18
VARS	4	18
HPDL	4	18
SEPHS2	4	18
PYCR1	4	18
FAM57B	4	18
PPA1	4	18
TRIM16L	4	18
MKNK2	4	18
NEUROD2	4	18
TRIM16	4	18
NIFK	4	18
SHMT2	4	18
CSNK1G2	4	18
APBA2	4	18
ZNF598	4	18
YARS	4	18
NIPSNAP1	4	18
HSP90AB1	4	18
NFE2L3	4	18
SFXN4	4	18
KCNN4	4	18
PHLDA2	4	18
PDCD2L	4	18
MRPL17	4	18
FTL	4	18
RBM3	4	18
TNFRSF1A	4	18
SNHG16	4	18
CHAC2	4	18
EXOSC4	4	18
BAG1	4	18
CBX8	4	18
CBLN1	4	18
BRSK1	4	18
IFI30	4	18
CCDC25	4	18
ESRRA	4	18
FARSA	4	18
NELL1	1	19
CTGF	1	19
FGD3	1	19
STK32A	1	19
MAPK13	1	19
GPR124	1	19
SORBS3	1	19
CHRM4	1	19
CNN3	1	19
SGCG	1	19
TUBB3	1	19
ESYT1	1	19
RET	1	19
TUBB2A	1	19
SBK1	1	19
GRASP	1	19
DBNDD1	1	19
GMIP	1	19
MYOCD	1	19
PRICKLE2	1	19
CLDN5	1	19
ATL1	1	19
PDZRN4	1	19
SLC35D2	1	19
CDK5R1	1	19
SYT5	1	19
CCL19	2	20
MDM1	2	20
ST5	2	20
BAI2	2	20
ATP1A1	2	20
ANKRD24	2	20
HIF3A	2	20
FAM132B	2	20
FZD8	2	20
NTRK1	2	20
CCDC3	2	20
MPP2	2	20
PARP8	2	20
AIG1	2	20
NFIB	2	20
KCNAB3	2	20
CNRIP1	2	20
ARSG	2	20
RNF128	2	20
TRIB2	2	20
OTUD1	2	20
PCBP3	2	20
RFX2	2	20
TGM7	2	20
TMEM45A	2	20
ARHGAP39	2	20
PRRT4	2	20
MGP	2	20
CCER2	2	20
LMO4	2	20
GRK5	2	20
COX20	2	20
RTN4RL1	2	20
FAHD2A	2	20
ESPNL	2	20
RAB11FIP3	2	20
MATN4	2	20
HSD17B13	2	20
TMEM254	2	20
TSHZ1	2	20
IL21R	2	20
CYR61	2	20
BRD2	2	20
NIM1K	2	20
ITGA2B	2	20
PTPRM	2	20
TMEM98	1	21
CDKL2	1	21
RXRG	1	21
ARID5B	1	21
TAP2	1	21
NHSL1	1	21
RALA	1	21
PARD6G	1	21
IQGAP1	1	21
UBTD2	1	21
CBX2	1	21
TC2N	1	21
DLGAP5	1	21
TTC21B	1	21
INADL	1	21
SH3BP4	1	21
SEMA3F	3	22
ADAD1	3	22
SSTR2	3	22
ZNF521	3	22
DGCR2	3	22
UNCX	3	22
MGLL	3	22
NRP1	3	22
RASSF3	3	22
MFAP4	3	22
FCHSD2	3	22
C17orf75	3	22
CAMK2A	3	22
ADAMTS8	3	22
GINS3	3	22
ST8SIA1	3	22
NRG3	3	22
PCDH7	3	22
KCNA3	3	22
ACPP	3	22
IRF2BPL	3	22
BUB3	3	22
POMGNT2	3	22
PDHX	3	22
TYMS	3	22
HOXA13	3	22
CRABP1	3	22
CDH18	4	23
COMMD10	4	23
NMNAT2	4	23
CLCN4	4	23
ANAPC13	4	23
UBE2G1	4	23
RAB7A	4	23
GDF11	4	23
PAK1IP1	4	23
PPAT	4	23
BID	4	23
PARK2	4	23
PABPC4L	4	23
MMACHC	4	23
C1orf109	4	23
TTC19	4	23
EIF4E	4	23
SCAMP1	4	23
FARSB	4	23
UTP15	4	23
DPH5	4	23
FAM35A	4	23
SEC23B	4	23
TNS3	4	23
NAAA	4	23
SH3BGRL2	4	23
PLA2G12A	4	23
RSL1D1	4	23
MRPL42	4	23
PLK3	4	23
WDR3	4	23
RBMS3	4	23
OMA1	4	23
SET	4	23
NLE1	4	23
NAT10	4	23
METTL2B	4	23
UBE2G2	4	23
EIF4A2	4	23
NDUFA5	4	23
TBC1D4	4	23
PAIP2	4	23
NOL11	4	23
AGK	4	23
MRPL3	4	23
DNER	2	24
NSG1	2	24
FXYD6	2	24
FZD7	2	24
NDRG2	2	24
SOWAHA	2	24
SLC7A8	2	24
ZNF423	2	24
SERPINE2	2	24
SPA17	2	24
MID2	2	24
CYP1B1	2	24
FGF13	2	24
MET	2	24
TUBB8	2	24
ARHGAP28	2	24
MPP3	2	24
ASF1B	2	24
SCGB2A1	2	24
MAGI2	2	24
TCTN2	2	24
ZNF396	2	24
ILDR1	2	24
KCNS3	2	24
CCDC74B	2	24
CCM2L	2	24
CALCB	2	24
MAGEF1	2	24
RBP1	2	24
ADAMTS3	2	24
CCDC34	2	24
WDR72	2	24
NABP1	2	24
EPB41L2	2	24
RASGEF1C	2	24
CNPY4	2	24
HEXIM1	2	24
RTKN	2	24
IL18R1	2	24
LONRF3	2	24
EZH2	2	24
HFM1	2	24
TNFSF15	2	24
ZNF818P	2	24
LOC100507002	2	24
CTSB	2	24
MX1	2	24
TMEM107	2	24
CLYBL	2	24
NAP1L2	2	24
ZWINT	2	24
LOC389895	2	24
GATA6	2	24
CISH	2	24
FBXL7	2	24
C4orf36	2	24
SEPT9	2	24
FADS3	2	24
GHR	2	24
LDB3	4	25
KDM4A	4	25
HSPD1	4	25
DTD1	4	25
UQCC1	4	25
RNF44	4	25
PRMT5	4	25
STIP1	4	25
NSA2	4	25
CRLS1	4	25
ZBTB12	4	25
C14orf37	4	25
FAM69B	4	25
YTHDF1	4	25
NLGN2	4	25
NHLH1	4	25
POLR1C	4	25
FBXO22	4	25
CDK4	4	25
AKT1S1	4	25
ATP6V1D	4	25
RABEPK	4	25
BOC	4	25
POLR3H	4	25
RCN1	4	25
SF3A1	4	25
TFAP4	4	25
PPIL1	4	25
HSPE1	4	25
KDELC2	2	26
FGFR3	2	26
LPP	2	26
GNG11	2	26
SAMD9	2	26
PLCL1	2	26
FIGN	2	26
ZFHX3	2	26
NKD1	2	26
ODF2L	2	26
DDX26B	2	26
ARNTL	2	26
NRBP2	2	26
STIM1	2	26
PDE3A	2	26
FAM129A	2	26
SP110	2	26
AGPAT9	2	26
ITPRIP	2	26
OCLN	2	26
SASH1	2	26
PIFO	2	26
FAS	2	26
C3orf67	2	26
CEP19	2	26
CPNE4	2	26
FRRS1	2	26
FAM110C	2	26
NPL	2	26
CRISP2	2	26
KIF24	2	26
CLSPN	2	26
KLF7	2	26
KRT20	2	27
TRIOBP	2	27
KIF19	2	27
GRIK3	2	27
ADAM12	2	27
PNMAL1	2	27
NR2F2	2	27
LAD1	2	27
NUDT10	2	27
CADPS2	2	27
PCTP	2	27
SNAP91	2	27
ZNF732	2	27
SOX4	2	27
C10orf90	2	27
PRDM13	2	27
ACVR1C	2	27
PLCG1	2	27
FLJ36000	2	27
KLF10	2	27
ATF6B	2	27
SLC25A21	2	27
GPR78	2	27
ARHGEF37	2	27
SLC44A2	2	27
JAG1	2	27
ZNF876P	2	27
C10orf25	2	27
APCDD1	2	27
DDN	4	28
EIF4E3	4	28
FBN2	4	28
FZD3	4	28
H2AFV	4	28
LRRC8D	4	28
WDR12	4	28
TOMM20	4	28
PGPEP1	4	28
SETD7	4	28
MXD1	4	28
ZMPSTE24	4	28
TXNRD1	4	28
DDX21	4	28
RIOK2	4	28
ZNF195	4	28
CD276	1	29
CCNA1	1	29
DLL1	1	29
DDAH2	1	29
BMP7	1	29
FKBP9	1	29
FURIN	1	29
NFASC	1	29
SLC35A2	1	29
PIAS3	1	29
SOX2	1	29
WDFY1	1	29
MYO1C	1	29
PLXNB1	1	29
FLNA	1	29
PACRG	1	29
RAB15	1	29
CYB561	1	29
LRRC3	1	29
CACNG4	1	29
CDS2	1	29
DYNC1I1	1	29
CDC42	1	29
PLCB3	1	29
DPYSL5	1	29
ZFHX2	1	29
ACTG1	1	29
PLP2	1	29
KIAA0226	1	29
ALDH1L2	4	30
SLC36A4	4	30
CSTF3	4	30
HOXA11	4	30
POU4F1	4	30
NOLC1	4	30
TUBE1	4	30
ADRBK2	4	30
PKI55	4	30
MINA	4	30
PSEN2	4	30
LIX1L	4	30
PCDH11X	4	30
TMEM63C	4	30
SEH1L	4	30
THNSL1	4	30
ZNF286A	4	30
QTRTD1	4	30
EIF4G1	4	30
ACVR2A	4	30
ABCF2	4	30
ZNF3	4	30
DLAT	4	30
PUS7	4	30
SLC25A13	4	30
POLR1E	4	30
THEMIS	4	30
HOXA2	4	30
SV2A	4	30
LETM1	4	30
PPFIA2	4	30
ZMIZ2	4	30
RGS5	4	30
VMA21	4	30
NRSN1	4	30
DDB1	4	30
LINC00665	4	30
HSPA4	4	30
PEX5L	4	30
GSPT1	4	30
UTP14A	4	30
FKBP7	4	30
KIF5C	4	30
WDR75	4	30
ZMIZ1	4	30
NAA25	4	30
MIEF1	4	30
SERBP1	4	30
LOC100379224	4	30
SERAC1	4	30
CYP51A1	4	30
ALDH1B1	4	31
CHODL	4	31
TTC38	4	31
SDSL	4	31
RTN4	4	31
DNAJC11	4	31
NACC1	4	31
C10orf2	4	31
CCT5	4	31
ECE2	4	31
HDAC7	4	31
RCC1	4	31
GRINA	4	31
SLC50A1	4	31
NME7	4	31
TIMM8B	4	31
STRAP	4	31
BTBD2	4	31
PWP2	4	31
KRTCAP2	4	31
TIMM44	4	31
EFNA3	4	31
CLNS1A	4	31
PUS1	4	31
EIF5A	4	31
PRELID1	4	31
NME1	4	31
SDCCAG3	4	31
PSPH	4	31
E2F4	4	31
WDR74	4	31
MRRF	4	31
PTTG1IP	4	31
PDSS1	4	31
FAM229B	4	31
PRPSAP1	4	31
NDUFV3	4	31
TRAPPC2L	4	31
BOP1	4	31
IMPDH2	4	31
UAP1L1	4	31
ALG3	4	31
AK5	4	31
SNHG15	4	31
NOC2L	4	31
DNAJB12	4	31
DRGX	1	32
TSPAN14	1	32
HK1	1	32
TOB2	1	32
LRP10	1	32
ANKRD35	1	32
MARVELD3	1	32
DYRK1B	1	32
F11R	1	32
LOC284837	1	32
DUSP8	1	32
RSPO2	1	32
PLIN2	1	32
SLC25A24	1	32
RASGRP1	1	32
ANKRD52	1	32
ZNF558	1	32
MAP4	1	32
GALNT3	1	32
CAPN1	1	32
LPAR2	1	32
TPM3	1	32
SERPINH1	1	32
GPR6	1	32
LOC283914	1	32
SLC47A1	1	32
AP5B1	1	32
SLC4A2	1	32
AP1S2	1	32
BCORL1	1	32
SLC2A3	1	32
PAX9	1	32
TNFAIP1	1	32
KIF3C	1	32
PPP1R16B	1	32
RUFY3	1	32
SIGIRR	1	32
GCNT2	1	32
ZC3H4	1	32
ARL8A	1	32
MAPKAPK2	1	32
NMBR	1	32
NELL2	4	33
IQCA1	4	33
RGMB	4	33
IGFBPL1	4	33
DESI2	4	33
PRDM5	4	33
STAT5B	4	33
PSAT1	4	33
CHD5	4	33
ST3GAL5	4	33
FRAS1	4	33
RBBP4	4	33
SH3D19	4	33
SYAP1	4	33
PLS1	4	33
SNX4	4	33
GPNMB	4	33
SYCP2L	4	33
CAP1	4	33
CPNE8	3	34
CREG1	3	34
HAND2	3	34
COMMD2	3	34
PDLIM3	3	34
LZTS3	3	34
ALDH5A1	3	34
PARPBP	3	34
FAM122B	3	34
ARL8B	3	34
SNAPIN	3	34
PRRG1	3	34
TBL1XR1	3	34
UFD1L	3	34
MIS12	3	34
KCNA4	3	34
SH2D5	3	34
CBS	3	34
AK2	3	34
DCDC5	3	34
KCTD8	3	34
AACS	3	34
ACSL4	3	34
PAPD4	3	34
NUBP1	3	34
NAP1L5	3	34
CMSS1	3	34
SUCLG2	3	34
TCF4	3	34
RRM2B	3	34
RGS4	3	34
COPS8	3	34
MBLAC2	3	34
SCML2	3	34
PIGK	3	34
CCNC	3	34
MRPL43	3	34
USP16	3	34
RABL3	3	34
ALKBH8	3	34
C10orf32	3	34
URI1	3	34
AMOTL2	1	35
CADM3	1	35
FZD9	1	35
STMN2	1	35
ELAVL3	1	35
PPP1R18	1	35
GJD2	1	35
DLX5	1	35
ACKR1	1	35
CA8	1	35
B4GALNT1	1	35
PLEKHG4B	1	35
GRM8	1	35
FRMD4A	1	35
SLCO5A1	1	35
TPM4	1	35
COBL	1	35
GAB2	1	35
TMEM184A	1	35
PTBP3	1	35
CPNE2	1	35
CPT1A	1	35
MMP11	1	35
MSC	1	35
NCS1	1	35
THBS2	4	36
CHMP4C	4	36
EXTL3	4	36
SHC1	4	36
SLC27A2	4	36
USP3	4	36
SLC2A12	4	36
GPR19	4	36
IGDCC3	4	36
ARHGAP9	4	36
LEF1	4	36
FAM189B	4	36
GPT2	4	36
NOB1	4	36
PAICS	4	36
SLC39A6	4	36
PROSC	4	36
ASS1	4	36
PRMT3	4	36
MFAP2	4	36
SRSF8	4	36
PSMD7	4	36
PDCD11	4	36
VPS26B	4	36
PPARG	4	36
ZNF285	4	36
SVIP	4	36
GARS	4	36
KDELR1	4	36
AFMID	4	36
DNAAF2	4	36
ARHGEF28	2	37
AKNAD1	2	37
MYO7A	2	37
CCDC149	2	37
RASSF8	2	37
RNF20	2	37
SEMA3C	2	37
SPOCK1	2	37
HIVEP2	2	37
KITLG	2	37
ERO1LB	2	37
NRXN3	2	37
KIAA1377	2	37
FANCI	2	37
MCC	2	37
CCDC15	2	37
IL18BP	2	37
ADAM23	2	37
ATP8B2	2	37
LRIG1	2	37
RORA	2	37
EGFEM1P	2	37
GABRQ	2	37
SSPO	2	37
WIF1	2	37
CHST9	2	37
PRKCE	2	37
LAMC1	2	38
DDAH1	2	38
PPM1H	2	38
ZSWIM5	2	38
SORBS1	2	38
ELK3	2	38
MFAP3L	2	38
PRKCB	2	38
SLC12A7	2	38
GFRA1	2	38
FMNL3	2	38
RAB9B	2	38
DYNLL2	2	38
SMOC2	2	38
CEMIP	2	38
FAM161B	2	38
BBS4	2	38
ZNF75D	2	38
FAM86FP	2	38
ARMC9	2	38
MTTP	2	38
ADAM15	4	39
PRR15L	4	39
RPF2	4	39
PTH2R	4	39
DNAJC12	4	39
SLC1A5	4	39
DFNB31	4	39
GNL3	4	39
NOP16	4	39
ALDH2	4	39
MYBBP1A	4	39
NDUFAF4	4	39
DESI1	4	39
RRS1	4	39
SCAMP3	4	39
SNCB	4	39
FGF2	4	39
RRP12	4	39
PNPO	4	39
AATK	4	39
OCA2	4	39
MRPS35	4	39
GTPBP4	4	39
DHX37	4	39
ATOH7	4	39
FABP5	4	39
DGCR14	4	39
COA4	4	39
CHERP	4	39
EIF2B5	4	39
RASL10B	4	39
SCP2	4	39
PTGES2	4	39
FGF5	4	39
NOP2	4	39
TP53RK	4	39
C12orf73	4	39
METTL2A	4	39
SSB	4	39
PVT1	4	39
NOP58	4	39
DPM3	4	39
PRG2	4	39
NPTXR	2	40
STXBP6	2	40
PCGF5	2	40
CASP3	2	40
CD8B	2	40
DCAF6	2	40
SLFN5	2	40
TMOD1	2	40
LPAL2	2	40
SLC1A4	2	40
BEND4	2	40
L3MBTL3	2	40
LPHN2	2	40
GRIN2A	2	40
ELOVL6	2	40
KIAA1407	2	40
TRPC3	2	40
KAL1	2	40
MAP3K5	2	40
EHD4	2	40
PFKP	2	40
B4GALNT3	2	40
IL6ST	2	40
KLHL29	2	40
CDH7	2	40
FGD4	2	40
ELL2	2	40
QKI	2	40
LINC00643	2	40
USP53	2	40
CLIC2	2	40
AGO4	2	40
CHMP5	3	41
ATP6V1C1	3	41
EDIL3	3	41
FZD6	3	41
RAB33A	3	41
HIST1H2BK	3	41
COMMD8	3	41
CPE	3	41
CHN1	3	41
EIF5A2	2	42
MPP7	2	42
ITGB3	2	42
GLUL	2	42
MEF2C	2	42
PLXNC1	2	42
TESK2	2	42
CXorf57	2	42
AHNAK2	2	42
CDC20B	2	42
HPGD	2	42
ARHGAP29	2	42
TMPRSS6	2	42
KLF5	2	42
MYBL1	2	42
TMEM65	2	42
ABHD15	2	42
FAT1	2	42
PREX1	2	42
AKAP12	2	42
EFHC1	2	42
GCNT1	2	42
LZTFL1	2	42
STOM	2	42
ICA1L	2	42
AK8	2	42
SEMA4F	2	42
ANKRD33B	2	42
ZXDC	2	42
DENND3	2	42
IKZF2	2	42
NFIL3	2	42
TMEM155	2	42
FAM89A	2	42
EPS8	2	42
ZSWIM8	2	42
TSPYL5	2	42
CCNE2	2	42
DOCK5	2	42
MORC4	2	42
PALLD	2	42
LBR	2	42
TMEM74	2	42
WHAMMP3	2	42
CASC1	2	42
DNAH7	2	42
GLRA3	2	42
LPCAT3	2	42
ZDHHC13	2	42
MVB12B	2	42
DTL	2	42
PGM3	2	42
CUL7	2	42
SREBF1	2	43
INSRR	2	43
ABCA7	2	43
PRSS23	2	43
TRAF3	2	43
MARCH1	2	43
SCG2	2	43
WDR90	2	43
BLCAP	2	43
CACNA2D2	2	43
CHRNB1	2	43
KRT24	2	43
AIF1L	2	43
ABAT	2	43
ADIRF	2	43
LGR4	2	43
PPFIA4	2	43
ETV7	2	43
HGF	2	43
NUP62CL	2	43
PKD1	2	43
NOXA1	2	43
ANO9	2	43
ADAMTS2	2	43
CCDC136	2	43
DIO2	2	43
TYK2	2	43
DYTN	2	43
ABCA5	2	43
LDLRAP1	2	43
OXNAD1	2	43
RNASEL	2	43
IL11RA	2	43
HDHD1	2	43
PRSS53	2	43
ARSA	2	43
CTSF	2	43
SFXN1	4	44
BCL7A	4	44
MARCH9	4	44
ZFAND3	4	44
POLR3E	4	44
CCT8	4	44
NEUROD1	4	44
CCZ1B	4	44
YRDC	4	44
COA6	4	44
BAG2	4	44
NIP7	4	44
SDHD	4	44
NTPCR	4	44
MLF2	4	44
CCDC51	4	44
SPRYD7	4	44
C1QBP	4	44
MRPL21	4	44
IPO4	4	44
EXOSC2	4	44
TYW1	4	44
FAM195A	4	44
NARS2	4	44
NOL7	4	44
POLR2H	4	44
TRAF7	4	44
CRIPT	4	44
TIMM50	4	44
BYSL	4	44
GTDC1	4	44
MRPS30	4	44
PEBP1	4	44
MRPS23	4	44
TIMM9	4	44
GRPEL1	4	44
GGPS1	4	44
NTHL1	4	44
SDHB	4	44
ISCU	4	44
MRPS7	4	44
BLOC1S2	4	44
ACADSB	3	45
CENPN	3	45
ENOX2	3	45
PBX3	3	45
CADM2	3	45
JAKMIP1	3	45
PDE4B	3	45
ST13	3	45
SNAP23	3	45
MMD	3	45
TMPRSS4	2	46
NRGN	2	46
TUSC1	2	46
JAG2	2	46
HMX1	2	46
ETV5	2	46
IL13RA1	2	46
CRYM	2	46
CERS4	2	46
ECHDC3	2	46
SEPP1	2	46
WDR96	2	46
GALK1	2	46
MAN2B2	2	46
IRS2	2	46
WNT6	2	46
HERC6	2	46
EFNB1	2	46
SNCA	2	46
KCNIP4	2	46
C1QTNF6	2	46
FHAD1	2	46
EBF4	2	46
IRX3	2	46
NTN1	2	46
SLC51B	2	46
CHSY3	2	46
LKAAEAR1	2	46
MARCH11	2	46
GJB2	2	46
MIR31HG	2	46
MARCH2	2	46
ZBTB42	2	46
VAMP1	2	46
LY6E	2	46
GRID2IP	2	46
NRG2	2	46
HK2	2	46
PDGFA	2	46
CTSH	2	46
PCSK4	2	46
LRRC56	2	46
ATP1A3	4	47
NCALD	4	47
FAM216A	4	47
TAGLN3	4	47
ATP6V0E1	4	47
GPR176	4	47
H19	4	47
ZNF362	4	47
RBM15B	4	47
CKS1B	4	47
SLC43A1	4	47
ZNRD1	4	47
PPA2	4	47
C20orf27	4	47
FAHD1	4	47
TERF2IP	4	47
PRMT1	4	47
ZP3	4	47
TRAP1	4	47
IFRD2	4	47
ALKBH2	4	47
ISOC2	4	47
IST1	4	47
HSD17B6	4	47
ZPR1	4	47
BOLA3	4	47
SURF6	4	47
TRABD	4	47
TIMM13	4	47
ATP5B	4	47
TOMM40	4	47
GRWD1	4	47
B4GALT3	4	47
VDAC1	4	48
PIK3C2B	4	48
ADAMTS5	4	48
WASF3	4	48
GRPEL2	4	48
LAMA4	4	48
RRN3	4	48
XPO5	4	48
DUSP2	4	48
CSDE1	4	48
AASDHPPT	4	48
GREB1	4	48
UNC13B	4	48
PPP6R3	4	48
LRFN5	4	48
LARS2	4	48
PFKM	4	48
PLEKHA3	4	48
NOVA1	4	48
C11orf54	4	48
ZSCAN2	4	48
GPHN	4	48
HMGXB3	4	48
ETV6	4	48
ALDH18A1	4	48
NECAP1	4	48
CCDC110	4	48
NOL4L	4	48
PTCD3	4	48
TRAM1L1	4	48
NCBP2	4	48
NAV2	4	48
ELK1	4	48
AEBP2	4	48
SAMD4B	4	49
DHX33	4	49
PURB	4	49
RRP1B	4	49
KPNA3	4	49
PAFAH1B2	4	49
DAGLA	4	49
EPB41	4	49
CDCA7	4	49
UBAP2	4	49
TRIM14	4	49
PPARGC1B	4	49
CLPX	4	49
ZNF721	4	49
THSD7A	4	49
INA	4	49
SRFBP1	4	49
ABCE1	4	49
R3HDM2	4	49
RASA1	4	49
SMEK2	4	49
GEMIN5	4	49
TSR1	4	49
NAPEPLD	4	49
IREB2	4	49
FLVCR1	4	49
SCFD2	4	50
MAPKAPK5	4	50
RUFY1	4	50
DCAF13	4	50
TPRG1L	4	50
SNX25	4	50
DPH2	4	50
ACTR6	4	50
MRTO4	4	50
TMEM69	4	50
ZUFSP	4	50
TMA16	4	50
RABGGTB	4	50
NOP14	4	50
SUPV3L1	4	50
WDR77	4	50
POLR2K	4	50
RRP9	4	50
CLK2	4	50
GPATCH4	4	50
AIMP2	4	50
RSL24D1	4	50
MRPL37	4	50
NHP2	4	50
PDK1	4	50
GTF2F2	4	50
OLFML2B	4	50
PHB	4	50
MTX1	4	50
CHKA	4	50
CDKN2AIPNL	4	50
NAA20	4	50
MED28	4	50
ARF1	4	50
ARMC6	4	50
C17orf89	4	50
COL9A3	4	50
MRPL10	4	50
MYCL	3	51
LPPR1	3	51
ZFAND6	3	51
REEP1	3	51
ARHGAP10	3	51
TSPAN12	3	51
ETS2	3	51
XPR1	3	51
GBA2	3	51
NMI	3	51
SERINC5	3	51
FGF12	3	51
ERLEC1	3	51
CCDC117	3	51
WBP1L	3	51
ARL1	3	51
GM2A	3	51
ARHGAP6	3	51
PEG10	3	51
MSMO1	3	51
TM2D3	3	51
SQLE	3	51
PLEKHG4	3	51
ZNF488	3	51
DHCR24	3	51
SH3KBP1	3	51
ZBTB7C	3	51
PMAIP1	3	51
C1QTNF1	3	51
ZNF76	3	51
SLC30A2	2	52
WIPF3	2	52
TXNIP	2	52
POU3F2	2	52
FAM43A	2	52
LBH	2	52
C21orf58	2	52
UST	2	52
RHOU	2	52
TOM1L2	2	52
CPNE6	2	52
PADI2	2	52
DDR1	2	52
SLC7A4	2	52
LRRN3	2	52
MARK1	2	52
FGF14	2	52
FOXD1	2	52
DUSP22	2	52
SYT9	2	52
SLC22A23	2	53
PID1	2	53
FLT4	2	53
HERC5	2	53
ITM2C	2	53
CASP7	2	53
TBX18	2	53
PPP1R1A	2	53
S100A1	2	53
MCIDAS	2	53
C11orf74	2	53
DGAT2	2	53
POLE4	2	53
OPTN	2	53
MND1	2	53
IRX5	2	53
BMP4	2	53
PITX2	2	53
CLIP2	2	53
MYLK	2	53
LOC645166	2	53
KIF7	2	53
C19orf57	2	53
ADAMTS13	2	53
SPRED1	2	53
SFI1	2	53
C2orf88	2	53
PCSK5	2	53
CHST2	2	53
LARP6	2	53
KIAA0930	2	53
RASL11B	2	53
HDAC11	2	53
CYP2J2	2	53
MOK	2	53
LOC654342	2	53
ZCCHC12	2	53
TUNAR	2	53
C10orf10	2	53
GGH	2	53
CETN2	2	53
FAAH	2	53
MNS1	2	54
DNAJC1	2	54
CDCA7L	2	54
SVOP	2	54
MYO15A	2	54
PPIC	2	54
TMCC3	2	54
MYO15B	2	54
RELL1	2	54
PLXNA1	2	54
GLI2	2	54
ACCS	2	54
DNAH3	2	54
LAMA3	2	54
GPD1	2	54
NRIP3	2	54
CCDC64	2	54
GABBR1	2	54
PDE4D	2	54
LOC642852	2	54
DHRS1	2	54
TMEM63A	2	54
KLF9	2	54
ANAPC4	2	54
PLSCR1	2	54
PCDH10	4	55
ATAD1	4	55
RAB39B	4	55
ZMAT3	4	55
RRP15	4	55
RRAGD	4	55
ITPR2	4	55
COCH	4	55
PHF6	4	55
RPS6KB1	4	55
PTPN11	4	55
RNF214	4	55
SNX16	4	55
NAA50	4	55
NOL8	4	55
PPTC7	4	55
C21orf91	4	55
PDE12	4	55
AKAP8	4	55
ZNF805	4	55
ZNHIT6	4	55
ZDHHC15	4	55
MAK16	4	55
EAF1	4	55
KRR1	4	55
STRN3	4	55
AP1AR	4	55
FASTKD1	4	55
ATP6V1A	4	55
ZNF331	4	55
MAPK1	4	55
ZNF317	4	55
ADAR	4	55
ZRANB3	4	55
CASC4	4	55
MSANTD4	4	55
UNC5B	1	56
IQSEC1	1	56
CDC42BPG	1	56
SLCO3A1	1	56
MAGED1	1	56
SEZ6	1	56
CD47	1	56
SYN2	1	56
H1F0	1	56
CD248	1	56
PTPN1	1	56
DAB2IP	1	56
E2F2	1	56
ADRA2A	2	57
TCEA3	2	57
SLC2A5	2	57
DCN	2	57
ERICH5	2	57
SDCBP	2	57
PARD3	2	57
KIFC2	2	57
CYTIP	2	57
KLHL14	2	57
PGM5	2	57
NMU	2	57
MIR210HG	2	57
SHISA8	2	57
NIPSNAP3A	2	57
DZIP1L	2	57
CDKN2D	2	57
TMEM56	2	57
GNMT	2	57
C4orf3	2	57
UBE2A	2	57
LINC01089	2	57
[truncated: 158 more rows]

## Sheet: VoomSeparateCB_BETA3_hmcl_GO
Merged cluster	Adj. p-value	GOBPID	P-value	OddsRatio	ExpCount	Count	Size	Term
1	0.000129537	GO:0006139	2.18767e-07	2.8648	14.8774	37	744	nucleobase-containing compound metabolic process
1	0.000129537	GO:0000375	2.4464e-07	3.99928	6.12789	22	271	RNA splicing, via transesterification reactions
1	0.000359085	GO:0010467	1.01724e-06	5.58408	2.86257	14	159	gene expression
1	0.00665205	GO:1901575	2.98161e-05	2.22389	18.1207	37	802	organic substance catabolic process
1	0.00665205	GO:0006520	3.14072e-05	5.60893	2.00592	10	91	cellular amino acid metabolic process
1	0.00852291	GO:0097659	4.82885e-05	4.10709	3.49008	13	166	nucleic acid-templated transcription
1	0.00917127	GO:0043632	6.06222e-05	2.41818	12.4819	28	552	modification-dependent macromolecule catabolic process
1	0.0109025	GO:0043039	8.23607e-05	7.6922	1.06277	7	47	tRNA aminoacylation
1	0.0129736	GO:0000244	0.000110257	21.8398	0.271346	4	12	spliceosomal tri-snRNP complex assembly
1	0.0138423	GO:0031399	0.000130711	3.47836	4.37234	14	193	regulation of protein modification process
1	0.0167278	GO:0090263	0.000179012	4.08832	2.93958	11	130	positive regulation of canonical Wnt signaling pathway
1	0.0167278	GO:0006357	0.00018955	3.0494	5.66048	16	257	regulation of transcription from RNA polymerase II promoter
1	0.0217413	GO:0051173	0.000296385	5.22605	1.70634	8	76	positive regulation of nitrogen compound metabolic process
1	0.0217413	GO:0034645	0.000296615	1.52373	82.9294	111	3816	cellular macromolecule biosynthetic process
1	0.0217413	GO:0010558	0.00030795	1.77037	31.131	51	1380	negative regulation of macromolecule biosynthetic process
1	0.0279846	GO:0034654	0.000424977	1.4805	90.5513	119	3985	nucleobase-containing compound biosynthetic process
1	0.0279846	GO:0051253	0.000449233	1.77739	28.4461	47	1258	negative regulation of RNA metabolic process
1	0.0327853	GO:0031327	0.000557257	1.71109	32.7424	52	1448	negative regulation of cellular biosynthetic process
2	0.000822956	GO:0043604	1.64263e-06	4.04959	5.37427	19	659	amide biosynthetic process
2	0.000862175	GO:0006518	3.44181e-06	4.00121	5.12458	18	636	peptide metabolic process
2	0.00155764	GO:0044419	9.32718e-06	3.7016	5.5077	18	674	interspecies interaction between organisms
2	0.00403472	GO:0042254	3.22133e-05	11.1052	0.608045	6	75	ribosome biogenesis
2	0.00472798	GO:0006414	5.2831e-05	7.99345	0.968141	7	119	translational elongation
2	0.00472798	GO:0000184	5.66225e-05	7.89996	0.978624	7	120	nuclear-transcribed mRNA catabolic process, nonsense-mediated decay
2	0.0100272	GO:0006413	0.000157363	8.18102	0.806689	6	101	translational initiation
2	0.0100272	GO:0006977	0.000200559	10.3221	0.538243	5	66	DNA damage response, signal transduction by p53 class mediator resulting in cell cycle arrest
2	0.0100272	GO:1902400	0.000215329	10.1549	0.546398	5	67	intracellular signal transduction involved in G1 DNA damage checkpoint
2	0.0100272	GO:0072413	0.000247338	9.83637	0.562709	5	69	signal transduction involved in mitotic cell cycle checkpoint
2	0.0100272	GO:1902402	0.000247338	9.83637	0.562709	5	69	signal transduction involved in mitotic DNA damage checkpoint
2	0.0100272	GO:0044774	0.000254403	7.44725	0.880761	6	108	mitotic DNA integrity checkpoint
2	0.0100272	GO:0006402	0.000260187	5.24698	1.6555	8	203	mRNA catabolic process
2	0.0100861	GO:0072401	0.000282842	9.5371	0.579019	5	71	signal transduction involved in DNA integrity checkpoint
2	0.0100861	GO:0051437	0.00030198	9.39417	0.587174	5	72	positive regulation of ubiquitin-protein ligase activity involved in regulation of mitotic cell cycle transition
2	0.0103316	GO:0002479	0.00036532	8.98988	0.61164	5	75	antigen processing and presentation of exogenous peptide antigen via MHC class I, TAP-dependent
2	0.0103316	GO:0031571	0.000388516	8.8627	0.619795	5	76	mitotic G1 DNA damage checkpoint
2	0.0103316	GO:0006564	0.000391816	123.477	0.0326208	2	4	L-serine biosynthetic process
2	0.0103316	GO:0051835	0.000391816	123.477	0.0326208	2	4	positive regulation of synapse structural plasticity
2	0.0108581	GO:1901566	0.000445463	2.4829	9.4691	21	1190	organonitrogen compound biosynthetic process
2	0.0108581	GO:1903052	0.000455132	5.528	1.37007	7	168	positive regulation of proteolysis involved in cellular protein catabolic process
2	0.0130012	GO:0016032	0.000570909	3.81678	2.84344	10	365	viral process
2	0.0158767	GO:0010499	0.000728869	19.6267	0.179414	3	22	proteasomal ubiquitin-independent protein catabolic process
2	0.0162914	GO:0051438	0.000835198	5.87855	1.10095	6	135	regulation of ubiquitin-protein transferase activity
2	0.0162914	GO:0051436	0.000843989	7.39648	0.733968	5	90	negative regulation of ubiquitin-protein ligase activity involved in mitotic cell cycle
2	0.0162914	GO:0034655	0.000869407	4.33472	1.98716	8	249	nucleobase-containing compound catabolic process
2	0.0162914	GO:0006415	0.000877982	7.32881	0.740435	5	91	translational termination
2	0.0167574	GO:0031397	0.000936543	5.74387	1.12542	6	138	negative regulation of protein ubiquitination
2	0.0186098	GO:2000058	0.00107722	6.98338	0.774744	5	95	regulation of protein ubiquitination involved in ubiquitin-dependent protein catabolic process
2	0.0200125	GO:0060999	0.00120161	16.2093	0.212035	3	26	positive regulation of dendritic spine development
2	0.0200125	GO:0051352	0.0012383	6.75684	0.799209	5	98	negative regulation of ligase activity
2	0.0200873	GO:0042048	0.00134948	49.3815	0.0570864	2	7	olfactory behavior
2	0.0200873	GO:0038061	0.00135516	6.61376	0.81552	5	100	NIK/NF-kappaB signaling
2	0.0200873	GO:0051351	0.00141655	6.54446	0.823675	5	101	positive regulation of ligase activity
2	0.0200873	GO:0002474	0.00147996	6.47658	0.83183	5	102	antigen processing and presentation of peptide antigen via MHC class I
2	0.0200873	GO:2000134	0.00147996	6.47658	0.83183	5	102	negative regulation of G1/S transition of mitotic cell cycle
2	0.0200873	GO:0000077	0.00148349	5.22904	1.2305	6	152	DNA damage checkpoint
2	0.0209786	GO:0044033	0.00159119	4.41676	1.69628	7	208	multi-organism metabolic process
2	0.022155	GO:0010467	0.00172464	4.42512	1.73887	7	259	gene expression
2	0.0230388	GO:0006521	0.00183943	8.33021	0.521933	4	64	regulation of cellular amino acid metabolic process
2	0.0232817	GO:0006614	0.00190529	6.09701	0.880761	5	108	SRP-dependent cotranslational protein targeting to membrane
2	0.0236667	GO:0031145	0.00198403	6.03801	0.888916	5	109	anaphase-promoting complex-dependent proteasomal ubiquitin-dependent protein catabolic process
2	0.0237484	GO:0051348	0.00203829	6.00084	0.894562	5	109	negative regulation of transferase activity
2	0.0283617	GO:0051171	0.00249085	7.6687	0.568431	4	74	regulation of nitrogen compound metabolic process
2	0.0288739	GO:0043066	0.00259347	2.90144	4.0724	11	501	negative regulation of apoptotic process
2	0.0292378	GO:0044265	0.00268451	4.01448	1.8629	7	237	cellular macromolecule catabolic process
2	0.0298855	GO:0072599	0.00280363	5.55397	0.962313	5	118	establishment of protein localization to endoplasmic reticulum
2	0.0313973	GO:0000209	0.00309726	5.42146	0.98484	5	121	protein polyubiquitination
2	0.0313973	GO:0002223	0.00312445	5.40931	0.986779	5	121	stimulatory C-type lectin receptor signaling pathway
2	0.0313973	GO:0044106	0.00313346	7.13386	0.603762	4	74	cellular amine metabolic process
2	0.0356668	GO:0044766	0.00363075	10.6439	0.309897	3	38	multi-organism transport
2	0.0390342	GO:0042770	0.00410863	5.05779	1.05202	5	129	signal transduction in response to DNA damage
2	0.0390342	GO:0019082	0.00412937	24.6831	0.0978624	2	12	viral protein processing
2	0.0393894	GO:0090263	0.00424556	5.01701	1.06018	5	130	positive regulation of canonical Wnt signaling pathway
2	0.0396159	GO:0019058	0.00439635	4.97555	1.06915	5	133	viral life cycle
2	0.0396159	GO:0019083	0.00443597	4.1528	1.53318	6	188	viral transcription
2	0.0396159	GO:0002181	0.0045072	9.80171	0.334363	3	41	cytoplasmic translation
2	0.0399725	GO:0045732	0.00462755	3.61349	2.05511	7	252	positive regulation of protein catabolic process
2	0.04637	GO:0033209	0.00546074	4.71286	1.12542	5	138	tumor necrosis factor-mediated signaling pathway
2	0.0470365	GO:0071625	0.00563311	20.5667	0.114173	2	14	vocalization behavior
2	0.0478843	GO:0048667	0.00583022	2.2985	6.54047	14	802	cell morphogenesis involved in neuron differentiation
2	0.0491053	GO:0060548	0.0060769	2.36653	5.88808	13	726	negative regulation of cell death
3	3.29791e-12	GO:0043604	6.35435e-15	6.72201	6.06642	32	659	amide biosynthetic process
3	5.47106e-12	GO:0006518	2.10831e-14	6.41276	6.33337	32	688	peptide metabolic process
3	5.20621e-10	GO:1901566	3.00937e-12	5.13984	8.12456	33	904	organonitrogen compound biosynthetic process
3	1.10813e-08	GO:0006396	8.5405e-11	7.81503	2.89742	19	319	RNA processing
3	0.000107025	GO:0070125	1.03107e-06	11.9156	0.773261	8	84	mitochondrial translational elongation
3	0.000178267	GO:0006364	2.06089e-06	8.94989	1.13571	9	124	rRNA processing
3	0.000270645	GO:0044085	3.65032e-06	7.23682	1.56013	10	171	cellular component biogenesis
3	0.000373852	GO:0006399	5.76266e-06	15.4696	0.45346	6	51	tRNA metabolic process
3	0.000565494	GO:0006414	9.80625e-06	8.58904	1.04204	8	119	translational elongation
3	0.000568177	GO:0043241	1.11195e-05	5.14739	2.58124	12	282	protein complex disassembly
3	0.000568177	GO:0070124	1.21821e-05	10.2177	0.773261	7	84	mitochondrial translational initiation
3	0.000568177	GO:0007005	1.41969e-05	4.65674	3.10491	13	365	mitochondrion organization
3	0.000568177	GO:0070126	1.42318e-05	9.95775	0.791672	7	86	mitochondrial translational termination
3	0.000660463	GO:0006385	1.90885e-05	31.5724	0.165699	4	18	transcription elongation from RNA polymerase III promoter
3	0.000660463	GO:0006386	1.90885e-05	31.5724	0.165699	4	18	termination of RNA polymerase III transcription
3	0.000803809	GO:0006413	2.47803e-05	9.07478	0.861154	7	100	translational initiation
3	0.00091222	GO:0006807	3.15778e-05	3.29868	7.47406	20	1025	nitrogen compound metabolic process
3	0.00091222	GO:0034660	3.16377e-05	5.53735	1.99075	10	236	ncRNA metabolic process
3	0.00185161	GO:0043038	6.94306e-05	13.2234	0.432658	5	47	amino acid activation
3	0.00185161	GO:0015980	7.13531e-05	5.57902	1.76543	9	191	energy derivation by oxidation of organic compounds
3	0.00216243	GO:0030150	8.74971e-05	47.0548	0.0920549	3	10	protein import into mitochondrial matrix
3	0.00242148	GO:0000462	0.000102645	19.2072	0.248548	4	27	maturation of SSU-rRNA from tricistronic rRNA transcript (SSU-rRNA, 5.8S rRNA, LSU-rRNA)
3	0.00354008	GO:0006362	0.000156882	16.9878	0.276165	4	30	transcription elongation from RNA polymerase I promoter
3	0.00367359	GO:0071704	0.000169877	2.8122	14.2505	27	2141	organic substance metabolic process
3	0.00371275	GO:0006363	0.000178842	16.3576	0.28537	4	31	termination of RNA polymerase I transcription
3	0.00395655	GO:0022904	0.000198209	10.3828	0.537894	5	59	respiratory electron transport chain
3	0.00468539	GO:0044419	0.000243749	3.00817	5.83233	16	639	interspecies interaction between organisms
3	0.00478231	GO:0006361	0.000258005	14.7191	0.312987	4	34	transcription initiation from RNA polymerase I promoter
3	0.00479241	GO:0042254	0.000267784	9.67009	0.572721	5	67	ribosome biogenesis
3	0.00653369	GO:0008033	0.00037767	6.89496	0.948165	6	103	tRNA processing
3	0.00789524	GO:0042776	0.000472896	23.5171	0.156493	3	17	mitochondrial ATP synthesis coupled proton transport
3	0.00789524	GO:0006614	0.000486797	6.55492	0.994193	6	108	SRP-dependent cotranslational protein targeting to membrane
3	0.00827702	GO:0006402	0.000526285	4.69075	1.83811	8	201	mRNA catabolic process
3	0.0102099	GO:0044267	0.000679092	5.22113	1.47834	7	208	cellular protein metabolic process
3	0.0102099	GO:0044033	0.00068853	4.49277	1.91474	8	208	multi-organism metabolic process
3	0.010908	GO:0000027	0.000762003	19.497	0.182885	3	20	ribosomal large subunit assembly
3	0.010908	GO:0072599	0.000777641	5.96591	1.08625	6	118	establishment of protein localization to endoplasmic reticulum
3	0.0141422	GO:0000959	0.00103546	17.323	0.202521	3	22	mitochondrial RNA metabolic process
3	0.0163388	GO:0070131	0.00123239	54.534	0.0552329	2	6	positive regulation of mitochondrial translation
3	0.0163388	GO:0006415	0.00125926	6.7357	0.802609	5	91	translational termination
3	0.0169964	GO:0015985	0.00134268	15.6712	0.220932	3	24	energy coupled proton transport, down electrochemical gradient
3	0.018999	GO:0006417	0.00153749	5.19104	1.23921	6	138	regulation of translation
3	0.0206987	GO:0043985	0.00171492	43.6245	0.0644384	2	7	histone H4-R3 methylation
3	0.0268083	GO:0072321	0.00227277	36.3515	0.0736439	2	8	chaperone-mediated protein transport
3	0.0326009	GO:0006818	0.00283627	4.56682	1.39923	6	152	hydrogen transport
3	0.0326009	GO:0035246	0.00290451	31.1565	0.0828494	2	9	peptidyl-arginine N-methylation
3	0.0326009	GO:0042274	0.0029523	11.571	0.28893	3	32	ribosomal small subunit biogenesis
3	0.0337148	GO:0015991	0.00311814	11.3425	0.294576	3	32	ATP hydrolysis coupled proton transport
3	0.0364184	GO:0044711	0.00343835	2.30299	7.51834	16	853	single-organism biosynthetic process
3	0.0367428	GO:0072594	0.00353977	3.80284	1.9561	7	219	establishment of protein localization to organelle
3	0.0469306	GO:0010468	0.00463175	3.28495	2.6084	8	276	regulation of gene expression
3	0.0469306	GO:1901659	0.0047021	4.89307	1.08625	5	118	glycosyl compound biosynthetic process
3	0.0485132	GO:0051084	0.00500669	9.45517	0.347633	3	38	'de novo' posttranslational protein folding
3	0.0485132	GO:0000184	0.00504762	4.80737	1.10466	5	120	nuclear-transcribed mRNA catabolic process, nonsense-mediated decay
4	0.00237262	GO:0006351	6.40755e-06	15.5587	0.469173	6	38	transcription, DNA-templated
4	0.00237262	GO:0044085	7.00923e-06	5.41256	2.46917	12	182	cellular component biogenesis
4	0.0127552	GO:0006396	5.65225e-05	4.01318	3.5261	13	266	RNA processing
4	0.0219742	GO:0042273	0.00013629	18.4363	0.272193	4	20	ribosomal large subunit biogenesis
4	0.0219742	GO:0032774	0.000162291	3.84656	3.41133	12	268	RNA biosynthetic process
4	0.0223985	GO:0000463	0.00019851	36.6032	0.122884	3	9	maturation of LSU-rRNA from tricistronic rRNA transcript (SSU-rRNA, 5.8S rRNA, LSU-rRNA)
4	0.0248531	GO:0001825	0.000278167	31.4733	0.136113	3	10	blastocyst formation
4	0.0248531	GO:0006364	0.000293685	5.99432	1.27805	7	95	rRNA processing
4	0.0485403	GO:0006607	0.00101204	18.2947	0.204807	3	15	NLS-bearing protein import into nucleus
4	0.0485403	GO:0060147	0.00101204	18.2947	0.204807	3	15	regulation of posttranscriptional gene silencing
4	0.0485403	GO:0060966	0.00101204	18.2947	0.204807	3	15	regulation of gene silencing by RNA
4	0.0485403	GO:0070124	0.00101442	5.68408	1.14692	6	84	mitochondrial translational initiation
4	0.0485403	GO:0070125	0.00101442	5.68408	1.14692	6	84	mitochondrial translational elongation
4	0.0485403	GO:0007000	0.0010839	73.2248	0.0543713	2	4	nucleolus organization
4	0.0485403	GO:0006361	0.00113743	9.79109	0.464228	4	34	transcription initiation from RNA polymerase I promoter
4	0.0485403	GO:0070126	0.00114718	5.54128	1.17422	6	86	mitochondrial translational termination

## Sheet: VoomSeparateCB_BETA3_mclust_GO
Model-based cluster	this.df.p1	GOBPID	Pvalue	OddsRatio	ExpCount	Count	Size	Term
2	0.00927481	GO:0045595	4.90731e-05	11.9297	0.714248	6	577	regulation of cell differentiation
3	0.0387011	GO:0019430	0.000700259	59.7667	0.0394168	2	22	removal of superoxide radicals
3	0.0387011	GO:0071450	0.000906402	51.9614	0.0447918	2	25	cellular response to oxygen radical
3	0.0387011	GO:0000303	0.00113827	45.9573	0.0501668	2	28	response to superoxide
3	0.0387011	GO:0098754	0.00113827	45.9573	0.0501668	2	28	detoxification
5	0.028489	GO:0035235	0.000393874	81.5354	0.0296553	2	24	ionotropic glutamate receptor signaling pathway
5	0.028489	GO:0035249	0.000678309	61.0626	0.0388476	2	33	synaptic transmission, glutamatergic
6	0.00887489	GO:0042136	0.000123521	153.857	0.0168046	2	17	neurotransmitter biosynthetic process
6	0.00887489	GO:0061615	0.00031696	92.2571	0.0266897	2	27	glycolytic process through fructose-6-phosphate
6	0.00887489	GO:0061621	0.00031696	92.2571	0.0266897	2	27	canonical glycolysis
6	0.00937879	GO:0006007	0.000446609	76.8571	0.0316323	2	32	glucose catabolic process
6	0.0105976	GO:0006734	0.000630811	64.0238	0.0375633	2	38	NADH metabolic process
6	0.0133588	GO:0009199	0.00118548	17.1252	0.215495	3	218	ribonucleoside triphosphate metabolic process
6	0.0133588	GO:0009144	0.0012171	16.9653	0.217472	3	220	purine nucleoside triphosphate metabolic process
6	0.0133588	GO:0046365	0.00127227	44.2802	0.0533795	2	54	monosaccharide catabolic process
6	0.0139008	GO:0009126	0.00148937	15.7844	0.233288	3	236	purine nucleoside monophosphate metabolic process
6	0.014256	GO:0009161	0.00169715	15.0624	0.244162	3	247	ribonucleoside monophosphate metabolic process
6	0.0153148	GO:0006757	0.00200905	34.8571	0.0672186	2	68	ATP generation from ADP
6	0.0153148	GO:1901616	0.00218783	33.3354	0.0701841	2	71	organic hydroxy compound catabolic process
6	0.0156942	GO:0048869	0.00242887	13.5436	0.279397	3	250	cellular developmental process
6	0.0162006	GO:0006094	0.0027001	29.8571	0.0780922	2	79	gluconeogenesis
6	0.0168601	GO:0042278	0.00320854	11.9638	0.305449	3	309	purine nucleoside metabolic process
6	0.0168601	GO:0046364	0.00341217	26.4089	0.0879773	2	89	monosaccharide biosynthetic process
6	0.0168601	GO:0046939	0.00341217	26.4089	0.0879773	2	89	nucleotide phosphorylation
6	0.016992	GO:0009179	0.00364114	25.5238	0.0909428	2	92	purine ribonucleoside diphosphate metabolic process
6	0.017071	GO:0009119	0.0038613	11.1807	0.326208	3	330	ribonucleoside metabolic process
6	0.0173044	GO:0006090	0.00412008	23.9196	0.0968738	2	98	pyruvate metabolic process
6	0.0207658	GO:0009132	0.00543822	20.668	0.111701	2	113	nucleoside diphosphate metabolic process
6	0.0207658	GO:1901657	0.00543866	9.85447	0.368714	3	373	glycosyl compound metabolic process
6	0.0216039	GO:0046496	0.00591534	19.7709	0.116644	2	118	nicotinamide nucleotide metabolic process
6	0.0228025	GO:0072524	0.00661448	18.6376	0.123564	2	125	pyridine-containing compound metabolic process
6	0.0228025	GO:0042594	0.00678645	9.07481	0.399357	3	404	response to starvation
6	0.0228653	GO:0031669	0.0071161	8.91516	0.406277	3	411	cellular response to nutrient levels
6	0.0228653	GO:0006733	0.00734956	17.6264	0.130483	2	132	oxidoreduction coenzyme metabolic process
6	0.0329817	GO:0009259	0.0117663	7.36911	0.488323	3	494	ribonucleotide metabolic process
6	0.0329817	GO:0006163	0.0122229	7.26228	0.495243	3	501	purine nucleotide metabolic process
6	0.0329817	GO:0042384	0.0124891	13.2874	0.172	2	174	cilium assembly
6	0.0329817	GO:0071496	0.0125552	7.1878	0.500185	3	506	cellular response to external stimulus
6	0.0329817	GO:0019752	0.0125644	5.31065	0.94798	4	959	carboxylic acid metabolic process
6	0.0335528	GO:0008643	0.0131815	12.908	0.176943	2	179	carbohydrate transport
6	0.0372036	GO:0001505	0.0150586	12.015	0.189794	2	192	regulation of neurotransmitter levels
6	0.047657	GO:0006082	0.0198571	4.59354	1.08538	4	1098	organic acid metabolic process
9	0.000619435	GO:0043604	6.1146e-06	8.58572	1.38428	9	659	amide biosynthetic process
9	0.000619435	GO:0006518	8.66343e-06	8.20365	1.4452	9	688	peptide metabolic process
9	0.00614456	GO:0043039	0.000128907	35.4282	0.0987273	3	47	tRNA aminoacylation
9	0.0198015	GO:0006412	0.000553888	21.2741	0.162117	3	91	translation
9	0.0265467	GO:1901566	0.00106369	4.1792	2.70975	9	1290	organonitrogen compound biosynthetic process
9	0.0265467	GO:0042026	0.00114832	45.8239	0.0504139	2	24	protein refolding
9	0.0265467	GO:0000462	0.00145461	40.3175	0.0567157	2	27	maturation of SSU-rRNA from tricistronic rRNA transcript (SSU-rRNA, 5.8S rRNA, LSU-rRNA)
9	0.0265467	GO:0046483	0.00159524	4.18882	2.97228	9	1428	heterocycle metabolic process
9	0.0265467	GO:0006725	0.00170695	4.14372	3.00058	9	1441	cellular aromatic compound metabolic process
9	0.0265467	GO:0000289	0.00204205	33.5875	0.0672186	2	32	nuclear-transcribed mRNA poly(A) tail shortening
9	0.0265467	GO:0006335	0.00204205	33.5875	0.0672186	2	32	DNA replication-dependent nucleosome assembly
9	0.0336292	GO:1901360	0.00282203	3.8182	3.22228	9	1532	organic cyclic compound metabolic process
9	0.0345747	GO:0006396	0.00314315	4.75908	1.48142	6	725	RNA processing
9	0.042211	GO:0044238	0.00443683	4.33663	5.39449	11	3205	primary metabolic process
9	0.042211	GO:0042274	0.00454747	21.8832	0.100828	2	48	ribosomal small subunit biogenesis
9	0.042211	GO:0044265	0.00541218	6.29893	0.716387	4	350	cellular macromolecule catabolic process
9	0.042211	GO:0090304	0.00550883	2.59689	9.59684	17	4644	nucleic acid metabolic process
9	0.042211	GO:0006336	0.00551902	19.7316	0.111331	2	53	DNA replication-independent nucleosome assembly
9	0.042211	GO:0044085	0.00560846	9.20595	0.364479	3	175	cellular component biogenesis
9	0.0449229	GO:0006333	0.00628292	8.73428	0.378105	3	180	chromatin assembly or disassembly
9	0.0489358	GO:0006323	0.00718638	8.30697	0.39701	3	189	DNA packaging
10	0.00660255	GO:0050658	0.000151659	17.1898	0.274126	4	153	RNA transport
10	0.00660255	GO:0006403	0.000184488	16.3057	0.288459	4	161	RNA localization
10	0.00660255	GO:0006406	0.000225355	29.2436	0.119421	3	69	mRNA export from nucleus
10	0.00660255	GO:0071426	0.000324	25.7152	0.135023	3	78	ribonucleoprotein complex export from nucleus
10	0.00660255	GO:0015931	0.000340337	13.8136	0.338626	4	189	nucleobase-containing compound transport
10	0.0378733	GO:0006913	0.00234268	12.6862	0.267186	3	152	nucleocytoplasmic transport
12	0.00580524	GO:0000375	9.07069e-05	21.6602	0.251143	4	271	RNA splicing, via transesterification reactions
12	0.023747	GO:0000398	0.000742093	20.6584	0.184861	3	213	mRNA splicing, via spliceosome
12	0.0422352	GO:0016071	0.00197977	9.30801	0.567157	4	612	mRNA metabolic process
13	0.0209688	GO:0042273	0.000844383	54.2492	0.0433034	2	20	ribosomal large subunit biogenesis
13	0.0209688	GO:0070124	0.000850759	18.0348	0.186828	3	84	mitochondrial translational initiation
13	0.0209688	GO:0070125	0.000850759	18.0348	0.186828	3	84	mitochondrial translational elongation
13	0.0209688	GO:0070126	0.000910979	17.598	0.191276	3	86	mitochondrial translational termination
13	0.0209688	GO:0006139	0.00102788	4.74608	2.19039	8	913	nucleobase-containing compound metabolic process
13	0.0373899	GO:0071840	0.0021994	13.2958	0.264034	3	124	cellular component organization or biogenesis
13	0.0439568	GO:0009069	0.00321522	26.3301	0.0845175	2	38	serine family amino acid metabolic process
13	0.0439568	GO:0006396	0.00344759	7.15215	0.62955	4	291	RNA processing
14	0.000112374	GO:0006614	8.65323e-07	35.4281	0.180156	5	108	SRP-dependent cotranslational protein targeting to membrane
14	0.000112374	GO:0072599	1.34288e-06	32.2727	0.196837	5	118	establishment of protein localization to endoplasmic reticulum
14	0.000112374	GO:0000184	1.4594e-06	31.7075	0.200173	5	120	nuclear-transcribed mRNA catabolic process, nonsense-mediated decay
14	0.000566826	GO:0006415	9.81517e-06	21.1245	0.295255	5	177	translational termination
14	0.000588882	GO:0019083	1.31476e-05	19.841	0.313604	5	188	viral transcription
14	0.000588882	GO:0006402	1.90484e-05	18.3207	0.338626	5	203	mRNA catabolic process
14	0.000588882	GO:0006414	1.90484e-05	18.3207	0.338626	5	203	translational elongation
14	0.000588882	GO:0044033	2.14163e-05	17.8639	0.346967	5	208	multi-organism metabolic process
14	0.000588882	GO:0006612	2.29435e-05	17.6004	0.351971	5	211	protein targeting to membrane
14	0.000893381	GO:0034655	3.95257e-05	11.5524	0.660571	6	396	nucleobase-containing compound catabolic process
14	0.000893381	GO:0044419	4.2542e-05	7.86615	1.38286	8	829	interspecies interaction between organisms
14	0.0012194	GO:0006413	6.33457e-05	14.1184	0.435376	5	261	translational initiation
14	0.00213732	GO:0043241	0.000120282	12.2642	0.498764	5	299	protein complex disassembly
14	0.00245022	GO:0022411	0.000160117	7.3763	1.23273	7	739	cellular component disassembly
14	0.00245022	GO:0044265	0.000163575	11.6438	0.537291	5	350	cellular macromolecule catabolic process
14	0.00245022	GO:0006977	0.000176604	31.9365	0.110095	3	66	DNA damage response, signal transduction by p53 class mediator resulting in cell cycle arrest
14	0.00245022	GO:1902400	0.000184677	31.4355	0.111763	3	67	intracellular signal transduction involved in G1 DNA damage checkpoint
14	0.00245022	GO:0072413	0.000201534	30.4792	0.115099	3	69	signal transduction involved in mitotic cell cycle checkpoint
14	0.00245022	GO:1902402	0.000201534	30.4792	0.115099	3	69	signal transduction involved in mitotic DNA damage checkpoint
14	0.00251506	GO:0072401	0.000219359	29.579	0.118436	3	71	signal transduction involved in DNA integrity checkpoint
14	0.00251506	GO:0051437	0.000228642	29.1486	0.120104	3	72	positive regulation of ubiquitin-protein ligase activity involved in regulation of mitotic cell cycle transition
14	0.00269481	GO:0002479	0.00025801	27.9288	0.125108	3	75	antigen processing and presentation of exogenous peptide antigen via MHC class I, TAP-dependent
14	0.00269481	GO:0031571	0.000268314	27.5445	0.126776	3	76	mitotic G1 DNA damage checkpoint
14	0.0038817	GO:0032981	0.000403293	80.715	0.0300259	2	18	mitochondrial respiratory chain complex I assembly
14	0.00407917	GO:0051436	0.000441469	23.092	0.15013	3	90	negative regulation of ubiquitin-protein ligase activity involved in mitotic cell cycle
14	0.00459565	GO:2000058	0.000517259	21.8302	0.15847	3	95	regulation of protein ubiquitination involved in ubiquitin-dependent protein catabolic process
14	0.00459603	GO:0051352	0.000566496	21.1368	0.163475	3	98	negative regulation of ligase activity
14	0.00459603	GO:0038061	0.000600931	20.6985	0.166811	3	100	NIK/NF-kappaB signaling
14	0.00459603	GO:0051351	0.00061864	20.486	0.168479	3	101	positive regulation of ligase activity
14	0.00459603	GO:0043604	0.000633233	6.78451	1.09928	6	659	amide biosynthetic process
14	0.00459603	GO:0002474	0.000636679	20.2778	0.170147	3	102	antigen processing and presentation of peptide antigen via MHC class I
14	0.00459603	GO:2000134	0.000636679	20.2778	0.170147	3	102	negative regulation of G1/S transition of mitotic cell cycle
14	0.00522532	GO:0044774	0.000752004	19.1119	0.180156	3	108	mitotic DNA integrity checkpoint
14	0.00522532	GO:0031145	0.00077243	18.9304	0.181824	3	109	anaphase-promoting complex-dependent proteasomal ubiquitin-dependent protein catabolic process
14	0.00522532	GO:0006518	0.00079417	6.48387	1.14766	6	688	peptide metabolic process
14	0.00522532	GO:0071156	0.000814335	18.5775	0.18516	3	111	regulation of cell cycle arrest
14	0.00652779	GO:0002223	0.00104558	16.9926	0.201841	3	121	stimulatory C-type lectin receptor signaling pathway
14	0.00761723	GO:0042770	0.00125774	15.9058	0.215186	3	129	signal transduction in response to DNA damage
14	0.00761723	GO:0090263	0.00128603	15.7795	0.216854	3	130	positive regulation of canonical Wnt signaling pathway
14	0.00827829	GO:0051438	0.00143347	15.1771	0.225195	3	135	regulation of ubiquitin-protein transferase activity
14	0.00839759	GO:0031397	0.00152684	14.837	0.230199	3	138	negative regulation of protein ubiquitination
14	0.00839759	GO:0033209	0.00152684	14.837	0.230199	3	138	tumor necrosis factor-mediated signaling pathway
14	0.00992316	GO:0033365	0.00184717	5.45665	1.35117	6	810	protein localization to organelle
14	0.0101083	GO:0019058	0.00194664	8.60934	0.543312	4	337	viral life cycle
14	0.0101083	GO:0090090	0.00197537	13.5228	0.251884	3	151	negative regulation of canonical Wnt signaling pathway
14	0.0101083	GO:1902806	0.00201291	13.4312	0.253552	3	152	regulation of cell cycle G1/S phase transition
14	0.010375	GO:0002181	0.00211093	33.0667	0.0683924	2	41	cytoplasmic translation
14	0.0104312	GO:0000077	0.00216753	13.0768	0.260225	3	156	DNA damage checkpoint
14	0.0121168	GO:0072331	0.0025859	12.2669	0.276906	3	166	signal transduction by p53 class mediator
14	0.0121168	GO:0002478	0.00267514	12.1167	0.280242	3	168	antigen processing and presentation of exogenous peptide antigen
14	0.0121168	GO:1903052	0.00267514	12.1167	0.280242	3	168	positive regulation of proteolysis involved in cellular protein catabolic process
14	0.0126917	GO:0060548	0.002857	4.97866	1.47294	6	883	negative regulation of cell death
14	0.0128762	GO:0031398	0.00295427	11.6871	0.290251	3	174	positive regulation of protein ubiquitination
14	0.0134675	GO:1901566	0.00314825	4.34311	2.04108	7	1269	organonitrogen compound biosynthetic process
14	0.0136532	GO:1901988	0.00325077	11.2867	0.300259	3	180	negative regulation of cell cycle phase transition
14	0.0204682	GO:1901575	0.00497072	3.65632	2.82623	8	1759	organic substance catabolic process
14	0.0204682	GO:0006521	0.00506877	20.7703	0.106759	2	64	regulation of cellular amino acid metabolic process
14	0.0204682	GO:0000209	0.00513919	9.53947	0.353639	3	212	protein polyubiquitination
14	0.0225815	GO:0019882	0.00576756	9.14048	0.368652	3	221	antigen processing and presentation
14	0.0246294	GO:0043067	0.00650502	3.73941	2.31867	7	1390	regulation of programmed cell death
14	0.0246294	GO:0042254	0.00652382	18.1918	0.121609	2	75	ribosome biogenesis
14	0.0246294	GO:0034641	0.00661049	2.95732	9.39651	16	6007	cellular nitrogen compound metabolic process
14	0.025247	GO:0045930	0.00691394	8.54399	0.393674	3	236	negative regulation of mitotic cell cycle
14	0.025247	GO:0000186	0.00699484	8.50694	0.395342	3	237	activation of MAPKK activity
14	0.0255635	GO:0016482	0.00726186	4.06161	1.78154	6	1068	cytoplasmic transport
14	0.0255635	GO:0090068	0.00749218	8.29115	0.40535	3	243	positive regulation of cell cycle process
14	0.0255635	GO:0046483	0.00758837	2.75236	9.34641	16	5603	heterocycle metabolic process
14	0.0255635	GO:0034612	0.00766252	8.22159	0.408687	3	245	response to tumor necrosis factor
14	0.0255635	GO:0006396	0.00772918	4.63053	1.26943	5	761	RNA processing
14	0.0255635	GO:0000075	0.00783516	8.15318	0.412023	3	247	cell cycle checkpoint
14	0.0255635	GO:0006725	0.00785719	2.73885	9.37644	16	5621	cellular aromatic compound metabolic process
14	0.0260925	GO:0043066	0.00813272	4.59081	1.28794	5	801	negative regulation of apoptotic process
14	0.0261911	GO:0045732	0.00827684	7.98695	0.420363	3	252	positive regulation of protein catabolic process
14	0.0328919	GO:0002758	0.0105368	14.0824	0.155951	2	96	innate immune response-activating signal transduction
14	0.0336186	GO:1903320	0.0109151	7.19339	0.465402	3	279	regulation of protein modification by small protein conjugation or removal
14	0.0349695	GO:0044802	0.0115816	4.17093	1.40121	5	840	single-organism membrane organization
14	0.0349695	GO:1901360	0.0116565	2.58672	9.72841	16	5832	organic cyclic compound metabolic process
14	0.0368358	GO:0030111	0.0126843	6.79238	0.492092	3	295	regulation of Wnt signaling pathway
14	0.0368358	GO:1902580	0.0127255	3.57131	2.00673	6	1203	single-organism cellular localization
14	0.0368358	GO:0048010	0.0128001	6.76877	0.49376	3	296	vascular endothelial growth factor receptor signaling pathway
14	0.0368358	GO:0038095	0.0129164	6.74532	0.495428	3	297	Fc-epsilon receptor signaling pathway
14	0.0378073	GO:0016032	0.0137178	6.70074	0.509943	3	366	viral process
14	0.0378073	GO:0002429	0.0137481	6.58555	0.507105	3	304	immune response-activating cell surface receptor signaling pathway
14	0.0378073	GO:0031331	0.0137481	6.58555	0.507105	3	304	positive regulation of cellular catabolic process
14	0.038934	GO:0090304	0.0143264	2.51334	8.10867	14	4861	nucleic acid metabolic process
14	0.0392429	GO:0008543	0.0146099	6.43304	0.518782	3	311	fibroblast growth factor receptor signaling pathway
14	0.0418522	GO:1903362	0.0157625	6.24685	0.533795	3	320	regulation of cellular protein catabolic process
14	0.0445345	GO:0045089	0.0169655	6.07094	0.548808	3	329	positive regulation of innate immune response
14	0.0449588	GO:0008286	0.0173778	6.01444	0.553812	3	332	insulin receptor signaling pathway
14	0.0449588	GO:0051348	0.0175164	5.99583	0.55548	3	333	negative regulation of transferase activity
14	0.0455304	GO:0071774	0.0179362	5.94069	0.560484	3	336	response to fibroblast growth factor
15	0.0238398	GO:0010608	0.000121014	9.02857	0.791795	6	356	posttranscriptional regulation of gene expression
15	0.0307864	GO:0000375	0.000312553	9.63134	0.602743	5	271	RNA splicing, via transesterification reactions
15	0.0314542	GO:0045727	0.000478997	22.1677	0.153566	3	71	positive regulation of translation
15	0.0401072	GO:0000398	0.000891278	10.4589	0.434297	4	200	mRNA splicing, via spliceosome
15	0.0401072	GO:0046483	0.00138209	4.28546	2.91343	9	1396	heterocycle metabolic process
15	0.0401072	GO:1901360	0.00179321	4.15777	3.03872	9	1501	organic cyclic compound metabolic process
15	0.0401072	GO:0043489	0.00201184	33.8697	0.0667243	2	30	RNA stabilization
15	0.0401072	GO:2000112	0.00215838	8.23056	0.554694	4	219	regulation of cellular macromolecule biosynthetic process
15	0.0401072	GO:0006725	0.0023361	3.89961	3.12061	9	1441	cellular aromatic compound metabolic process
15	0.0401072	GO:0033574	0.00243176	30.5863	0.0733968	2	33	response to testosterone
15	0.0401072	GO:0006518	0.00260008	4.92382	1.42132	6	656	peptide metabolic process
15	0.0401072	GO:0034641	0.00280154	4.34686	2.66875	8	1536	cellular nitrogen compound metabolic process
15	0.0401072	GO:0006378	0.00305025	27.084	0.0822933	2	37	mRNA polyadenylation
15	0.0401072	GO:1901068	0.00305025	27.084	0.0822933	2	37	guanosine-containing compound metabolic process
15	0.0401072	GO:0043604	0.00305385	4.7464	1.46571	6	659	amide biosynthetic process
20	0.00559373	GO:1903052	2.4751e-05	16.9124	0.352898	5	168	positive regulation of proteolysis involved in cellular protein catabolic process
20	0.00896292	GO:0009966	9.04939e-05	6.17789	1.98284	9	1004	regulation of signal transduction
20	0.00896292	GO:1903071	0.000118977	168.188	0.0168046	2	8	positive regulation of ER-associated ubiquitin-dependent protein catabolic process
20	0.00955494	GO:0045732	0.000169114	11.1022	0.529346	5	252	positive regulation of protein catabolic process
20	0.0229898	GO:1903362	0.000508624	8.66831	0.672186	5	320	regulation of cellular protein catabolic process
20	0.0231216	GO:0097066	0.000716156	59.3199	0.039911	2	19	response to thyroid hormone
20	0.0231216	GO:1902236	0.000716156	59.3199	0.039911	2	19	negative regulation of endoplasmic reticulum stress-induced intrinsic apoptotic signaling pathway
20	0.0293489	GO:0046466	0.00145461	40.3175	0.0567157	2	27	membrane lipid catabolic process
20	0.0293489	GO:0071353	0.00145461	40.3175	0.0567157	2	27	cellular response to interleukin-4
20	0.0293489	GO:1904292	0.00145461	40.3175	0.0567157	2	27	regulation of ERAD pathway
20	0.0293489	GO:0031331	0.0015492	8.99844	0.505363	4	247	positive regulation of cellular catabolic process
20	0.0293489	GO:0030178	0.00183987	35.535	0.0637979	2	31	negative regulation of Wnt signaling pathway
20	0.0293489	GO:0023057	0.001949	4.12176	2.37366	8	1130	negative regulation of signaling
20	0.0293489	GO:0044282	0.00200658	13.295	0.25205	3	122	small molecule catabolic process
20	0.0293489	GO:0010648	0.00207241	4.07876	2.39676	8	1141	negative regulation of cell communication
20	0.0293489	GO:0030162	0.0020778	8.30296	0.548315	4	269	regulation of proteolysis
22	0.0101158	GO:0042048	8.93504e-05	201.838	0.0147041	2	7	olfactory behavior
22	0.0101158	GO:0050767	0.000105925	9.3814	0.77873	6	389	regulation of neurogenesis
22	0.0117788	GO:0032956	0.000221288	10.4567	0.560855	5	267	regulation of actin cytoskeleton organization
22	0.0117788	GO:0045595	0.000246677	5.82464	1.74501	8	852	regulation of cell differentiation
22	0.0146547	GO:0071625	0.00038363	84.0625	0.0294081	2	14	vocalization behavior
22	0.0181793	GO:0032232	0.000571076	67.2375	0.0357099	2	17	negative regulation of actin filament bundle assembly
22	0.0195408	GO:2000463	0.000716156	59.3199	0.039911	2	19	positive regulation of excitatory postsynaptic potential
22	0.0264746	GO:0030029	0.00121022	5.78423	1.22464	6	583	actin filament-based process
22	0.0264746	GO:0060999	0.00134863	42	0.0546151	2	26	positive regulation of dendritic spine development
22	0.0264746	GO:0007010	0.0013861	5.66471	1.26222	6	622	cytoskeleton organization
22	0.0287114	GO:0009889	0.0016837	2.95688	8.61028	17	4099	regulation of biosynthetic process
22	0.0287114	GO:2000112	0.00180386	9.03151	0.538926	4	327	regulation of cellular macromolecule biosynthetic process
22	0.0480651	GO:0030534	0.00350557	10.834	0.306685	3	146	adult behavior
22	0.0480651	GO:0010975	0.00352309	10.8674	0.30787	3	159	regulation of neuron projection development
22	0.0499406	GO:0051704	0.00410895	23.2795	0.0959643	2	46	multi-organism process
22	0.0499406	GO:0035176	0.00418351	22.8807	0.0966267	2	46	social behavior
25	0.0185673	GO:0000244	0.000149736	140.443	0.0185345	2	12	spliceosomal tri-snRNP complex assembly
28	0.0278139	GO:0006362	0.000618026	64.0397	0.0370691	2	30	transcription elongation from RNA polymerase I promoter
28	0.0278139	GO:0006363	0.000660159	61.8276	0.0383047	2	31	termination of RNA polymerase I transcription
28	0.0278139	GO:0006361	0.000794682	56.0208	0.0420116	2	34	transcription initiation from RNA polymerase I promoter
29	4.43501e-08	GO:1901566	4.27295e-10	9.26731	3.2303	18	1274	organonitrogen compound biosynthetic process
29	4.43501e-08	GO:0043604	5.50933e-10	12.0147	1.71	14	659	amide biosynthetic process
29	5.17779e-08	GO:0006518	9.64806e-10	11.4763	1.78525	14	688	peptide metabolic process
29	1.39861e-07	GO:0043241	3.47481e-09	17.1442	0.775856	10	299	protein complex disassembly
29	2.37086e-06	GO:0070125	7.36291e-08	34.3291	0.217966	6	84	mitochondrial translational elongation
29	6.25842e-06	GO:0006414	2.33233e-07	28.2354	0.266054	6	119	translational elongation
29	7.61477e-06	GO:0006614	3.31077e-07	26.2124	0.280242	6	108	SRP-dependent cotranslational protein targeting to membrane
29	1.12563e-05	GO:0072599	5.5932e-07	23.8571	0.306191	6	118	establishment of protein localization to endoplasmic reticulum
29	2.62876e-05	GO:0034641	1.46949e-06	15.1172	0.955436	8	594	cellular nitrogen compound metabolic process
29	2.85553e-05	GO:0022411	1.95029e-06	7.514	1.91758	11	739	cellular component disassembly
29	2.85553e-05	GO:0006415	1.95098e-06	29.028	0.20913	5	91	translational termination
29	3.27558e-05	GO:0070124	2.44143e-06	27.4803	0.217966	5	84	mitochondrial translational initiation
29	3.39791e-05	GO:0070126	2.74366e-06	26.7985	0.223156	5	86	mitochondrial translational termination
29	6.58946e-05	GO:0007005	5.72996e-06	9.88438	1.00949	8	412	mitochondrion organization
29	0.000151034	GO:0000184	1.40715e-05	18.8355	0.31138	5	120	nuclear-transcribed mRNA catabolic process, nonsense-mediated decay
29	0.0001631	GO:0006612	1.62087e-05	12.9585	0.54751	6	211	protein targeting to membrane
29	0.000470818	GO:0006413	4.97137e-05	14.4377	0.40672	5	177	translational initiation
29	0.000863883	GO:0006396	9.65832e-05	9.33354	0.755629	6	297	RNA processing
29	0.00101945	GO:0019083	0.000120308	11.7863	0.487829	5	188	viral transcription
29	0.00138707	GO:0006402	0.000172307	10.8832	0.526752	5	203	mRNA catabolic process
29	0.00147955	GO:0044033	0.000192985	10.6118	0.539726	5	208	multi-organism metabolic process
29	0.00177513	GO:1901659	0.000242564	14.8015	0.306191	4	118	glycosyl compound biosynthetic process
29	0.0054006	GO:0009116	0.000867288	7.57335	0.751116	5	303	nucleoside metabolic process
29	0.0054006	GO:0044270	0.000871511	6.06173	1.13654	6	438	cellular nitrogen compound catabolic process
29	0.0054006	GO:0046700	0.000871511	6.06173	1.13654	6	438	heterocycle catabolic process
29	0.0054006	GO:0042776	0.000872146	53.7633	0.0441122	2	17	mitochondrial ATP synthesis coupled proton transport
29	0.00577491	GO:0019439	0.000968463	5.93462	1.15989	6	447	aromatic compound catabolic process
29	0.00579045	GO:0044238	0.00100704	5.27598	5.32767	12	2876	primary metabolic process
29	0.00641614	GO:0000027	0.0011557	45.943	0.0506642	2	20	ribosomal large subunit assembly
29	0.00651022	GO:0009117	0.00121308	4.87673	1.66848	7	643	nucleotide metabolic process
29	0.00688058	GO:0042455	0.00133928	15.2578	0.218126	3	86	ribonucleoside biosynthetic process
29	0.00688058	GO:1901361	0.00136757	5.5339	1.24033	6	478	organic cyclic compound catabolic process
29	0.00716808	GO:0000959	0.00146923	40.31	0.0570864	2	22	mitochondrial RNA metabolic process
29	0.00774058	GO:0044249	0.00170227	2.63351	14.3334	24	5611	cellular biosynthetic process
29	0.00774058	GO:0071826	0.0017219	8.60945	0.516372	4	199	ribonucleoprotein complex subunit organization
29	0.00774058	GO:0015985	0.00174969	36.6409	0.062276	2	24	energy coupled proton transport, down electrochemical gradient
29	0.00774058	GO:0042451	0.00179241	13.7214	0.24132	3	93	purine nucleoside biosynthetic process
29	0.00774058	GO:0019693	0.00182697	5.21467	1.31299	6	506	ribose phosphate metabolic process
29	0.00990474	GO:0008033	0.00239929	12.3415	0.267268	3	103	tRNA processing
29	0.0120754	GO:0006886	0.0030001	3.74051	2.50948	8	988	intracellular protein transport
29	0.0130263	GO:0016482	0.00331726	4.62132	1.4828	6	582	cytoplasmic transport
29	0.013239	GO:0019058	0.00345365	5.44446	1.02755	5	396	viral life cycle
29	0.0179649	GO:0006810	0.00479808	2.79578	5.36833	12	1888	transport
29	0.0184979	GO:0006754	0.00505533	20.6474	0.106388	2	41	ATP biosynthetic process
29	0.0240497	GO:0044711	0.00679569	4.00257	1.73003	6	758	single-organism biosynthetic process
29	0.0240497	GO:0006364	0.00700195	8.31393	0.39182	3	151	rRNA processing
29	0.0240497	GO:0006818	0.00713016	8.25761	0.394415	3	152	hydrogen transport
29	0.0240497	GO:0006213	0.00744168	16.7667	0.129742	2	50	pyrimidine nucleoside metabolic process
29	0.0240497	GO:0009057	0.00768338	3.15328	2.92957	8	1129	macromolecule catabolic process
29	0.0240497	GO:0051649	0.00769324	2.8044	4.24509	10	1580	establishment of localization in cell
29	0.0240497	GO:0009145	0.00773276	16.4235	0.132337	2	51	purine nucleoside triphosphate biosynthetic process
29	0.0240497	GO:1901293	0.0077676	5.57127	0.788608	4	311	nucleoside phosphate biosynthetic process
29	0.0279979	GO:0009201	0.0092639	14.8981	0.145311	2	56	ribonucleoside triphosphate biosynthetic process
29	0.0279979	GO:0022904	0.00939059	14.7987	0.146366	2	59	respiratory electron transport chain
29	0.0321547	GO:0042254	0.0109845	13.6103	0.158857	2	67	ribosome biogenesis
29	0.0323851	GO:0042773	0.0112644	13.4033	0.16088	2	62	ATP synthesis coupled electron transport
29	0.0355534	GO:0009127	0.0126942	12.5625	0.171259	2	66	purine nucleoside monophosphate biosynthetic process
29	0.0355534	GO:0009156	0.0128471	12.4856	0.172354	2	68	ribonucleoside monophosphate biosynthetic process
29	0.0355534	GO:0070727	0.0130289	2.68821	3.88187	9	1496	cellular macromolecule localization
29	0.0389197	GO:0015980	0.0145042	4.60213	0.947115	4	365	energy derivation by oxidation of organic compounds
29	0.0499706	GO:0071704	0.0192124	3.40194	5.56059	10	3518	organic substance metabolic process
29	0.0499706	GO:0044419	0.0192433	3.10267	2.15112	6	829	interspecies interaction between organisms
31	0.0362409	GO:1900076	0.000894885	54.2727	0.0449771	2	56	regulation of cellular response to insulin stimulus
31	0.0362409	GO:0046324	0.000992902	51.4067	0.0473866	2	59	regulation of glucose import
31	0.0486707	GO:0071357	0.00200017	35.6785	0.0674657	2	84	cellular response to type I interferon
33	0.0168888	GO:0043525	6.81e-05	44.7611	0.0800692	3	48	positive regulation of neuron apoptotic process
33	0.030479	GO:0043632	0.000245799	8.17007	0.920796	6	552	modification-dependent macromolecule catabolic process
33	0.0378655	GO:0038061	0.000600931	20.6985	0.166811	3	100	NIK/NF-kappaB signaling
33	0.0378655	GO:0045732	0.000759484	11.1578	0.420363	4	252	positive regulation of protein catabolic process
33	0.0378655	GO:0000375	0.000995712	10.3514	0.452057	4	271	RNA splicing, via transesterification reactions
33	0.0378655	GO:0002223	0.00104558	16.9926	0.201841	3	121	stimulatory C-type lectin receptor signaling pathway
33	0.0378655	GO:1903320	0.00110917	10.0452	0.465402	4	279	regulation of protein modification by small protein conjugation or removal
33	0.0378655	GO:1901575	0.00144837	4.54381	2.32588	8	1417	organic substance catabolic process
33	0.0378655	GO:0031331	0.00152227	9.19362	0.507105	4	304	positive regulation of cellular catabolic process
33	0.0378655	GO:0033209	0.00152684	14.837	0.230199	3	138	tumor necrosis factor-mediated signaling pathway
33	0.0457176	GO:0002429	0.0020278	13.4322	0.254505	3	157	immune response-activating cell surface receptor signaling pathway
36	0.0492121	GO:0006402	0.000964944	18.4269	0.200667	3	203	mRNA catabolic process

## Sheet: VoomSeparateCB_BETA3_mclust_mer
Gene Symbol	Merged cluster	Model-based cluster
REPIN1	1	1
MAST1	1	1
FBXL19	1	1
NR2F6	1	1
ZNF865	1	1
SAPCD2	1	1
FBRS	1	1
FBRSL1	1	1
DLL4	1	2
RCC2	1	2
RIMS3	1	2
NLN	1	2
IVNS1ABP	1	2
ATXN2L	1	2
RIMKLA	1	2
OGDH	1	2
AKAP1	1	2
NCAM1	1	2
ESRP2	1	2
YWHAG	1	2
XRCC5	1	2
HDAC2	1	2
PPP2R2C	1	2
CHRNB2	1	2
PATZ1	1	2
TMEM169	1	2
SARM1	1	2
MTHFD1	1	2
ZFAND5	1	2
PSMD11	1	2
NF2	1	2
DLX4	1	3
TUBB2B	1	3
ZBTB7B	1	3
KDM6B	1	3
PRDX1	1	3
HSD17B1	1	3
RASD2	1	3
CRAMP1L	1	3
LRRFIP1	1	3
ZIK1	1	3
AP1M2	1	3
STC2	1	3
NQO1	1	3
LINC01158	1	3
TM6SF1	1	3
HMOX1	1	3
CCT6A	1	3
HOXD3	1	3
UGDH	1	3
RARS	1	3
ZNF135	1	3
HDGFRP3	1	3
TRIM13	1	3
NANOS3	1	3
RQCD1	1	3
C16orf62	1	3
SEMA6C	1	3
MAST3	1	3
YTHDF2	1	3
GPR162	1	3
GNB3	1	3
DDN	2	4
SHMT2	2	4
CHRNA3	2	4
FKBP10	2	4
SLC43A3	2	4
ESRRB	2	4
PPA1	2	4
GDPD1	2	4
GBAP1	2	4
CAMLG	2	4
HTATIP2	2	4
DNM1	2	4
NGB	2	4
TMEM126B	2	4
AEBP1	2	4
RMND1	2	4
NUAK2	2	4
VPS37B	2	4
RASL10B	2	4
VWCE	2	4
ALAS1	2	4
DHX30	2	4
TATDN1	2	4
CLDN7	1	5
MLLT11	1	5
DLX3	1	5
SLC7A5	1	5
IRGQ	1	5
CHAC1	1	5
PKN1	1	5
GRM4	1	5
GRIK5	1	5
AGPAT1	1	5
MFNG	1	5
TRIM65	1	5
GRIN2D	1	5
PRSS8	1	5
CHST8	1	5
TOR4A	1	5
TNKS1BP1	1	5
FAM65A	1	5
MOB3A	1	5
TLE3	1	5
LPPR3	1	5
PPFIA3	1	5
MAPK12	1	5
PRRT3	1	5
NAE1	1	5
PHF23	1	6
GNG8	1	6
TPI1	1	6
PBXIP1	1	6
NABP2	1	6
CCDC28B	1	6
COMT	1	6
ENO1	1	6
DYNLL1	1	6
NDUFS5	1	6
LRRC61	1	6
SLC35A4	1	6
ZBTB8OS	1	6
TSPAN17	1	6
YIPF2	1	6
DAGLB	1	6
SLC35B1	1	6
TMEM216	1	6
FAM189B	1	7
CBX8	1	7
RPS19BP1	1	7
FTL	1	7
ESRRA	1	7
FAM57B	1	7
NEUROD2	1	7
HOOK2	1	7
BAG1	1	7
HPDL	1	7
ZNF598	1	7
VARS	1	7
MRGBP	1	7
YARS	1	7
CSNK1G2	1	7
SF3A3	1	7
PDCD2L	1	7
HNRNPA1	1	7
FHOD1	1	7
ASNS	1	7
BRSK1	1	7
EIF4EBP1	1	7
P4HTM	1	7
CSNK1D	1	7
MTA1	1	7
NFE2L3	1	7
GPR62	1	7
PHLDA2	1	7
LIPE	1	7
SLC39A6	1	8
SLC7A6	1	8
TFRC	1	8
PDCD11	1	8
ANP32E	1	8
LARP1	1	8
ZNF142	1	8
MSI2	1	8
UBAP2L	1	8
CCDC47	1	8
ZNF146	1	8
ZFP62	1	8
KIAA0586	1	8
FOXN3	1	8
LARS	1	8
PAIP1	1	8
TBX20	1	8
CSNK1A1	1	8
SIPA1L3	1	8
MLXIP	1	8
PHF14	1	8
GCLM	1	8
NEMF	1	8
ADAM15	3	9
SLC1A5	3	9
DPH2	3	9
CLK2	3	9
IPO4	3	9
ANAPC13	3	9
DNAJA3	3	9
NR1D2	3	9
IARS	3	9
EIF4A2	3	9
RAB7A	3	9
EIF4E	3	9
DCAF13	3	9
SET	3	9
C1orf109	3	9
PAK1IP1	3	9
RSL1D1	3	9
ASF1A	3	9
EIF1AX	3	9
DNAJA2	3	9
TMA16	3	9
RUFY1	3	9
FARSB	3	9
RSL24D1	3	9
PLK3	3	9
PAIP2	3	9
UTP15	3	9
ZUFSP	3	9
POLR2K	3	9
AATK	3	9
SUPV3L1	3	9
KIAA0391	3	9
MRPL3	3	9
NARS2	3	9
EXOSC2	3	9
NAAA	3	9
RNF214	3	9
ATOH7	3	9
RAB25	2	10
KDELR1	2	10
CENPBD1P1	2	10
VPS18	2	10
LINC01159	2	10
DNAAF2	2	10
AFMID	2	10
PSMD7	2	10
NDUFA4L2	2	10
ALX3	2	10
INTS5	2	10
MAGOH	2	10
HMOX2	2	10
EEF1G	2	10
TMEM57	2	10
SLCO4A1	2	10
KCNQ2	2	10
SARS	2	10
THOC5	2	10
ZNF814	2	10
FAM162A	2	10
C11orf1	2	10
PDAP1	2	10
UBE2Q1	2	10
GNL2	2	10
MFAP2	2	10
DDX19B	2	10
NUP88	2	10
MRPS16	2	10
UBE2D4	2	10
TMC4	2	10
MEMO1	2	10
MLX	2	11
PYGO2	2	11
SNHG3	2	11
RBBP4	2	11
MYL6B	2	11
GNB2L1	2	11
SRXN1	2	11
EFNA2	2	11
FEM1A	2	11
PSMA3	2	11
NFE2L2	2	11
INSM1	2	11
CDC123	2	11
EIF3E	2	11
GALK2	2	11
FHL3	2	11
NUDT5	2	11
EEF1A1	2	11
SCO2	2	11
TGFBR3L	2	11
IL17RE	2	11
CAMK1	2	11
MEX3A	1	12
JPH1	1	12
USP7	1	12
ZNF616	1	12
ST3GAL1	1	12
SRSF1	1	12
ZNF813	1	12
ZDHHC9	1	12
DDX5	1	12
TCEB3	1	12
SF3B3	1	12
CDV3	1	12
CDK8	1	12
LOC100129034	1	12
HNRNPH3	1	12
KIF20A	1	12
ANKRD13A	1	12
WIZ	1	12
EFNA3	4	13
SCAMP3	4	13
KRTCAP2	4	13
SEPHS2	4	13
PRR15L	4	13
WDR74	4	13
RPF2	4	13
PNPO	4	13
FASTKD5	4	13
DESI1	4	13
ALG3	4	13
NOP16	4	13
NDUFAF4	4	13
GNL3	4	13
CHAC2	4	13
CCT5	4	13
RRP12	4	13
EIF2B5	4	13
MRPL42	4	13
MRPL17	4	13
TTC38	4	13
SNCB	4	13
NDUFV3	4	13
MRPS35	4	13
NOP58	4	13
POLR1E	4	13
CHERP	4	13
MYBBP1A	4	13
PRPSAP1	4	13
COA4	4	13
SPOP	4	13
RRS1	4	13
PSPH	4	13
CLNS1A	4	13
FABP5	4	13
DNAJC12	4	13
DDX50	4	13
NSUN6	4	13
NME7	4	13
UAP1L1	4	13
RPL7A	2	14
IGFBPL1	2	14
RPS11	2	14
RPL6	2	14
NACA	2	14
DGCR14	2	14
RPL29	2	14
PSAT1	2	14
C12orf73	2	14
DHX37	2	14
DPM3	2	14
PSMD4	2	14
GPNMB	2	14
BDH1	2	14
OSGEP	2	14
EI24	2	14
NOP2	2	14
COX5A	2	14
RPS27A	2	14
ARPC5L	2	14
PSMB2	2	14
HAX1	2	14
RDH11	2	14
NDUFAF6	2	14
PTRH2	2	14
GEMIN2	2	14
AIFM1	2	14
AK1	2	14
PYCR1	1	15
FARSA	1	15
EIF5A	1	15
NME1	1	15
AKT1S1	1	15
MLST8	1	15
ECE2	1	15
SNHG16	1	15
ABCF1	1	15
CDK4	1	15
IMPDH2	1	15
SCAMP5	1	15
YBX1	1	15
IFI30	1	15
PMVK	1	15
HSPE1	1	15
USMG5	1	15
RBM3	1	15
SDCCAG3	1	15
CCT3	1	15
LONP1	1	15
KCNN4	1	15
PRPF19	1	15
C1orf43	1	15
NIPSNAP1	1	15
CNBP	1	15
PPIL1	1	15
KRI1	1	15
SYMPK	1	15
CPSF3	1	15
TCOF1	1	15
SNHG15	1	15
DDX56	1	15
SLC25A38	1	15
VPS72	1	15
GRINA	1	15
CECR5	1	15
TNFRSF1A	1	15
HNRNPC	1	15
MRPL44	1	15
CIZ1	1	15
FLAD1	4	16
POU4F1	4	16
CSTF3	4	16
ALDH1L2	4	16
USP3	4	16
NOLC1	4	16
NHLH1	4	16
RTN4	4	16
EIF4G1	4	16
RCC1	4	16
ZNF3	4	16
KCNQ4	4	16
DLAT	4	16
SV2A	4	16
ALDH1B1	4	16
NIFK	4	16
NACC1	4	16
TUBE1	4	16
TMEM63C	4	16
ABCF2	4	16
C10orf2	4	16
DDB1	4	16
THNSL1	4	16
ZMIZ2	4	16
LIX1L	4	16
LETM1	4	16
LINC00665	4	16
STRAP	4	16
FKBP7	4	16
LOC100379224	4	16
PSEN2	4	16
RCOR2	1	17
PPP1R14B	1	17
TRIM8	1	17
HSD11B2	1	17
FAM64A	1	17
ELL3	1	17
SMARCA4	1	17
KCNQ1	1	17
EHMT2	1	17
SLC35F2	1	17
RNF40	1	17
NEFH	1	17
BAG6	1	17
MRPL47	1	17
UCK2	1	17
C2orf70	1	17
GLTP	1	17
SFPQ	1	17
PODN	1	17
SETD7	4	18
TXNRD1	4	18
ACACA	4	18
CECR2	4	18
BTBD1	4	18
MDM2	4	18
MED1	4	18
HEATR1	4	18
TROVE2	4	18
FLJ10038	4	18
ESF1	4	18
TM9SF4	4	18
PPM1D	4	18
FAM173B	4	18
ZC3H7B	4	18
IFNAR1	4	18
MRPL19	4	18
SMU1	4	18
KPNA6	4	18
AP5M1	4	18
SLC38A1	4	19
LRRC8D	4	19
DDX21	4	19
NAA15	4	19
PEX5L	4	19
NARS	4	19
H2AFV	4	19
TOMM20	4	19
ZNF770	4	19
MXD1	4	19
ZMPSTE24	4	19
WDR12	4	19
ETF1	4	19
PCGF6	4	19
POLR1B	4	19
G3BP1	4	19
ZNF7	4	19
RIOK2	4	19
NLRP1	4	19
MRPL30	4	19
SNX14	4	19
CYP51A1	4	19
SERBP1	4	19
RNF157	4	19
RNF115	4	19
HS3ST5	4	19
NOTUM	1	20
THBS3	1	20
GBA	1	20
EXOC3L1	1	20
INHBE	1	20
ARHGAP9	1	20
SLC3A2	1	20
GPR19	1	20
MARS	1	20
GARS	1	20
FKBP4	1	20
VPS26B	1	20
PAICS	1	20
FUT1	1	20
GPT2	1	20
HERPUD1	1	20
KDM1A	1	20
SCRT2	1	20
PPP1R9B	1	20
XBP1	1	20
GPI	1	20
TSKU	1	20
TCP1	1	20
TMEM132A	1	20
PGAM5	1	20
NOB1	1	20
KEAP1	1	20
DTX1	1	20
ARHGDIG	1	20
PSMD2	1	20
TIGD1	1	20
SHB	1	20
SMPDL3B	1	20
TMEM138	1	20
GCSHP3	1	20
ADM2	1	20
FEV	1	21
TUT1	1	21
HSPD1	1	21
HMGA1	1	21
ZNF768	1	21
FAM69B	1	21
NME4	1	21
HSPB1	1	21
POLR3H	1	21
ZBTB12	1	21
GLB1L2	1	21
FRAT2	1	21
KPNA2	1	21
AHSA1	1	21
DLL3	1	21
UBE2D3	1	21
SUMO3	1	21
GOT2	1	21
SNRNP40	1	21
FAM220A	1	21
CHD7	2	22
SHC1	2	22
POU3F3	2	22
PCSK6	2	22
FADS1	2	22
SLC39A10	2	22
TRIM46	2	22
EIF4G2	2	22
SLC16A1	2	22
PROSC	2	22
TMEM33	2	22
PPRC1	2	22
PRMT3	2	22
C5orf28	2	22
ZNF652	2	22
POLR3G	2	22
SSH3	2	22
GNL3L	2	22
IGDCC3	2	22
PACSIN1	2	22
CIPC	2	22
PALD1	2	22
EIF4B	2	22
TBL1X	2	22
NFX1	2	22
SHANK1	2	22
MYLK3	2	22
ZNF35	2	22
TBR1	2	22
TIPIN	2	22
PAFAH2	2	22
STK17A	2	22
SHANK3	2	22
LIMK2	2	22
GPR173	2	22
LRP1	2	22
E2F4	3	23
PRELID1	3	23
TFAP4	3	23
PA2G4	3	23
VDAC1	3	23
SLC43A1	3	23
GRWD1	3	23
FAM216A	3	23
PFDN2	3	23
PRMT5	3	23
SLC50A1	3	23
TIMM44	3	23
PWP2	3	23
ATP1A3	3	23
TRAP1	3	23
TIMM8B	3	23
ATP5B	3	23
TRAPPC2L	3	23
TXNL1	3	23
BOLA3	3	23
RABEPK	3	23
DUSP2	3	23
FAM229B	3	23
UQCC1	3	23
STIP1	3	23
KARS	3	23
POLR1C	3	23
MAX	3	23
HSD17B6	3	23
NLGN2	3	23
DTD1	3	23
ZNF771	1	24
TM7SF2	1	24
ZNF581	1	24
ZNF580	1	24
PTGES2	1	24
YIF1A	1	24
EML3	1	24
ZNF524	1	24
OGFR	1	24
HSD11B1L	1	24
MON1A	1	24
YDJC	1	24
MYPOP	1	24
ZNF444	1	24
SPRYD4	1	24
SYN1	1	24
NPFF	1	24
SLC2A6	1	24
VGF	1	24
BANP	1	24
FBLL1	1	24
GNB1L	1	24
RPUSD1	1	24
ATAT1	1	25
DDX20	1	25
SART3	1	25
ZBTB21	1	25
COA7	1	25
TAF13	1	25
RNF41	1	25
DHX16	1	25
LRRC41	1	25
PCNP	1	25
ZNF114	1	25
ABCA2	1	25
RGS11	1	25
ZBED3	1	25
PARP2	1	25
ZNF544	1	25
CCDC121	1	25
CALY	1	25
POLR2D	1	25
TCP10L	1	25
KCTD21	1	25
IWS1	1	25
C11orf57	1	25
DUSP7	1	25
YWHAQ	1	25
NEK3	1	25
ARHGAP23	1	25
RIOK1	1	25
UBQLN4	1	26
XPO6	1	26
KIF5C	1	26
C5orf24	1	26
CELF1	1	26
YME1L1	1	26
NAA25	1	26
ZNF480	1	26
NEK6	1	26
TDG	1	26
PPP2R5E	1	26
GTF3C2	1	26
LIG3	1	26
POFUT1	1	26
PSME3	1	26
EIF2AK1	1	26
CEP41	1	26
LRP5	1	26
ZNF8	1	26
BFAR	1	26
MCTS2P	1	26
ZNF606	1	26
SRP72	1	26
SLC17A6	1	26
SF3A1	1	26
POP1	1	26
YTHDF1	1	26
C14orf37	1	26
PEX13	1	26
SLC25A44	1	26
SPIN3	1	26
G3BP2	4	27
LRRC58	4	27
SATB2	4	27
SOCS4	4	27
PPP1R15B	4	27
URB2	4	27
STAT5B	4	27
SOD2	4	27
ADCY9	4	27
TSPYL4	4	27
TTC37	4	27
B4GALT3	3	28
TIMM13	3	28
CKS1B	3	28
FAM195A	3	28
IST1	3	28
PMPCA	3	28
SURF6	3	28
ATP6V0E1	3	28
C20orf27	3	28
ZNRD1	3	28
ALKBH2	3	28
IFRD2	3	28
NTHL1	3	28
ZP3	3	28
TERF2IP	3	28
NOL7	3	28
ZPR1	3	28
POLR2H	3	28
ISOC2	3	28
PRMT1	3	28
EIF3B	3	28
FAHD1	3	28
ZNF362	3	28
DUS1L	3	29
COASY	3	29
FAU	3	29
MTX1	3	29
RPS2	3	29
UQCRH	3	29
MRPL20	3	29
CCT7	3	29
RPL19	3	29
SENP3	3	29
MRPS21	3	29
NHP2	3	29
EEF1B2	3	29
C17orf89	3	29
IMP3	3	29
PSMA4	3	29
MRPL37	3	29
TUFM	3	29
RPS26	3	29
MRPS36	3	29
NDUFAB1	3	29
SRP68	3	29
CACYBP	3	29
PHB	3	29
BTF3	3	29
RRP9	3	29
AKAP8L	3	29
ABCF3	3	29
SLIRP	3	29
AIMP2	3	29
ARMC6	3	29
BRIX1	3	29
TXNL4A	3	29
RPL38	3	29
MRPS18C	3	29
POP7	3	29
TRMT10C	3	29
ATP5I	3	29
UMPS	3	29
TOMM7	3	29
ATP5J	3	29
VPS45	3	29
ERH	3	29
NMNAT2	4	30
PIK3C2B	4	30
RBM15B	4	30
SCAMP1	4	30
XPO5	4	30
GRPEL2	4	30
RRN3	4	30
ZSCAN2	4	30
PPP6R3	4	30
C11orf54	4	30
ETV6	4	30
GDF11	4	30
PTCD3	4	30
NAT10	4	30
GPHN	4	30
UNC13B	4	30
LOC90784	4	30
UBE2G2	4	30
NECAP1	4	30
CCDC110	4	30
PLEKHA3	4	30
PTPN11	4	31
RPS6KB1	4	31
ADAR	4	31
NIPAL3	4	31
PDE12	4	31
C17orf80	4	31
ZNF805	4	31
ATP6V1A	4	31
NAA50	4	31
NOL8	4	31
ZNHIT6	4	31
PPTC7	4	31
EAF1	4	31
DHX33	4	32
PPAT	4	32
RRP1B	4	32
PURB	4	32
KPNA3	4	32
TSR1	4	32
PPARGC1B	4	32
EPB41	4	32
IREB2	4	32
ABCE1	4	32
SMEK2	4	32
PAFAH1B2	4	32
MMACHC	4	32
RASA1	4	32
BCL7A	4	32
SAMD4B	4	32
UBAP2	4	32
INA	4	32
GEMIN5	4	32
R3HDM2	4	32
TRIM14	4	32
SRFBP1	4	32
UBE2M	1	33
TUBA4A	1	33
ECHS1	1	33
UBALD1	1	33
CUTA	1	33
POLR2I	1	33
PSME2	1	33
CDC34	1	33
C16orf13	1	33
ANKRD65	1	33
BAX	1	33
KXD1	1	33
MRPL12	1	33
PSMB6	1	33
MRPS34	1	33
SNF8	1	33
NR1H2	1	33
SURF2	1	33
TADA3	1	33
DDX54	1	33
SRSF9	1	33
GAMT	1	33
HSBP1	1	33
HSPBP1	1	33
ATAD3A	1	33
UBE2L3	1	33
PRMT7	1	33
PRPF31	1	33
RUVBL2	1	33
HSD17B10	1	33
CALM1	3	34
MRPS7	3	34
CCT8	3	34
ISCU	3	34
CCDC51	3	34
YRDC	3	34
TRAF7	3	34
C1QBP	3	34
DENR	3	34
PGAM1	3	34
TIMM50	3	34
MLF2	3	34
CD164	3	34
NOL6	3	34
SDHD	3	34
WRB	3	34
POLR3E	3	34
RNF6	3	34
TOR1B	3	34
BAG2	3	34
BYSL	3	34
BROX	3	34
GGPS1	3	34
TYW1	3	34
PEBP1	3	34
TSNAX	3	34
SDHB	3	34
MIEF1	4	35
ZKSCAN1	4	35
ACBD5	4	35
ZMIZ1	4	35
SEC24A	4	35
RPL7L1	4	35
CEP68	4	35
POLR3A	4	35
KIAA2018	4	35
NAV2	4	35
FBXL20	4	35
CTR9	4	35
RBM12	4	35
POLR1A	4	35
POLR2B	4	35
DNAJC10	4	35
ITSN1	4	35
ZFP69B	4	35
KPNA5	4	35
TTC33	4	35
STXBP4	4	35
POU2F1	4	35
TRIM25	4	35
ZFP14	4	35
WDR82	4	36
CASC3	4	36
CSDE1	4	36
BUB1B	4	36
RNF44	4	36
ZNF250	4	36
MYT1	4	36
ZNF561	4	36
NOL4L	4	36
ZFP91	4	36
MATR3	4	36
ZNF566	4	36
PIGM	4	36
KIAA1324L	4	36
NDC1	4	36
MFN2	4	36
MTPAP	4	36
ELAVL1	4	36
CACNA1A	4	36
RPRD1A	4	37
RBPJ	4	37
SACM1L	4	37
CDC73	4	37
VPRBP	4	37
GART	4	37
ARHGAP35	4	37
PUM2	4	37
PHF20	4	37
TBC1D4	4	37
CHAMP1	4	37
GUCY1A3	4	37
ZNRF3	4	37
SNX27	4	37
ZNF605	4	37
KBTBD6	4	37
ZNF793	4	37
NDUFS1	4	37
