# Supplementary material for: Merkel cell polyomavirus recruits MYCL to the EP400 complex to promote oncogenesis
Source: PLoS Pathog. 2017 Oct 13;13(10):e1006668. doi: 10.1371/journal.ppat.1006668 (PMC5640240; doi:10.1371/journal.ppat.1006668)
Supplement: S4 Table — MAX ChIP_shEP400-1EP400 ChIP_shEP400-1ST ChIP_shEP400-1Shared Targets_shEP400-1 BETAMAX ChIP_shEP400-2EP400 ChIP_shEP400-2ST ChIP_shEP400-2Shared Targets_shEP400-2 BETAMAX ChIP_shEP400-3EP400 ChIP_shEP400-3ST ChIP_shEP400-3Shared Targets_shEP400-3 BETAMAX ChIP_shMYCLEP400 ChIP_shMYCLST ChIP_shMYCLShared Targets_shMYCL BETABETA4BETA3 (XLSX) [file ppat.1006668.s013.xlsx]

## Sheet: MAX ChIP_shEP400-1
Supplementary Table 4. BETA
Chroms	txStart	txEnd	refseqID	rank product	Strands	GeneSymbol
chr9	35673914	35681154	NM_001216	6.056e-06	+	CA9
chr1	156711898	156721543	NM_004494	8.284e-06	-	HDGF
chr2	149632791	149883273	NM_004522	3.401e-05	+	KIF5C
chr2	9724105	9771106	NM_006826	3.415e-05	-	YWHAQ
chr17	7143737	7145753	NM_007278	3.916e-05	-	GABARAP
chr19	12873816	12886434	NM_013312	6.707e-05	-	HOOK2
chr1	40365283	40367687	NM_005376	7.115e-05	-	MYCL1
chr19	42734337	42746736	NM_019884	8.215e-05	-	GSK3A
chr17	79890268	79894968	NM_006907	8.615e-05	-	PYCR1
chr17	7138346	7142825	NM_024297	0.0001288	-	PHF23
chr14	20923289	20925931	NM_001244249	0.000144	+	APEX1
chr9	34634719	34637768	NM_005866	0.0001477	-	SIGMAR1
chr11	62360674	62369312	NM_004739	0.0001685	-	MTA2
chr17	79989531	79992080	NM_005052	0.0002183	+	RAC3
chr1	40306705	40349177	NM_017646	0.0002338	-	TRIT1
chr2	216974019	217071016	NM_021141	0.0002443	+	XRCC5
chr17	27041298	27045286	NM_001144943	0.0002473	-	RAB34
chr17	27071022	27077976	NM_004295	0.0002473	+	TRAF4
chr12	56521985	56538460	NM_015292	0.0002481	+	ESYT1
chr12	132434464	132565011	NM_015409	0.0002602	+	EP400
chr19	12911426	12912694	NM_181738	0.0002732	-	PRDX2
chr4	77870894	77959768	NM_018243	0.0002799	+	SEPT11
chr19	16187134	16213813	NM_003290	0.0002811	+	TPM4
chr17	7211287	7215782	NM_001143761	0.0002997	+	EIF5A
chr19	42801184	42806796	NM_002573	0.0003021	-	PAFAH1B3
chr17	7128660	7137863	NM_004422	0.0003072	-	DVL2
chr11	65339819	65341669	NM_152832	0.0003117	+	FAM89B
chr8	120220609	120257914	NM_052886	0.000318	+	MAL2
chr11	832951	838835	NM_001039490	0.0003809	+	CD151
chr14	77924372	77935815	NM_012111	0.0003844	+	AHSA1
chr17	7163221	7166264	NM_001307	0.0003859	-	CLDN7
chr12	124069075	124082688	NM_006815	0.0004051	+	TMED2
chr9	139567594	139581911	NM_001012727	0.0004427	-	AGPAT2
chr17	27051365	27053230	NM_138463	0.0004524	-	TLCD1
chr7	99690403	99698380	NM_182776	0.0004751	-	MCM7
chr11	64011950	64014413	NM_138689	0.0004793	-	PPP1R14B
chr1	120254418	120286849	NM_006623	0.0005024	+	PHGDH
chr16	2047767	2059763	NM_178167	0.0005163	-	ZNF598
chr3	27414211	27525911	NM_001258379	0.0005205	-	SLC4A7
chr10	121588915	121632395	NM_024834	0.0005636	-	MCMBP
chr17	43971747	44105699	NM_016834	0.0005979	+	MAPT
chrX	48316926	48328644	NM_033518	0.0005999	-	SLC38A5
chr16	69141442	69151570	NM_005329	0.0006083	+	HAS3
chr14	24605377	24608176	NM_006263	0.0006265	+	PSME1
chr16	67465035	67471454	NM_000196	0.0006436	+	HSD11B2
chr16	85711279	85722588	NM_016095	0.0006449	-	GINS2
chr19	12917427	12924462	NM_006397	0.0006537	+	RNASEH2A
chr7	2671602	2704436	NM_025250	0.0006988	+	TTYH3
chr1	61547979	61928460	NM_005595	0.000727	+	NFIA
chr16	23568861	23585710	NM_019116	0.0007413	+	UBFD1
chr19	59024896	59030921	NM_032792	0.0007501	-	ZBTB45
chr5	35055801	35230823	NM_000949	0.0007575	-	PRLR
chr7	130126187	130146138	NM_001253902	0.0007619	+	MEST
chr19	13049413	13055304	NM_004343	0.0007638	+	CALR
chr21	44473300	44496040	NM_000071	0.000817	-	CBS
chr4	99992129	100009931	NM_000671	0.0008632	-	ADH5
chr19	917341	921015	NM_032551	0.0009515	+	KISS1R
chr17	61627821	61671642	NM_005828	0.0009572	+	DCAF7
chr7	99667593	99679371	NM_032924	0.0009869	-	ZNF3
chr17	54911459	54946036	NM_003647	0.0009902	+	DGKE
chr22	43265771	43411184	NM_001184970	0.0009907	-	PACSIN2
chr2	102314537	102511152	NM_145687	0.0009948	+	MAP4K4
chrX	24073064	24096927	NM_001415	0.001005	+	EIF2S3
chr5	179224597	179233952	NM_014275	0.001006	-	MGAT4B
chr9	117349993	117361152	NM_004888	0.001011	+	ATP6V1G1
chr17	73885040	73893084	NM_173547	0.001078	-	TRIM65
chr22	42372930	42394225	NM_145733	0.001113	+	SEPT3
chr5	176829138	176836577	NM_000505	0.001115	-	F12
chr16	30935895	30960104	NM_001099784	0.001119	+	FBXL19
chr1	32573643	32642168	NM_012316	0.001151	+	KPNA6
chr19	797391	812327	NM_002819	0.001153	+	PTBP1
chr20	20348764	20351592	NM_002196	0.001156	+	INSM1
chr16	29817854	29822504	NM_002383	0.00117	+	MAZ
chr17	4848944	4852381	NM_005022	0.00117	-	PFN1
chr20	55743808	55841707	NM_001719	0.001174	-	BMP7
chr17	8108048	8113944	NM_004217	0.001177	-	AURKB
chr1	44444873	44456843	NM_003780	0.001201	+	B4GALT2
chr11	118914895	118927916	NM_006389	0.001211	-	HYOU1
chrX	77385244	77395179	NM_015975	0.001218	-	TAF9B
chr12	58141509	58146230	NM_000075	0.001282	-	CDK4
chr16	447191	450754	NM_005009	0.001333	+	NME4
chr11	63678692	63684316	NM_173587	0.001348	-	RCOR2
chr12	109038886	109125295	NM_014325	0.001357	-	CORO1C
chr17	74381288	74383941	NM_001142602	0.001357	+	SPHK1
chr3	183960116	183967313	NM_001006941	0.001359	-	ALG3
chr1	153931587	153940188	NM_014437	0.001367	-	SLC39A1
chr19	46010687	46030240	NM_003370	0.001459	+	VASP
chr17	6347734	6354385	NM_001195228	0.001486	+	FAM64A
chr1	17733250	17765059	NM_001136204	0.001486	-	RCC2
chr17	57232859	57284070	NM_018304	0.001528	+	PRR11
chr12	56546203	56551771	NM_002475	0.001554	+	MYL6B
chr1	203274663	203278729	NM_006763	0.001648	+	BTG2
chr12	6976692	6980110	NM_000365	0.001652	+	TPI1
chr1	45792544	45794346	NM_032756	0.001653	+	HPDL
chr19	59067078	59070343	NM_003969	0.00166	-	UBE2M
chr16	2525146	2555734	NM_020705	0.00167	+	TBC1D24
chr19	42817476	42829214	NM_173633	0.001688	+	TMEM145
chr17	42269172	42275529	NM_001098833	0.001704	-	ATXN7L3
chr10	15117473	15130775	NM_001039844	0.001719	-	ACBD7
chr16	31102174	31106276	NM_206824	0.001723	-	VKORC1
chr12	2904107	2914587	NM_002014	0.001727	+	FKBP4
chr9	14081841	14314045	NM_005596	0.001727	-	NFIB
chr16	56642477	56643409	NM_005953	0.001733	+	MT2A
chr3	38495789	38534633	NM_001106	0.001738	+	ACVR2B
chr10	103911932	103923627	NM_004741	0.00174	+	NOLC1
chr20	34236846	34252878	NM_001198840	0.001742	-	RBM12
chr20	34213952	34252859	NR_037188	0.001764	-	CPNE1
chr2	96778622	96781888	NM_000682	0.001766	-	ADRA2B
chr2	20232410	20251789	NM_014713	0.001773	-	LAPTM4A
chr16	2205798	2228130	NM_032271	0.001821	+	TRAF7
chr15	41221530	41231258	NM_019074	0.00183	+	DLL4
chrX	134184962	134186221	NM_001078172	0.001832	-	FAM127B
chr8	145751602	145754458	NM_001001795	0.001855	-	C8orf82
chr17	76183397	76203782	NM_001145526	0.001856	+	AFMID
chr12	6456008	6484390	NM_001159576	0.001865	-	SCNN1A
chr21	27252860	27543138	NM_001136129	0.001874	-	APP
chr5	176853686	176869850	NM_001004106	0.001877	+	GRK6
chr1	155216995	155225274	NM_198264	0.001907	-	FAM189B
chr2	131862419	131907425	NM_001267063	0.001909	+	PLEKHB2
chr15	44119111	44160617	NM_001167941	0.00192	+	WDR76
chr11	118964584	118966177	NM_002105	0.001929	-	H2AFX
chr7	10971579	10979813	NM_002489	0.001944	-	NDUFA4
chr17	79910382	79919057	NM_178493	0.001965	-	NOTUM
chr8	98787808	98864830	NM_018407	0.001971	+	LAPTM4B
chr4	159587830	159593202	NM_001008393	0.001977	-	C4orf46
chr7	100240725	100254084	NM_016188	0.002011	-	ACTL6B
chr12	56498102	56507694	NM_006191	0.002039	+	PA2G4
chr9	140172279	140177093	NM_017723	0.002048	+	TOR4A
chr1	185265521	185286461	NM_006469	0.002066	-	IVNS1ABP
chr16	30968614	30995981	NM_014712	0.002067	+	SETD1A
chr16	420775	431950	NM_021259	0.002085	-	TMEM8A
chr17	49230919	49239450	NM_000269	0.002101	+	NME1
chr5	174905513	174955621	NM_022754	0.002153	+	SFXN1
chr3	48445260	48471460	NM_001130082	0.002164	-	PLXNB1
chr10	75002581	75007025	NM_015190	0.002196	-	DNAJC9
chr17	73131343	73150774	NM_001002033	0.002219	-	HN1
chr5	132211070	132299354	NM_014423	0.002229	-	AFF4
chr6	75962637	75994632	NM_018247	0.002239	-	TMEM30A
chr10	12110933	12165224	NM_018706	0.002348	+	DHTKD1
chr16	2255731	2259418	NM_001199174	0.002378	+	MLST8
chr7	77428108	77553500	NM_001127360	0.002395	+	PHTF2
chr1	156737273	156770609	NM_005973	0.002425	+	PRCC
chr22	43547940	43559248	NM_001256530	0.002426	+	TSPO
chr11	62369690	62380237	NM_153265	0.002436	-	EML3
chr2	177028804	177037826	NM_006898	0.002447	+	HOXD3
chr12	49521566	49525304	NM_006082	0.002464	-	TUBA1B
chr1	155247373	155259638	NM_020897	0.002536	+	HCN3
chr1	60280532	60342050	NM_015888	0.002552	+	HOOK1
chr17	46048428	46059147	NM_176096	0.002555	+	CDK5RAP3
chr4	2249159	2263739	NM_006454	0.002624	-	MXD4
chr8	145736666	145743210	NM_004260	0.002654	-	RECQL4
chr8	95653363	95719694	NM_017697	0.002684	+	ESRP1
chr15	52043757	52108558	NM_014548	0.002686	+	TMOD2
chr8	93895757	93977817	NM_001191036	0.002691	-	TRIQK
chr16	67218281	67224107	NM_178516	0.002701	-	EXOC3L1
chr8	145618445	145634733	NM_013291	0.002705	-	CPSF1
chr17	7123149	7128586	NM_000018	0.00271	+	ACADVL
chr16	684428	686347	NM_001040165	0.002732	-	C16orf13
chr11	65657874	65659106	NM_006848	0.002735	+	CCDC85B
chr17	5344231	5372380	NM_020162	0.002735	-	DHX33
chr1	45976706	45987610	NM_181697	0.002853	-	PRDX1
chr17	79981279	79989027	NM_144999	0.002858	+	LRRC45
chr4	57302268	57327534	NM_001079525	0.002868	+	PAICS
chr6	36410543	36458315	NM_173562	0.002873	+	KCTD20
chr12	49578577	49583107	NM_001270399	0.002874	-	TUBA1A
chr1	154955769	154965587	NM_001184891	0.002891	+	FLAD1
chr14	75598170	75643349	NM_006827	0.002945	-	TMED10
chr12	122150657	122219974	NM_001080825	0.002967	+	TMEM120B
chr5	176883613	176899871	NM_080881	0.002981	-	DBN1
chr16	67197287	67203848	NM_001040667	0.002998	+	HSF4
chr20	62588054	62601218	NM_020713	0.002999	-	ZNF512B
chr1	166808723	166823709	NM_017542	0.003001	+	POGK
chr16	2261602	2264822	NM_001042371	0.003047	-	PGP
chr1	155165378	155177772	NM_001252608	0.003094	-	THBS3
chr17	34851598	34891305	NM_001163735	0.003159	-	MYO19
chrX	20024830	20134756	NM_001168467	0.003212	-	MAP7D2
chr11	134118172	134123260	NM_001037305	0.003247	-	THYN1
chr17	79993756	79995573	NM_016286	0.003255	-	DCXR
chr17	47778689	47785282	NM_005827	0.003284	-	SLC35B1
chr16	30435018	30441373	NM_024096	0.003315	-	DCTPP1
chr2	196521851	196602426	NM_020342	0.003343	+	SLC39A10
chr22	42470254	42475442	NM_001002034	0.003387	+	FAM109B
chr12	56119226	56122922	NM_001780	0.003392	-	CD63
chr18	60790578	60986613	NM_000633	0.003394	-	BCL2
chr11	62392297	62414104	NM_198334	0.003427	-	GANAB
chr1	31882411	31907527	NM_001199038	0.003427	+	SERINC2
chr14	24612573	24615855	NM_002818	0.003431	-	PSME2
chr12	132379278	132407707	NM_003565	0.003454	+	ULK1
chr2	227596032	227663506	NM_005544	0.003458	-	IRS1
chr17	74708913	74722881	NM_001081461	0.003464	-	JMJD6
chr19	17666510	17693965	NM_024656	0.003466	+	GLT25D1
chr7	75931874	75933614	NM_001540	0.00347	+	HSPB1
chr11	61567096	61584529	NM_013402	0.003489	-	FADS1
chr15	42787503	42825259	NM_003825	0.003496	+	SNAP23
chr18	11851388	11854448	NM_020412	0.003572	+	CHMP1B
chr7	72848108	72850450	NM_003508	0.003586	+	FZD9
chr15	101853222	102030187	NM_138320	0.003616	-	PCSK6
chr2	242254722	242293441	NM_006155	0.003624	+	SEPT2
chr3	158362316	158410360	NM_024996	0.003628	+	GFM1
chr5	134181657	134195425	NM_001135586	0.003641	+	C5orf24
chr8	71485452	71520694	NM_014294	0.003644	-	TRAM1
chr12	7074514	7079916	NM_001144831	0.003645	-	PHB2
chr1	38259773	38267278	NM_001031740	0.003667	+	MANEAL
chr17	74730196	74733493	NM_003016	0.003694	-	SRSF2
chr2	219263060	219270664	NM_001206878	0.003702	+	CTDSP1
chr11	64591661	64612041	NM_017525	0.003703	-	CDC42BPG
chr11	118443101	118473747	NM_001655	0.003732	+	ARCN1
chr14	24641233	24649463	NM_005132	0.003757	+	REC8
chr16	691848	698474	NM_138418	0.003799	+	FAM195A
chr4	2794749	2842823	NM_001122681	0.003801	+	SH3BP2
chr17	7760002	7761172	NM_032356	0.003834	-	LSMD1
chr3	38179968	38184512	NM_001172567	0.003842	+	MYD88
chr5	148724976	148734146	NM_152407	0.003856	+	GRPEL2
chr19	47137332	47137939	NM_033258	0.003866	-	GNG8
chr12	31433519	31479121	NM_001135811	0.003968	-	FAM60A
chr19	49622662	49654280	NM_003660	0.004004	+	PPFIA3
chr1	151032150	151040973	NM_006818	0.004067	+	MLLT11
chr5	177576464	177580961	NM_017838	0.00409	-	NHP2
chr6	31847536	31865464	NM_006709	0.004119	-	EHMT2
chr9	136207754	136214972	NM_133640	0.00419	-	MED22
chr3	53850323	53880420	NM_018397	0.004276	-	CHDH
chr14	104605059	104647235	NM_015656	0.004281	+	KIF26A
chr2	60684328	60780633	NM_022893	0.004302	-	BCL11A
chr1	154975105	154991001	NM_001252406	0.004303	+	ZBTB7B
chr20	3764497	3767337	NM_001810	0.004313	-	CENPB
chr17	79976578	79980773	NM_144998	0.004351	-	STRA13
chr5	176732500	176739292	NM_001142935	0.00438	-	MXD3
chr21	45553493	45565605	NM_004649	0.004411	+	C21orf33
chr19	34856031	34893318	NM_000175	0.00442	+	GPI
chr17	79860776	79869340	NM_001184917	0.004425	-	PCYT2
chr12	56552044	56555366	NM_021019	0.004491	+	MYL6
chr2	86426555	86440477	NM_145644	0.00451	+	MRPL35
chr6	33267471	33282164	NM_003190	0.004524	-	TAPBP
chr17	48556189	48563336	NM_018346	0.004526	+	RSAD1
chr19	13080431	13085567	NM_152654	0.004567	+	DAND5
chr17	76170159	76183285	NM_003258	0.004602	-	TK1
chr3	48730883	48754711	NM_001146179	0.004604	-	IP6K2
chr1	52195485	52254891	NM_148905	0.004613	+	OSBPL9
chr15	44084574	44088287	NM_001199878	0.004632	+	SERF2
chr1	65613231	65697828	NM_203464	0.004673	+	AK4
chr12	124086671	124105482	NM_020936	0.004702	+	DDX55
chr7	140705960	140714479	NM_016071	0.004728	-	MRPS33
chr19	36705503	36729675	NM_001099639	0.004778	+	ZNF146
chr1	39491966	39500308	NM_001184979	0.004789	+	NDUFS5
chr17	4854383	4860426	NM_001976	0.004932	+	ENO3
chr19	17434031	17445638	NM_020959	0.004936	-	ANO8
chr10	75936246	76469061	NM_001202449	0.004945	+	ADK
chr19	16296234	16302857	NM_014077	0.004945	+	FAM32A
chr1	33789223	33815499	NM_004427	0.005013	-	PHC2
chr1	155141883	155145804	NM_173852	0.005037	-	KRTCAP2
chr1	32799429	32801840	NM_023009	0.005039	-	MARCKSL1
chr21	46225531	46238044	NM_006936	0.00504	-	SUMO3
chr12	98909350	98929412	NM_003276	0.005047	+	TMPO
chr6	101304178	101329224	NM_022091	0.005067	-	ASCC3
chr10	105148808	105156270	NM_032747	0.005094	-	USMG5
chr16	30454951	30457224	NM_012248	0.005111	-	SEPHS2
chr6	32135982	32145888	NM_032741	0.005122	-	AGPAT1
chr1	40420783	40435628	NM_001136493	0.005126	+	MFSD2A
chr22	39130718	39152024	NM_001199579	0.005163	-	SUN2
chr16	68298418	68335726	NM_003983	0.00518	+	SLC7A6
chr22	31500762	31503551	NM_080430	0.00521	-	SELM
chr12	52445185	52453291	NM_002135	0.005245	+	NR4A1
chr16	30899115	30905399	NM_004765	0.005252	-	BCL7C
chr16	30418734	30429916	NM_016643	0.005255	+	ZNF771
chr12	56708257	56710128	NM_001190991	0.005291	-	CNPY2
chr11	13690205	13753893	NM_032228	0.005349	+	FAR1
chr12	56555635	56583351	NM_001130420	0.005351	-	SMARCC2
chr7	150755298	150773614	NM_001199692	0.005358	+	SLC4A2
chr1	43824625	43828873	NM_001255	0.005404	+	CDC20
chr2	74688183	74692537	NM_001146158	0.005421	-	MOGS
chr12	6957971	6960456	NM_031299	0.005436	-	CDCA3
chr11	73386682	73472201	NM_002869	0.005437	-	RAB6A
chr11	10772810	10801290	NM_014633	0.00546	+	CTR9
chr19	12786530	12792701	NM_001930	0.005464	-	DHPS
chr12	123237370	123255953	NM_003677	0.005473	+	DENR
chr17	79825596	79828790	NM_001185077	0.005476	-	ARHGDIA
chr5	145718586	145720083	NM_002700	0.005478	+	POU4F3
chr12	56146246	56211540	NR_026722	0.005496	-	SARNP
chr17	35441926	35766902	NM_198834	0.005505	-	ACACA
chr17	18012019	18083116	NM_016239	0.005517	+	MYO15A
chr4	140637545	141075233	NM_018717	0.005559	-	MAML3
chr2	96808907	96811179	NM_004418	0.005595	-	DUSP2
chr15	69070874	69113261	NM_006305	0.005679	-	ANP32A
chr16	67226067	67232821	NM_001950	0.005708	+	E2F4
chr5	130494874	130501026	NR_024611	0.005727	-	HINT1
chr1	32666201	32670991	NM_024296	0.005731	+	CCDC28B
chr16	4307186	4323001	NM_003223	0.005747	-	TFAP4
chr4	37455551	37595132	NM_001104629	0.005801	+	C4orf19
chr10	104183001	104192423	NM_024040	0.005803	-	CUEDC2
chr17	3511555	3539616	NM_013276	0.005805	-	SHPK
chr14	23516269	23526747	NM_144985	0.005818	-	CDH24
chr9	140135710	140138159	NM_006088	0.005827	+	TUBB4B
chr1	46092975	46152302	NM_021639	0.005869	-	GPBP1L1
chr12	57849095	57851791	NM_031479	0.005899	+	INHBE
chr11	405715	417397	NM_021805	0.005935	-	SIGIRR
chr4	94750077	94751142	NM_005172	0.005945	+	ATOH1
chr20	5107406	5178533	NM_003818	0.005977	+	CDS2
chr1	151313115	151319769	NM_000449	0.006052	-	RFX5
chr10	103867324	103880210	NM_001113407	0.006062	-	LDB1
chr19	1609288	1652328	NM_003200	0.006161	-	TCF3
chr11	2482665	2870340	NR_040711	0.006177	+	KCNQ1
chr20	62571181	62587800	NM_017859	0.006179	-	UCKL1
chr9	100745488	100778224	NM_006401	0.006193	+	ANP32B
chr8	134467090	134584183	NM_173344	0.006198	-	ST3GAL1
chr1	90287479	90401989	NM_018103	0.006213	+	LRRC8D
chr1	213031596	213072705	NM_014053	0.006268	+	FLVCR1
chr7	150065878	150071133	NM_013400	0.006285	+	REPIN1
chr17	7761063	7765600	NM_144607	0.006287	+	CYB5D1
chr11	71713910	71791573	NM_006185	0.006317	-	NUMA1
chr3	33429828	33481897	NM_001128161	0.00636	-	UBP1
chr1	155023747	155035252	NR_048579	0.006412	+	ADAM15
chr16	30996518	31000473	NM_001142778	0.006435	+	HSD3B7
chr3	48788092	48885270	NM_004157	0.006475	-	PRKAR2A
chr13	52986736	53024763	NM_016075	0.006478	-	VPS36
chr6	30856464	30867933	NM_013994	0.006482	+	DDR1
chr1	154947117	154951725	NR_024163	0.006485	+	CKS1B
chr22	19510546	19512860	NM_003277	0.006503	-	CLDN5
chr8	127564682	127570711	NM_174911	0.006529	-	FAM84B
chr19	19976713	20004293	NM_021047	0.006534	+	ZNF253
chr11	64556608	64570713	NM_004579	0.006559	-	MAP4K2
chr5	175815783	175816751	NM_138820	0.006583	+	HIGD2A
chr5	70883114	70954530	NM_022132	0.006611	+	MCCC2
chr9	130965662	131017527	NM_004408	0.006643	+	DNM1
chr17	79801033	79818544	NM_000918	0.006678	-	P4HB
chr1	167691186	167761156	NM_001146191	0.006696	+	MPZL1
chr6	33384318	33386065	NM_015921	0.006698	-	CUTA
chr9	131102838	131123749	NM_005094	0.006698	+	SLC27A4
chr19	7562444	7573336	NM_198534	0.006741	+	C19orf45
chr18	33569791	33647373	NM_018170	0.006741	-	RPRD1A
chr9	139098181	139137687	NM_181701	0.006754	-	QSOX2
chr6	44214848	44221614	NM_007355	0.006765	+	HSP90AB1
chr11	76061003	76091880	NM_004705	0.00678	-	PRKRIR
chr9	139956578	139965028	NM_178448	0.006801	-	SAPCD2
chr3	127348038	127391652	NM_015720	0.006807	+	PODXL2
chr22	38203911	38212906	NM_014291	0.006825	+	GCAT
chr1	156433518	156470529	NM_005920	0.006829	-	MEF2D
chr2	177016112	177017949	NM_014621	0.006846	+	HOXD4
chr19	13229101	13251961	NM_052876	0.006847	+	NACC1
chr15	73976621	74006859	NM_001024736	0.006859	+	CD276
chr2	227700670	227863923	NM_032276	0.006868	+	RHBDD1
chr11	64863682	64879180	NM_013265	0.00688	+	VPS51
chr17	80036213	80056106	NM_004104	0.006904	-	FASN
chr11	71935881	71950188	NM_001567	0.006939	+	INPPL1
chr2	154728425	155310489	NM_052917	0.006968	+	GALNT13
chr22	43528211	43539403	NM_014507	0.006991	-	MCAT
chr17	17921333	17942480	NM_145691	0.007001	-	ATPAF2
chr6	34204649	34214008	NM_145902	0.007006	+	HMGA1
chr10	105353783	105615164	NM_014631	0.007007	-	SH3PXD2A
chrX	47053200	47074527	NM_003334	0.007015	+	UBA1
chr22	21996541	21998588	NM_022044	0.007075	+	SDF2L1
chr4	75858284	75975325	NM_015393	0.007087	+	PARM1
chr10	103892786	103910090	NM_015062	0.007116	+	PPRC1
chr8	37654400	37701504	NM_032777	0.007142	+	GPR124
chr19	13255223	13260987	NM_003765	0.007204	-	STX10
chr16	4404542	4466962	NM_001201472	0.007207	-	CORO7
chr10	120900424	120925204	NM_213649	0.007223	-	SFXN4
chr15	51973549	52013223	NM_001165257	0.007279	+	SCG3
chr10	21823100	22032559	NM_004641	0.007343	+	MLLT10
chr12	131274144	131323819	NM_001980	0.007367	-	STX2
chr2	47596286	47614167	NM_002354	0.007374	+	EPCAM
chr18	33688493	33709357	NM_012319	0.007423	-	SLC39A6
chr19	11200037	11244505	NM_001195799	0.007428	+	LDLR
chr19	55964345	55973049	NM_024710	0.007451	-	ISOC2
chr17	46029333	46035243	NM_024320	0.007451	-	PRR15L
chr11	8102908	8127654	NM_177972	0.007465	+	TUB
chr2	47129008	47143007	NM_139279	0.007471	-	MCFD2
chr19	14519609	14529906	NR_038336	0.007505	-	DDX39A
chr16	88493878	88507165	NM_001127464	0.007558	+	ZNF469
chr1	41492870	41707815	NM_001172220	0.007626	-	SCMH1
chr12	569542	671058	NM_173593	0.007637	+	B4GALNT3
chr5	175953699	175964421	NM_014901	0.007671	-	RNF44
chr19	12848305	12859137	NM_004317	0.007687	+	ASNA1
chr6	31867393	31869769	NM_181842	0.007718	-	ZBTB12
chr17	17714662	17740325	NM_001005291	0.007723	-	SREBF1
chr6	114178526	114184652	NM_002356	0.007733	+	MARCKS
chr16	2009516	2011976	NM_004548	0.007756	+	NDUFB10
chr1	159887902	159895284	NM_003564	0.007817	-	TAGLN2
chr17	4840425	4843462	NM_003562	0.007855	-	SLC25A11
chr6	109765265	109777190	NM_001159291	0.007985	-	MICAL1
chr2	10923516	10952960	NM_005742	0.007988	-	PDIA6
chr10	82214037	82282391	NM_001128309	0.008082	+	TSPAN14
chr12	53662082	53687427	NM_012291	0.008129	+	ESPL1
chr11	57093458	57103351	NM_003146	0.008137	-	SSRP1
chr19	11562142	11591803	NM_001420	0.008164	-	ELAVL3
chr15	52839431	52861213	NM_006628	0.00818	-	ARPP19
chr19	2321519	2328614	NM_016199	0.008187	-	LSM7
chr12	121837920	121862155	NM_194271	0.008225	+	RNF34
chr1	166882440	166944561	NM_199351	0.008266	-	ILDR2
chr6	80816343	81055987	NM_000056	0.008404	+	BCKDHB
chr3	49044636	49053386	NM_018031	0.00841	+	WDR6
chr17	54965269	54991409	NM_005082	0.00845	-	TRIM25
chr1	36621802	36646441	NM_018067	0.008538	+	MAP7D1
chr1	161123533	161128646	NM_016406	0.008538	+	UFC1
chr16	30007530	30017112	NM_173618	0.008585	+	INO80E
chr17	7571719	7590868	NM_001126118	0.00859	-	TP53
chr1	150122169	150131825	NM_016274	0.008597	+	PLEKHO1
chr6	30594614	30612448	NM_001254952	0.00863	+	ATAT1
chr11	58346586	58389023	NM_001197051	0.00867	+	ZFP91
chr11	34073229	34124157	NM_005898	0.008691	+	CAPRIN1
chr19	57321444	57352094	NM_001146187	0.008726	-	PEG3
chr17	42282400	42297041	NM_014233	0.008727	-	UBTF
chr1	211916798	212004114	NM_014873	0.008746	-	LPGAT1
chr18	34823007	35146000	NM_001025089	0.008756	-	CELF4
chr11	133785184	133826880	NM_014987	0.00876	-	IGSF9B
chr1	113217047	113243368	NM_001130079	0.008775	+	MOV10
chr19	13875336	13885096	NM_001031727	0.008819	+	MRI1
chr19	10982252	11033448	NM_199141	0.008834	+	CARM1
chr11	65365225	65381720	NM_002419	0.008853	-	MAP3K11
chr7	91741462	91763840	NM_000786	0.008902	-	CYP51A1
chr2	70142172	70170076	NM_002357	0.008934	+	MXD1
chr11	134094560	134117686	NM_052875	0.008969	+	VPS26B
chr1	43391045	43424847	NM_006516	0.008999	-	SLC2A1
chr10	71812356	71872040	NM_018649	0.009024	+	H2AFY2
chr1	39957317	39995541	NM_181809	0.009084	+	BMP8A
chr16	718082	724174	NM_138769	0.009101	+	RHOT2
chr7	56131916	56148365	NM_001146333	0.00912	+	SUMF2
chr1	153700566	153746555	NM_023015	0.009162	+	INTS3
chr16	29802288	29816706	NM_001256270	0.009231	+	KIF22
chr2	3592690	3605940	NM_002936	0.009273	-	RNASEH1
chr22	19437463	19466738	NM_005659	0.009355	-	UFD1L
chr6	33286334	33290793	NM_001141969	0.009383	-	DAXX
chr5	86564069	86687743	NM_002890	0.009394	+	RASA1
chr19	3366564	3469215	NM_005597	0.009412	+	NFIC
chr5	65018022	65125111	NM_020726	0.009426	+	NLN
chr19	1407583	1435682	NM_018959	0.009442	+	DAZAP1
chr6	32152509	32157963	NM_002586	0.00948	-	PBX2
chr7	94285681	94299006	NM_001172438	0.009498	+	PEG10
chrX	153712055	153714932	NM_014235	0.009525	-	UBL4A
chr7	56032269	56067875	NM_001483	0.009553	+	GBAS
chr10	27484142	27529808	NM_145698	0.009582	-	ACBD5
chr1	156030965	156040295	NM_020387	0.009591	+	RAB25
chr11	133766329	133771635	NR_024344	0.009633	-	LOC283174
chr6	128289923	128841819	NM_002844	0.009666	-	PTPRK
chr9	131580778	131584955	NM_004435	0.009668	+	ENDOG
chr15	91509267	91537881	NM_001267580	0.009672	-	PRC1
chr1	155278704	155290457	NM_001135821	0.009674	+	FDPS
chr5	145826872	145891069	NM_001040006	0.009682	+	TCERG1
chrX	153665258	153671814	NM_001493	0.009711	+	GDI1
chr2	70523107	70529220	NM_032822	0.009713	-	FAM136A
chr19	55795533	55823903	NM_032430	0.009731	+	BRSK1
chr16	4511694	4524896	NM_020677	0.009735	-	NMRAL1
chr6	33359312	33377699	NM_002263	0.009805	+	KIFC1
chr17	43002078	43025079	NM_001265577	0.009851	-	KIF18B
chrX	77359665	77382324	NM_000291	0.009894	+	PGK1
chr12	74931550	74935232	NM_001136262	0.009947	+	ATXN7L3B
chr15	38780301	38857007	NM_001128602	0.009969	-	RASGRP1
chr12	49658864	49667113	NM_032704	0.00998	+	TUBA1C
chr14	95552564	95623759	NM_177438	0.01001	-	DICER1
chr1	32645344	32663886	NM_175852	0.01004	+	TXLNA
chr2	27587218	27593324	NM_001034116	0.01014	-	EIF2B4
chr1	43996546	44089343	NM_130440	0.01022	+	PTPRF
chr10	104221169	104236802	NM_024789	0.01022	+	TMEM180
chr19	50431958	50437193	NM_012068	0.01027	+	ATF5
chr3	49394608	49395791	NM_000581	0.0103	-	GPX1
chr11	67351065	67354124	NM_000852	0.01031	+	GSTP1
chr2	68405988	68479651	NM_000945	0.01037	-	PPP3R1
chr16	68262449	68270136	NM_024939	0.01038	-	ESRP2
chr20	32290549	32308136	NM_007238	0.01041	-	PXMP4
chr20	60963685	60982339	NM_031215	0.01045	-	CABLES2
chr11	61891444	61920635	NM_020238	0.01046	+	INCENP
chr17	8128138	8151413	NM_025099	0.01049	-	CTC1
chr17	80416059	80446143	NM_001038618	0.01058	+	NARF
chr17	662548	685571	NM_016080	0.01059	-	GLOD4
chr20	62605465	62610995	NM_080621	0.01059	-	SAMD10
chr15	75287875	75313836	NM_001178112	0.01059	+	SCAMP5
chr4	17802277	17812381	NM_017741	0.01062	-	DCAF16
chr19	2289773	2308156	NM_001101391	0.01062	-	LINGO3
chr2	157292899	157442915	NM_000408	0.01063	+	GPD2
chr1	156041803	156051789	NM_001093725	0.01066	-	MEX3A
chr4	1873122	1983934	NM_001042424	0.01076	+	WHSC1
chr12	54624730	54653370	NM_001127321	0.0108	-	CBX5
chr11	6947653	6979278	NM_013250	0.01081	+	ZNF215
chr6	82455446	82462428	NM_017633	0.01086	-	FAM46A
chr19	48885826	48894810	NM_006801	0.01089	-	KDELR1
chrX	153576899	153603006	NM_001110556	0.0109	-	FLNA
chr14	103985994	103989196	NM_001823	0.01097	-	CKB
chr1	8921058	8939151	NM_001428	0.01104	-	ENO1
chr10	30598729	30638267	NM_018109	0.01104	-	MTPAP
chr1	46016454	46035723	NM_001202413	0.01105	+	AKR1A1
chr15	40453209	40513337	NM_001211	0.01109	+	BUB1B
chr16	30035747	30042186	NM_031478	0.01116	-	FAM57B
chr16	15068832	15131552	NM_015027	0.01119	+	PDXDC1
chrX	70503041	70521018	NM_001145410	0.0112	+	NONO
chr15	82334127	82338361	NM_032246	0.01124	-	MEX3B
chr15	74422589	74429143	NM_001130138	0.01127	+	ISLR2
chr14	24583985	24594451	NR_028099	0.01132	+	DCAF11
chr22	42481529	42486888	NM_002490	0.01132	-	NDUFA6
chr1	154300275	154323780	NM_020452	0.01134	+	ATP8B2
chr2	198351307	198364640	NM_002156	0.01135	-	HSPD1
chr9	116111811	116133513	NM_017688	0.01142	+	BSPRY
chr11	62619459	62623360	NR_003098	0.0115	-	SNHG1
chr12	57866037	57871728	NM_001080156	0.01154	-	ARHGAP9
chr10	99186026	99193198	NM_002629	0.01155	+	PGAM1
chr6	36935916	36953949	NM_014341	0.01159	-	MTCH1
chr16	31085742	31094833	NM_014699	0.0116	+	ZNF646
chr17	80278899	80291921	NM_003004	0.01162	-	SECTM1
chr12	7053202	7055165	NM_138425	0.01163	+	C12orf57
chr14	53241910	53258386	NM_198066	0.01169	-	GNPNAT1
chr11	65622284	65625804	NM_005507	0.01171	-	CFL1
chr3	179113875	179169371	NM_021629	0.01173	-	GNB4
chr15	41136642	41149853	NM_001032367	0.01173	+	SPINT1
chr15	64791618	64978266	NM_015042	0.01176	+	ZNF609
chr5	126112844	126172712	NM_001198557	0.01182	+	LMNB1
chr19	44088518	44100287	NM_001007561	0.01186	-	IRGQ
chr15	99192760	99507759	NM_000875	0.01189	+	IGF1R
chr11	118895060	118901616	NM_001164277	0.01198	-	SLC37A4
chr9	140004991	140009195	NM_013379	0.01206	-	DPP7
chr22	40573928	40731812	NM_015088	0.01212	+	TNRC6B
chr6	21593971	21598849	NM_003107	0.0122	+	SOX4
chr3	150458909	150481263	NM_005067	0.01222	-	SIAH2
chr13	79173229	79177695	NM_006237	0.01224	-	POU4F1
chr12	30781914	30848929	NM_006390	0.01229	-	IPO8
chr11	64570985	64578766	NM_130803	0.01251	-	MEN1
chr9	123617930	123639606	NM_015651	0.01251	-	PHF19
chr12	44902057	45270247	NM_006159	0.01261	-	NELL2
chr3	47627377	47823405	NM_003074	0.01263	-	SMARCC1
chr17	4613788	4624795	NM_004313	0.01266	+	ARRB2
chr8	124332090	124408705	NM_014109	0.01269	-	ATAD2
chr16	4524718	4560348	NM_001127206	0.01269	+	HMOX2
chr11	64002055	64006736	NM_003377	0.01272	+	VEGFB
chr11	64085559	64089295	NM_012094	0.01274	+	PRDX5
chr4	83739813	83812335	NM_001191049	0.01274	-	SEC31A
chr17	61773248	61777519	NM_030576	0.01278	-	LIMD2
chr8	131064350	131455906	NM_018482	0.01281	-	ASAP1
chr16	28834368	28848558	NM_007245	0.01296	+	ATXN2L
chrX	48432740	48439553	NM_006743	0.01299	+	RBM3
chr7	6500711	6523849	NM_006854	0.01302	-	KDELR2
chr15	78730517	78793798	NM_004136	0.01305	+	IREB2
chr22	37886399	37915210	NM_014550	0.01307	-	CARD10
chr11	4115923	4160106	NM_001033	0.01308	+	RRM1
chr16	31072163	31085641	NM_024706	0.0131	-	ZNF668
chr14	24701647	24708447	NM_001002001	0.01312	+	GMPR2
chr3	130612834	130722046	NM_001199179	0.01316	+	ATP2C1
chr4	2845583	2931802	NM_014189	0.01317	+	ADD1
chr21	34949858	34961014	NM_017613	0.01317	-	DONSON
chr11	116649275	116658739	NM_003904	0.0132	-	ZNF259
chr20	48249482	48330421	NM_004776	0.01323	-	B4GALT5
chr11	133938819	134021652	NM_001205329	0.01323	+	JAM3
chr19	2428162	2456966	NM_032737	0.01324	-	LMNB2
chr1	109822175	109825790	NM_001032291	0.01325	-	PSRC1
chr2	70314584	70316334	NM_006196	0.01332	+	PCBP1
chr19	12949258	12985766	NM_014975	0.01334	+	MAST1
chr14	93703895	93799385	NM_001002860	0.01336	-	BTBD7
chr17	38783975	38804103	NM_003079	0.01349	-	SMARCE1
chr20	25388322	25429191	NM_021067	0.01352	+	GINS1
chr1	165796731	165880855	NM_012474	0.01353	+	UCK2
chr5	137514416	137523404	NM_005733	0.01354	+	KIF20A
chr19	47931278	47975307	NM_015063	0.0136	-	SLC8A2
chr10	104474297	104498946	NM_178858	0.01361	+	SFXN2
chr16	31142753	31147151	NM_002773	0.01363	-	PRSS8
chr16	57481336	57495187	NM_020312	0.01365	+	COQ9
chr14	60558628	60601532	NM_022495	0.01365	+	PCNXL4
chrX	135955605	135962939	NM_002139	0.01366	-	RBMX
chr5	68462836	68474070	NM_031966	0.01367	+	CCNB1
chr6	28870778	28891768	NM_006510	0.0137	-	TRIM27
chr7	155293952	155326539	NM_001103176	0.01371	-	CNPY1
chr19	46268042	46272497	NM_175875	0.01371	-	SIX5
chr13	103249285	103331523	NM_003291	0.01372	+	TPP2
chr17	56078279	56084707	NM_001078166	0.01376	-	SRSF1
chr3	179512746	179754841	NM_016559	0.01378	-	PEX5L
chr19	4278597	4290720	NM_020209	0.01378	+	SHD
chr4	71681498	71705220	NM_001098477	0.01379	-	GRSF1
chr5	43603228	43705668	NM_182977	0.01385	+	NNT
chr20	60790016	60795323	NM_007232	0.01388	-	HRH3
chr6	36822605	36842800	NM_016059	0.01388	-	PPIL1
chr3	19988571	20026667	NM_004162	0.01389	+	RAB5A
chr12	50478982	50494494	NM_139071	0.01393	+	SMARCD1
chr6	44221837	44225283	NM_178148	0.01395	-	SLC35B2
chr15	65107832	65117838	NM_025049	0.01399	-	PIF1
chr6	133562494	133853258	NM_172105	0.01406	+	EYA4
chr7	7680341	7918851	NR_034084	0.01411	+	LOC729852
chr16	30930639	30934590	NR_024348	0.01417	-	FBXL19-AS1
chr16	58549382	58554431	NM_024860	0.01421	+	SETD6
chr3	52739856	52742197	NM_014041	0.01425	+	SPCS1
chr10	75880014	75910826	NM_012095	0.01427	-	AP3M1
chr2	136289082	136482839	NM_015361	0.01437	+	R3HDM1
chr22	36883232	36903148	NM_001102371	0.01438	-	FOXRED2
chr17	80400462	80408707	NR_036516	0.0144	-	C17orf62
chr15	78916635	78933587	NM_000750	0.01442	-	CHRNB4
chr14	23527773	23540779	NM_001164816	0.01443	-	ACIN1
chr9	33252469	33264759	NM_001172415	0.01443	-	BAG1
chr17	26904582	26926056	NM_006461	0.01445	-	SPAG5
chr17	15902693	15932723	NM_017775	0.01448	+	TTC19
chr13	95254103	95286899	NM_180989	0.01453	+	GPR180
chr1	89990396	90063420	NM_001134476	0.01459	+	LRRC8B
chr11	63953586	63972020	NM_006819	0.0146	+	STIP1
chr19	47634114	47713893	NR_027280	0.01465	+	SAE1
chr7	72361471	72418843	NM_172020	0.01466	+	POM121
chr9	126773888	126795442	NM_004789	0.01468	+	LHX2
chr5	111064999	111093252	NM_001142480	0.01472	-	NREP
chr13	88324869	88331870	NM_015567	0.01479	+	SLITRK5
chr17	79845710	79849462	NM_005782	0.0148	-	ALYREF
chr11	63396436	63439083	NM_015459	0.01482	-	ATL3
chr14	52897307	53019301	NM_020784	0.0149	-	TXNDC16
chr7	5566778	5570232	NM_001101	0.01492	-	ACTB
chr7	32997004	33046543	NM_007270	0.01495	+	FKBP9
chr11	71145456	71159477	NM_001163817	0.01498	-	DHCR7
chr20	3734145	3749035	NR_047675	0.01505	-	C20orf27
chr6	43588217	43596936	NM_019096	0.01512	-	GTPBP2
chr2	85766100	85772403	NM_005911	0.01521	+	MAT2A
chr20	33134687	33148149	NM_181509	0.01523	+	MAP1LC3A
chr19	9718001	9731916	NM_152289	0.01523	-	ZNF561
chr2	174219560	174233718	NM_145810	0.01527	+	CDCA7
chr11	57174426	57194523	NM_014096	0.01528	-	SLC43A3
chr3	38388250	38456467	NM_005108	0.01533	+	XYLB
chr11	94277016	94283064	NM_002033	0.01536	+	FUT4
chr10	70320116	70454239	NM_030625	0.01539	+	TET1
chr6	170102256	170106402	NM_001029863	0.01547	+	C6orf120
chr10	105127723	105148822	NM_006951	0.0155	+	TAF5
chr16	3507991	3536963	NM_024845	0.01557	+	NAA60
chr8	145149959	145152428	NM_001916	0.01568	+	CYC1
chr18	77439800	77514510	NM_048368	0.01574	+	CTDP1
chr19	7989380	7991051	NM_206833	0.01575	-	CTXN1
chr20	3143272	3149207	NM_014731	0.01576	-	PROSAPIP1
chr19	2328628	2355100	NM_001077238	0.01576	+	SPPL2B
chr12	57916658	57923931	NM_052897	0.0158	+	MBD6
chr16	83841507	83846607	NM_001537	0.01581	+	HSBP1
chr8	30689059	30706533	NM_031271	0.01584	-	TEX15
chr5	138629438	138667366	NM_001194955	0.01585	+	MATR3
chr19	47990890	48018515	NR_038456	0.01593	-	NAPA
chr6	30688156	30693195	NM_178014	0.01594	+	TUBB
chr17	16245847	16256812	NM_181716	0.01599	-	CENPV
chr11	369794	382117	NM_178537	0.01604	+	B4GALNT4
chr17	48458593	48474914	NM_018509	0.01604	-	LRRC59
chr4	146019155	146050676	NM_002940	0.01606	+	ABCE1
chr11	107992257	108018891	NM_000019	0.01608	+	ACAT1
chr14	105639273	105647660	NM_177533	0.01609	-	NUDT14
chr6	44238479	44247182	NM_001137560	0.01609	+	TMEM151B
chr14	23825610	23834842	NM_032459	0.0161	-	EFS
chr11	64018994	64036924	NM_001184883	0.01613	+	PLCB3
chr11	134022336	134094426	NM_015261	0.01614	-	NCAPD3
chr20	18568555	18744560	NM_080820	0.01615	+	DTD1
chr8	20103675	20112803	NM_021020	0.01615	-	LZTS1
chr19	56165415	56186082	NM_007279	0.01615	+	U2AF2
chr7	128032330	128046024	NM_001142575	0.01619	-	IMPDH1
chr7	151253200	151574316	NM_016203	0.01621	-	PRKAG2
chr6	30655825	30658769	NM_007243	0.01624	-	NRM
chr1	165600109	165625372	NM_004528	0.01635	+	MGST3
chr12	49716970	49718171	NM_001100620	0.01638	+	TROAP
chr10	102106771	102124588	NM_005063	0.0164	+	SCD
chr17	30677156	30697468	NM_001098507	0.01641	+	ZNF207
chr5	137841781	137878989	NM_004730	0.01644	-	ETF1
chr12	100593864	100618202	NM_022496	0.01647	+	ACTR6
chr9	35161988	35405332	NM_006377	0.01655	+	UNC13B
chr19	14016955	14041693	NM_017721	0.01656	+	CC2D1A
chr2	85132762	85133799	NM_021103	0.0166	+	TMSB10
chr3	152017193	152183569	NM_207297	0.01662	+	MBNL1
chr16	90071278	90085937	NM_001042610	0.01666	-	DBNDD1
chr9	34689566	34691274	NM_006274	0.0167	-	CCL19
chr1	46713366	46744145	NM_003579	0.01672	+	RAD54L
chr17	48503518	48552200	NM_025149	0.01674	+	ACSF2
chr1	113162074	113214241	NM_006135	0.01676	+	CAPZA1
chr4	153864134	153900848	NM_033393	0.01683	+	FHDC1
chr12	113376248	113411054	NM_006187	0.01684	+	OAS3
chr1	151745954	151763010	NM_001083963	0.01685	-	TDRKH
chr16	577855	604636	NM_005632	0.01687	+	SOLH
chr7	81579417	82073031	NM_000722	0.0169	-	CACNA2D1
chr7	87463813	87505692	NM_018843	0.01691	-	SLC25A40
chr19	18390562	18392432	NM_005354	0.01692	-	JUND
chr20	1875825	1920540	NM_001040023	0.01702	+	SIRPA
chr19	14544165	14582679	NM_002741	0.01716	+	PKN1
chr6	43138919	43149244	NM_003131	0.01721	+	SRF
chr9	130670164	130679305	NM_175039	0.01723	-	ST6GALNAC4
chr3	149682690	149688741	NM_053024	0.01724	-	PFN2
chr9	139901685	139922740	NM_001606	0.01728	-	ABCA2
chr14	20915206	20923267	NM_017807	0.01729	-	OSGEP
chr1	27730733	27816678	NM_006990	0.01729	-	WASF2
chr1	40766162	40782939	NM_001852	0.01733	-	COL9A2
chr14	103800338	103811361	NM_001969	0.01733	+	EIF5
chr3	101293041	101313281	NM_020357	0.01733	+	PCNP
chr13	80055258	80130212	NM_001161407	0.01738	+	NDFIP2
chr21	46934628	46962385	NM_194255	0.01738	-	SLC19A1
chr16	46723557	46732306	NR_037620	0.01743	+	ORC6
chr13	26828755	26978569	NM_001260	0.01745	+	CDK8
chr14	105886185	105937057	NM_001203258	0.01747	+	MTA1
chr11	60658019	60674061	NM_014502	0.01749	-	PRPF19
chr17	45727274	45761004	NM_002265	0.01752	+	KPNB1
chr22	31480981	31500610	NM_001207018	0.01753	+	SMTN
chr2	61705068	61765418	NM_003400	0.01766	-	XPO1
chr1	43829067	43833409	NM_001256399	0.01767	-	ELOVL1
chr1	65886130	65901690	NM_017526	0.01767	+	LEPROT
chr14	24600674	24602058	NM_203402	0.01769	+	FITM1
chr12	58019550	58026985	NM_001478	0.01774	-	B4GALNT1
chr11	9160374	9286873	NM_015213	0.01775	-	DENND5A
chr2	198364720	198368187	NM_002157	0.01779	+	HSPE1
chr11	61281187	61348344	NM_004200	0.01782	-	SYT7
chr21	30300465	30365277	NM_015565	0.01789	-	LTN1
chr1	156495196	156542396	NM_178229	0.01797	-	IQGAP3
chr12	57881735	57910438	NM_004990	0.01798	+	MARS
chr20	18467187	18477887	NM_006606	0.01799	-	RBBP9
chr17	17942610	17971718	NM_024052	0.01801	+	GID4
chrX	23685644	23704514	NM_006406	0.01803	+	PRDX4
chr17	77913818	78009647	NM_019020	0.01821	-	TBC1D16
chr21	48055506	48085155	NM_206962	0.01822	+	PRMT2
chr19	48898131	48948188	NM_000836	0.01823	+	GRIN2D
chr19	7694670	7696510	NM_001171155	0.01824	+	PET100
chr5	137890570	137911318	NM_004134	0.01829	-	HSPA9
chr1	1477052	1510262	NM_014188	0.01832	-	SSU72
chr14	55405655	55493819	NM_001008396	0.01833	-	WDHD1
chr1	215740734	215795149	NM_016121	0.01839	+	KCTD3
chr2	181845341	181928150	NM_006357	0.0184	+	UBE2E3
chr19	55741146	55770038	NM_014931	0.01844	-	PPP6R1
chr17	43340487	43394414	NM_003954	0.01846	-	MAP3K14
chr14	50116898	50155098	NM_001197331	0.01848	-	POLE2
chr11	61595712	61634825	NM_004265	0.01849	+	FADS2
chr1	169433148	169455208	NM_006996	0.01849	-	SLC19A2
chr14	20757300	20774153	NM_138376	0.0185	-	TTC5
chrX	49028183	49031468	NM_002668	0.01851	+	PLP2
chr10	38117692	38146564	NM_001267605	0.01853	-	ZNF248
chr2	139259349	139330805	NM_001001664	0.01854	+	SPOPL
chr18	52889561	53257045	NM_001243228	0.01856	-	TCF4
chr17	41166621	41174459	NM_006373	0.01858	-	VAT1
chr6	133090506	133119747	NM_052831	0.0186	-	SLC18B1
chr17	34891402	34895150	NM_178517	0.01862	+	PIGW
chr17	26662547	26674035	NM_021137	0.01862	+	TNFAIP1
chr5	41904469	41921738	NM_175921	0.01863	+	C5orf51
chrX	153213007	153236819	NM_005334	0.01865	-	HCFC1
chr6	42989384	42997337	NM_033112	0.01866	+	RRP36
chr19	46386865	46389376	NM_015649	0.01869	-	IRF2BP1
chr2	32092893	32235698	NM_015955	0.01871	-	MEMO1
chr19	39327027	39340617	NM_001533	0.01873	-	HNRNPL
chr12	56915608	56989980	NM_002898	0.01878	+	RBMS2
chr3	112051915	112081658	NM_005944	0.01883	+	CD200
chr2	99797541	99816020	NM_145212	0.01883	+	MRPL30
chr6	24495196	24537435	NM_170740	0.01886	+	ALDH5A1
chr1	28696092	28826881	NM_001048183	0.01888	+	PHACTR4
chr16	89989686	90002505	NM_006086	0.01899	+	TUBB3
chr15	44038589	44064804	NM_005313	0.01904	+	PDIA3
chr15	78885394	78913637	NM_001166694	0.01908	-	CHRNA3
chr20	44441254	44445596	NM_181802	0.01923	+	UBE2C
chr19	30189792	30206452	NM_031448	0.01925	-	C19orf12
chr19	58790317	58807254	NM_021089	0.01927	+	ZNF8
chr1	245013601	245027827	NM_031844	0.01928	-	HNRNPU
chr5	41730166	41870791	NM_000436	0.01928	-	OXCT1
chr3	13357736	13461809	NM_024923	0.01931	-	NUP210
chr3	38207025	38296979	NM_005109	0.01932	+	OXSR1
chr3	50325162	50330026	NM_006764	0.01934	-	IFRD2
chrX	153607596	153609883	NM_000117	0.01938	+	EMD
chr6	36098260	36112301	NM_002754	0.01941	+	MAPK13
chr22	29950797	29977085	NM_001202502	0.01946	-	NIPSNAP1
chr12	16064185	16190315	NM_015954	0.01948	+	DERA
chr15	64443915	64449680	NM_024798	0.01951	+	SNX22
chr17	45195310	45266665	NM_001256	0.01955	-	CDC27
chr11	125439297	125454575	NM_004879	0.01959	+	EI24
chr10	75504130	75531933	NM_004922	0.0196	+	SEC24C
chr17	3627196	3629992	NM_031965	0.01963	+	GSG2
chr10	99092253	99094458	NM_012083	0.01968	-	FRAT2
chr8	61591323	61780586	NM_017780	0.01977	+	CHD7
chr16	88941262	89043504	NM_005187	0.01978	-	CBFA2T3
chr2	27548720	27579868	NM_001521	0.01984	-	GTF3C2
chr6	33282181	33285719	NM_001145338	0.01992	-	ZBTB22
chr3	197236653	197282858	NM_203314	0.01994	-	BDH1
chr1	27022521	27108601	NM_006015	0.01997	+	ARID1A
chr11	111955538	111957522	NM_012459	0.01998	-	TIMM8B
chr15	40886446	40954881	NM_144508	0.02001	+	CASC5
chr3	183977002	183979251	NM_033259	0.02005	-	CAMK2N2
chr5	126203405	126366440	NM_178450	0.02006	-	MARCH3
chr22	39898283	39914137	NM_019008	0.02013	+	SMCR7L
chr8	144680073	144682485	NM_032862	0.02013	+	TIGD5
chr3	119187784	119213554	NR_024265	0.02019	+	POGLUT1
chr17	73521782	73571290	NM_004524	0.0202	+	LLGL2
chr7	56119377	56131682	NM_001009186	0.02023	+	CCT6A
chr17	49254785	49337427	NM_017643	0.02029	-	MBTD1
chr3	50355220	50360281	NM_003773	0.02034	-	HYAL2
chr13	50273442	50367057	NM_002267	0.02034	-	KPNA3
chr20	17550598	17588652	NM_006870	0.02035	+	DSTN
chr11	102267055	102323775	NM_052932	0.02035	-	TMEM123
chr5	125877532	125931082	NM_001201377	0.02037	-	ALDH7A1
chr15	101821714	101835460	NM_003090	0.02043	-	SNRPA1
chr17	27206356	27224715	NM_004475	0.02046	-	FLOT2
chr22	29190547	29196560	NM_001079539	0.02046	-	XBP1
chr16	23592334	23607639	NM_005003	0.02047	-	NDUFAB1
chr11	77811987	77850699	NM_024079	0.02048	-	ALG8
chr3	53259652	53290130	NM_001064	0.02048	-	TKT
chr10	97803158	97820625	NM_001134376	0.02051	+	CCNJ
chr1	24117645	24122029	NM_007260	0.02059	+	LYPLA2
chr3	122785855	122880953	NR_028444	0.02061	+	PDIA5
chr7	23349827	23509995	NM_006547	0.02067	-	IGF2BP3
chr12	69201970	69239320	NM_002392	0.02073	+	MDM2
chr6	111279762	111289091	NM_138408	0.02075	+	GTF3C6
chr19	45147097	45169428	NM_006505	0.02075	+	PVR
chr1	23345940	23410184	NM_015013	0.02076	+	KDM1A
chr7	128095883	128098472	NM_001098786	0.0208	+	HILPDA
chr7	98923495	98963885	NM_001190996	0.0209	+	ARPC1A
chr12	56862300	56864767	NM_207344	0.02091	+	SPRYD4
chr17	4901242	4931694	NM_006612	0.02094	+	KIF1C
chr7	5322560	5343704	NM_001040661	0.02096	+	SLC29A4
chr12	124457761	124499986	NM_001204298	0.021	+	ZNF664
chrX	47494918	47510003	NM_001114123	0.02103	-	ELK1
chr17	40703983	40707232	NM_000413	0.02108	+	HSD17B1
chr16	1399240	1401873	NM_001001410	0.02111	-	TSR3
chr17	38444145	38459413	NM_001254	0.02116	+	CDC6
chr22	37865100	37882425	NM_001166343	0.02117	-	MFNG
chr15	89921272	89941718	NR_015411	0.0212	+	LOC254559
chr6	160199529	160210735	NM_030752	0.02121	-	TCP1
chr12	131356616	131360826	NM_006325	0.02126	+	RAN
chr14	23340959	23347291	NM_014045	0.02127	+	LRP10
chr4	6784458	6885899	NM_014743	0.0214	+	KIAA0232
chr15	52311410	52358462	NM_002748	0.02149	+	MAPK6
chr12	59989820	60183635	NM_001270623	0.02159	+	SLC16A7
chr19	48774653	48790863	NM_153608	0.02161	+	ZNF114
chr1	161090768	161102478	NM_001039711	0.02164	-	DEDD
chr2	96940073	96971307	NM_014014	0.0217	-	SNRNP200
chrX	48750729	48755426	NM_005834	0.02183	-	TIMM17B
chr6	32083044	32096017	NM_004381	0.02191	-	ATF6B
chr7	100136833	100165843	NM_006076	0.02194	+	AGFG2
chr10	102756863	102767593	NM_032429	0.02195	+	LZTS2
chr4	3768295	3770253	NM_000683	0.02197	+	ADRA2C
chr10	18948312	18966940	NM_178815	0.02198	+	ARL5B
chr19	17342693	17356151	NM_005234	0.02201	-	NR2F6
chr19	41770119	41813811	NM_007040	0.02212	+	HNRNPUL1
chr16	1664640	1727909	NM_020825	0.02214	+	CRAMP1L
chr2	26785480	26802395	NM_001105519	0.02226	+	C2orf70
chr11	47738068	47788993	NM_015308	0.02229	-	FNBP4
chr7	65579804	65619553	NM_001040647	0.02232	+	CRCP
chr10	120967196	121215131	NM_005308	0.0224	+	GRK5
chr3	53880576	53899827	NM_018725	0.0224	+	IL17RB
chr2	27422454	27435175	NR_028323	0.0224	-	SLC5A6
chr19	867961	893218	NM_005481	0.02246	-	MED16
chr12	109525992	109531293	NM_001145375	0.02251	-	ALKBH2
chr10	70173820	70231730	NM_001080449	0.0226	-	DNA2
chr2	25455829	25564784	NM_022552	0.0226	-	DNMT3A
chr17	62494373	62502484	NM_004396	0.02264	-	DDX5
chr1	26438267	26452039	NM_001243533	0.02274	+	PDIK1L
chr3	183353410	183402304	NM_017644	0.02275	+	KLHL24
chr14	105475909	105487425	NM_145701	0.02281	-	CDCA4
chr19	50180408	50191707	NM_198318	0.02283	+	PRMT1
chr2	70508505	70520869	NM_003096	0.02285	-	SNRPG
chrX	77081861	77151065	NM_032121	0.02297	-	MAGT1
chr11	95523624	95565857	NM_001243777	0.02299	+	CEP57
chr5	59892738	59995993	NM_018369	0.02304	-	DEPDC1B
chr11	66615996	66725847	NM_001040716	0.02305	-	PC
chr12	110719031	110788897	NM_170665	0.02307	+	ATP2A2
chr1	29474249	29508637	NM_005626	0.0231	-	SRSF4
chr12	56618124	56623638	NM_024068	0.02319	+	NABP2
chr8	30535579	30585486	NM_001195102	0.02324	-	GSR
chr12	104324188	104341703	NM_003299	0.02326	+	HSP90B1
chr17	61822609	61851088	NM_020198	0.02333	-	CCDC47
chr8	144915754	144923146	NM_178564	0.02333	-	NRBP2
chr12	104343980	104350993	NM_001135570	0.02334	-	C12orf73
chr15	66797430	66841822	NR_003105	0.02342	+	ZWILCH
chr17	8152595	8173809	NM_012393	0.02344	+	PFAS
chr11	126132813	126138877	NM_001177842	0.02346	-	SRPR
chr16	23690200	23701688	NM_005030	0.02349	+	PLK1
chr5	145138581	145214867	NM_182960	0.02352	-	PRELID2
chr9	38392660	38398662	NM_000692	0.02359	+	ALDH1B1
chr18	19321544	19450912	NM_020774	0.02366	+	MIB1
chr6	157099063	157531913	NM_020732	0.02371	+	ARID1B
chr6	127759550	127840500	NM_001012279	0.02375	-	SOGA3
chr16	1543351	1560460	NM_016111	0.02375	+	TELO2
chr17	25621105	25640645	NM_015626	0.02381	+	WSB1
chr22	21336557	21353326	NM_006767	0.02395	+	LZTR1
chr14	31343740	31359822	NM_001135058	0.02402	+	COCH
chr16	2289872	2301602	NM_001919	0.02402	-	ECI1
chr17	80693451	80709073	NM_022158	0.02403	+	FN3K
chr9	127997126	128003666	NM_005347	0.02406	-	HSPA5
chr1	150039341	150117505	NM_007259	0.02408	+	VPS45
chr11	62480096	62494857	NM_001079559	0.02416	-	HNRNPUL2
chr15	75128458	75135552	NM_001099436	0.02426	-	ULK3
chr19	46213886	46234151	NM_001080469	0.02427	-	FBXO46
chr13	37574677	37583751	NM_181503	0.02431	+	EXOSC8
chr17	79670399	79674556	NM_002949	0.02436	+	MRPL12
chr5	139944419	139948683	NM_080670	0.02439	+	SLC35A4
chr22	18342920	18507325	NM_001136004	0.02441	-	MICAL3
chr7	101459183	101927250	NM_001202545	0.02444	+	CUX1
chr2	20400557	20424927	NM_002997	0.02445	-	SDC1
chr17	1421282	1466110	NM_006224	0.02447	-	PITPNA
chr2	97525472	97535735	NM_017789	0.02448	-	SEMA4C
chr19	40325092	40337054	NM_001436	0.02452	-	FBL
chr7	75046064	75115568	NM_001099415	0.02453	-	POM121C
chr16	28303839	28335170	NM_001024401	0.02454	+	SBK1
chr2	224620046	224702319	NM_001039569	0.02456	-	AP1S3
chr6	34254972	34360457	NM_006703	0.02456	-	NUDT3
chr12	123011808	123110947	NM_014708	0.02463	+	KNTC1
chr18	55019720	55036161	NM_015879	0.02468	+	ST8SIA3
chr4	7061779	7069800	NM_025196	0.02469	-	GRPEL1
chr3	100053561	100074478	NM_020202	0.02474	+	NIT2
chr1	28995239	29042115	NM_024482	0.02484	+	GMEB1
chr17	73269060	73285530	NM_021734	0.02485	-	SLC25A19
chr1	32697260	32707311	NR_026850	0.02486	-	MTMR9LP
chrX	102930425	102941746	NM_001142423	0.0249	-	MORF4L2
chr7	157129710	157210133	NM_058246	0.02491	+	DNAJB6
chr19	11071807	11172958	NM_001128849	0.02491	+	SMARCA4
chr12	133287392	133299323	NM_001170544	0.02495	+	PGAM5
chr7	5632435	5646287	NM_003088	0.02496	+	FSCN1
chr2	119981383	120023227	NM_018234	0.025	+	STEAP3
chr12	21788274	21810728	NM_001174097	0.02502	-	LDHB
chr12	121866899	122018364	NM_001005366	0.02505	-	KDM2B
chr3	69103880	69129524	NM_003968	0.02505	-	UBA3
chr11	33106129	33183037	NM_001326	0.02507	-	CSTF3
chr14	21677295	21737638	NM_001077443	0.02511	-	HNRNPC
chr20	37554954	37581703	NM_030919	0.02514	+	FAM83D
chr5	134670070	134734928	NM_138610	0.02514	-	H2AFY
chr2	61293005	61351413	NM_001129993	0.02518	+	KIAA1841
chr7	138516126	138666064	NM_001164665	0.02522	-	KIAA1549
chr7	73645831	73668738	NM_181471	0.02523	-	RFC2
chr19	58361180	58376491	NM_032828	0.02532	+	ZNF587
chr3	126707436	126756235	NM_032242	0.02536	+	PLXNA1
chr22	35937351	35950045	NM_014310	0.02538	+	RASD2
chr7	100277129	100286870	NM_022574	0.02541	-	GIGYF1
chr4	17812524	17846487	NM_022346	0.02541	+	NCAPG
chr6	33218048	33239662	NM_022553	0.02547	-	VPS52
chr14	104163953	104181823	NM_001100119	0.02549	-	XRCC3
chr9	132575220	132586441	NM_000113	0.0255	-	TOR1A
chr17	21431570	21454941	NM_001113434	0.02553	-	C17orf51
chr19	44126521	44143991	NM_145296	0.02556	-	CADM4
chr13	93879077	95060273	NM_005708	0.02559	+	GPC6
chr9	115448790	115480387	NM_021218	0.02559	-	INIP
chr2	179328390	179343355	NM_001135212	0.02561	-	FKBP7
chr1	161169104	161184184	NM_004550	0.02575	+	NDUFS2
chr5	133984474	134029388	NM_001252231	0.02581	+	SEC24A
chr9	140513443	140730578	NM_024757	0.02595	+	EHMT1
chr1	200520624	200589862	NM_014875	0.0261	-	KIF14
chr14	64854758	64926725	NM_005956	0.02612	+	MTHFD1
chr7	148959261	148982085	NM_001195220	0.02612	+	ZNF783
chr1	89445138	89458643	NM_001162536	0.02619	-	RBMXL1
chr2	198256697	198299771	NM_012433	0.02621	-	SF3B1
chr2	97001483	97041274	NM_015341	0.02627	+	NCAPH
chr11	66384052	66397397	NM_001198836	0.02628	+	RBM14
chr17	5289345	5323059	NM_002532	0.02635	-	NUP88
chr4	56461397	56502465	NM_006681	0.02641	-	NMU
chr3	122103022	122128961	NM_014367	0.02645	+	FAM162A
chr14	69846839	69865021	NM_004450	0.02646	-	ERH
chr1	197053256	197115824	NM_018136	0.02648	-	ASPM
chr14	81641795	81687296	NM_015859	0.02651	-	GTF2A1
chr3	183873283	183891314	NM_004423	0.02652	+	DVL3
chr14	64319682	64693167	NM_015180	0.02655	+	SYNE2
chr11	125462738	125491280	NM_152713	0.02656	+	STT3A
chr6	105404922	105531207	NM_001004317	0.02663	+	LIN28B
chr6	170104001	170124106	NM_133325	0.02663	-	PHF10
chr19	1554667	1568057	NM_001174118	0.02667	-	MEX3D
chr20	34291530	34330258	NR_040724	0.02673	-	RBM39
chr6	53132195	53213977	NM_021814	0.02687	-	ELOVL5
chr6	153308399	153323925	NM_001114184	0.02691	-	MTRF1L
chr17	1397870	1420182	NM_016532	0.02697	-	INPP5K
chr20	62375020	62436856	NM_025224	0.02704	-	ZBTB46
chr20	25433337	25566153	NM_025176	0.02705	-	NINL
chr1	19665266	19811201	NR_038125	0.02706	-	CAPZB
chr9	139296373	139305054	NM_006643	0.02711	-	SDCCAG3
chr1	38158072	38175391	NM_018101	0.02714	+	CDCA8
chr6	96463844	96663488	NM_006581	0.02715	+	FUT9
chr14	42076763	42373752	NM_152447	0.02725	+	LRFN5
chr12	123745516	123752801	NM_001270434	0.0273	-	CDK2AP1
chr4	159690181	159827954	NM_020840	0.02735	+	FNIP2
chr2	220036618	220041702	NM_015680	0.02737	-	CNPPD1
chr7	91828282	91875414	NM_194456	0.02743	-	KRIT1
chr10	106014467	106027222	NM_004832	0.02745	+	GSTO1
chr18	21594383	21715574	NM_001135993	0.02745	+	TTC39C
chr17	5336098	5342471	NM_001212	0.02755	-	C1QBP
chrX	134154533	134156566	NM_001078173	0.0276	-	FAM127C
chr16	3019341	3023485	NM_152341	0.02761	+	PAQR4
chr13	113344642	113541482	NM_032189	0.02765	+	ATP11A
chr19	13906273	13943044	NM_023072	0.02768	+	ZSWIM4
chr5	76372531	76383030	NM_032367	0.0277	-	ZBED3
chr11	67806461	67818366	NM_006019	0.02771	+	TCIRG1
chr17	40023178	40075272	NM_001096	0.02772	-	ACLY
chr7	27168125	27170399	NM_002141	0.02776	-	HOXA4
chr9	123578331	123605299	NM_001270427	0.02783	-	PSMD5
chr17	73163824	73179098	NM_006937	0.02788	-	SUMO2
chr11	63527363	63536113	NM_001144936	0.02793	-	C11orf95
chr15	75759461	75871625	NM_002833	0.02803	-	PTPN9
chr9	86582997	86595569	NM_031262	0.02808	-	HNRNPK
chr6	89855768	89875284	NM_001010853	0.02808	+	PM20D2
chr1	151148933	151162640	NM_005997	0.02811	-	VPS72
chr16	67263291	67281425	NM_013241	0.02817	-	FHOD1
chr1	15943952	15987552	NM_032341	0.02824	+	DDI2
chr6	117996616	118031886	NM_138459	0.02825	+	NUS1
chr15	34633916	34635362	NM_018648	0.02828	-	NOP10
chr14	78174413	78183941	NM_001267864	0.02828	+	SLIRP
chr19	56652534	56672262	NM_018337	0.02829	+	ZNF444
chr10	101468504	101492423	NM_004376	0.02834	-	COX15
chr14	45672392	45722605	NM_018353	0.02836	-	MIS18BP1
chr22	29904155	29949736	NM_003678	0.02839	-	THOC5
chr19	50015535	50029685	NM_001136019	0.0284	+	FCGRT
chr15	75212616	75230495	NM_004255	0.02847	-	COX5A
chr4	170981372	171011183	NM_016228	0.02848	-	AADAT
chr6	10887063	10974541	NM_001040274	0.02849	+	SYCP2L
chr20	35280168	35374541	NM_022477	0.02851	-	NDRG3
chr3	47021172	47051194	NM_015175	0.02852	+	NBEAL2
chr12	118470491	118498951	NM_018639	0.02852	-	WSB2
chr9	139607023	139619170	NM_152421	0.02853	+	FAM69B
chr3	183967444	184010819	NM_014693	0.02863	+	ECE2
chr19	10683346	10697991	NM_005498	0.02865	-	AP1M2
chr15	43663312	43698240	NM_014444	0.02876	+	TUBGCP4
chr7	107384278	107402083	NR_024199	0.02894	+	CBLL1
chr1	153901976	153919154	NM_014856	0.02896	-	DENND4B
chr7	766337	826116	NM_017802	0.02903	+	HEATR2
chr2	70436575	70475779	NM_022173	0.02903	-	TIA1
chr5	140053489	140071312	NM_001258042	0.02907	-	HARS
chr17	36909001	36920478	NM_002795	0.02907	+	PSMB3
chr9	133569157	133580452	NM_014285	0.02911	+	EXOSC2
chr12	106457124	106533811	NM_014840	0.02915	-	NUAK1
chr12	50382944	50419307	NM_001126103	0.02918	-	RACGAP1
chr1	38422651	38455761	NM_006802	0.02921	-	SF3A3
chr16	29985187	29999726	NM_016151	0.02928	+	TAOK2
chr1	155978838	155990758	NM_003145	0.02944	-	SSR2
chr17	38175349	38210889	NM_001267797	0.02946	-	MED24
chr15	36871811	37102449	NM_001130010	0.02952	+	C15orf41
chr19	7933604	7939326	NM_001190467	0.02952	-	FLJ22184
chr3	170582664	170588045	NM_001099645	0.02952	-	RPL22L1
chr14	35761573	35786682	NM_002791	0.02956	+	PSMA6
chr11	66512206	66610987	NM_024650	0.0296	+	C11orf80
chr17	26941457	26972177	NM_014680	0.02961	-	KIAA0100
chr12	12482217	12503169	NM_018050	0.02966	-	MANSC1
chr15	64388082	64436433	NM_148955	0.02969	+	SNX1
chr1	78245308	78345225	NM_001270384	0.02971	+	FAM73A
chr21	46188494	46221751	NM_182688	0.02976	-	UBE2G2
chr16	70380823	70407281	NM_018332	0.02979	+	DDX19A
chr7	104654636	104754532	NM_182931	0.0298	+	MLL5
chr4	110631144	110651242	NM_030821	0.02982	-	PLA2G12A
chr11	19245609	19262507	NM_024680	0.02984	-	E2F8
chr17	43861645	43913194	NM_001145146	0.02991	+	CRHR1
chr12	27124505	27167339	NM_016551	0.03007	-	TM7SF3
chr7	98992297	99006305	NM_014891	0.03008	-	PDAP1
chr5	179125929	179158639	NM_001746	0.0301	+	CANX
chr1	59246462	59249785	NM_002228	0.03019	-	JUN
chr12	121147830	121161443	NM_001080533	0.03019	+	UNC119B
chr17	42836567	42859214	NM_002390	0.03025	+	ADAM11
chr2	74753774	74756974	NM_181575	0.03025	-	AUP1
chr6	31629005	31633179	NM_033177	0.0303	-	GPANK1
chr19	5691844	5720176	NM_004793	0.03033	-	LONP1
chrX	30671475	30749577	NM_001205019	0.03034	+	GK
chr1	153954127	153958806	NM_002870	0.03037	-	RAB13
chr10	105156411	105206019	NM_014976	0.03038	+	PDCD11
chr2	96991068	96994091	NM_001163523	0.0304	+	ITPRIPL1
chr5	36152144	36184142	NM_005983	0.03042	+	SKP2
chr12	111471827	111788358	NM_015267	0.03047	+	CUX2
chr8	144873089	144897549	NM_182706	0.03049	-	SCRIB
chr1	54231133	54304225	NM_001168551	0.03049	-	TMEM48
chr9	35073834	35080013	NM_004629	0.03051	-	FANCG
chr7	72854727	72936615	NM_032408	0.03056	-	BAZ1B
chr6	100054649	100063454	NM_021620	0.03067	+	PRDM13
chr3	133319448	133380737	NM_007027	0.03068	-	TOPBP1
chr7	1036622	1177893	NM_001134395	0.03072	-	C7orf50
chr3	127317252	127341278	NM_004526	0.03074	+	MCM2
chr13	28712642	28869475	NM_175854	0.03076	+	PAN3
chr1	76190042	76229355	NM_001127328	0.03084	+	ACADM
chr6	108188959	108279482	NM_007214	0.03086	-	SEC63
chr3	179306254	179322434	NM_177988	0.03088	-	MRPL47
chr1	36065142	36107152	NM_001199779	0.03093	-	PSMB2
chr10	12209572	12238143	NM_014142	0.03095	-	NUDT5
chr12	65218351	65274798	NM_015279	0.03095	+	TBC1D30
chr12	6643584	6647537	NM_002046	0.03099	+	GAPDH
chr3	97660660	97691295	NM_001261829	0.03101	-	MINA
chr2	10580507	10588453	NM_002539	0.03103	-	ODC1
chr5	140024947	140027370	NM_002488	0.03112	-	NDUFA2
chr19	1286152	1301429	NM_001405	0.03113	+	EFNA2
chr12	51379774	51420199	NM_001174128	0.03113	-	SLC11A2
chr4	48887404	48908815	NM_152398	0.03123	-	OCIAD2
chr15	93426072	93441977	NR_037601	0.03133	+	LOC100507217
chr3	121488609	121553926	NM_001023570	0.03134	-	IQCB1
chr7	158424002	158497520	NM_017760	0.03134	-	NCAPG2
chr11	68080107	68216743	NM_002335	0.03149	+	LRP5
chr6	160148531	160170453	NM_001270533	0.03156	+	WTAP
chr17	33426810	33446888	NM_133629	0.03157	-	RAD51D
chr10	21783420	21786213	NM_001010911	0.03161	-	C10orf114
chr4	83343716	83351378	NM_001207000	0.03161	-	HNRPDL
chr22	47158517	47571342	NM_014346	0.03165	+	TBC1D22A
chr5	149737201	149779871	NM_001135245	0.03167	+	TCOF1
chr14	23440409	23451848	NM_032876	0.03169	-	AJUBA
chrX	53458205	53461323	NM_001037811	0.03176	-	HSD17B10
chr13	25875665	25916561	NM_001008564	0.03179	+	NUPL1
chr17	73452663	73496533	NM_014738	0.0319	+	KIAA0195
chr21	45875392	45878739	NM_030891	0.0319	+	LRRC3
chr17	73126319	73127890	NM_014595	0.0319	-	NT5C
chr3	185632357	185655924	NM_004593	0.03191	-	TRA2B
chr16	1820320	1821710	NM_002513	0.03197	-	NME3
chr14	90863326	90874619	NM_006888	0.032	+	CALM1
chr11	117075787	117102811	NM_004716	0.032	-	PCSK7
chr4	39824482	39979576	NM_001100399	0.03201	-	PDS5A
chr19	53379424	53394599	NM_207333	0.03216	-	ZNF320
chr10	104238985	104262512	NM_005736	0.03217	-	ACTR1A
chr10	75008600	75012451	NM_016065	0.03234	-	MRPS16
chr15	64448013	64455354	NM_000942	0.03234	-	PPIB
chr15	59397283	59417244	NM_004701	0.03236	+	CCNB2
chr5	179382473	179499109	NM_018434	0.03238	-	RNF130
chr11	18415935	18429765	NM_001135239	0.03246	+	LDHA
chr1	214776531	214837914	NM_016343	0.0325	+	CENPF
chr9	117373705	117408703	NM_153045	0.03254	+	C9orf91
chr4	2932287	2936586	NM_001146069	0.03271	-	MFSD10
chr1	186280785	186344457	NM_003292	0.03271	-	TPR
chr19	56132106	56135941	NM_203374	0.03272	-	ZNF784
chr17	13972718	14111996	NM_001303	0.03278	+	COX10
chr4	39500374	39529218	NM_001184700	0.03278	-	UGDH
chr9	19115758	19127604	NM_001122	0.03298	-	PLIN2
chr9	80912058	80945009	NM_021154	0.03302	+	PSAT1
chr12	29493578	29534143	NM_016570	0.03312	-	ERGIC2
chr6	136878186	137113656	NM_005923	0.03316	-	MAP3K5
chr1	63906440	63988944	NM_014288	0.03319	-	ITGB3BP
chr19	6440074	6459781	NM_024103	0.03319	-	SLC25A23
chr11	65101224	65120451	NM_006268	0.03323	+	DPF2
chr22	20748404	20762753	NM_001256525	0.03331	+	ZNF74
chr12	54674487	54679030	NM_031157	0.03334	+	HNRNPA1
chr17	1477695	1532130	NM_152346	0.03334	-	SLC43A2
chr18	43684297	43708299	NR_026978	0.03336	+	HAUS1
chr12	57449425	57472574	NM_015257	0.03339	-	TMEM194A
chr19	16222489	16244445	NM_005370	0.03343	+	RAB8A
chr16	70286296	70323412	NM_001605	0.03344	-	AARS
chr17	37408896	37557909	NM_032875	0.03346	-	FBXL20
chr1	153606457	153618782	NM_001244664	0.03362	+	CHTOP
chr11	1411128	1483919	NM_003957	0.03367	+	BRSK2
chr10	14948870	14996094	NM_022487	0.03368	-	DCLRE1C
chr6	66039168	66417118	NM_001142801	0.03368	-	EYS
chr16	67679029	67691472	NM_001013838	0.03369	+	RLTPR
chr6	42981840	42989036	NM_057161	0.03376	+	KLHDC3
chr9	102668914	102736818	NM_017919	0.03377	+	STX17
chr14	68086578	68118436	NM_001172	0.03383	+	ARG2
chr1	234527058	234614849	NM_005646	0.03385	-	TARBP1
chr8	96037213	96070944	NM_152416	0.03386	+	NDUFAF6
chr3	31574490	31677556	NM_178862	0.03389	+	STT3B
chr1	10459084	10480201	NM_002631	0.0339	+	PGD
chr5	89754019	89770585	NM_203406	0.03394	-	MBLAC2
chr14	64971291	65000408	NM_014950	0.03394	+	ZBTB1
chr5	175875355	175937075	NM_014613	0.03396	+	FAF2
chr11	61129472	61136975	NM_016464	0.03396	+	TMEM138
chr18	77794345	77810652	NM_001171967	0.03406	+	RBFA
chr6	43490067	43543812	NM_020750	0.03408	-	XPO5
chr16	1821895	1823140	NM_023936	0.0341	-	MRPS34
chr2	128603839	128615729	NM_004805	0.03418	-	POLR2D
chr19	39903749	39919055	NM_022835	0.03419	+	PLEKHG2
chrX	153172829	153191714	NM_001164741	0.03425	-	ARHGAP4
chr14	90422245	90511108	NM_018319	0.03428	+	TDP1
chr17	71228775	71245095	NM_017941	0.03435	+	C17orf80
chrX	16606121	16731059	NM_019857	0.03439	-	CTPS2
chr6	31698357	31704341	NM_001288	0.03443	-	CLIC1
chr12	58335444	58351052	NM_033276	0.03444	+	XRCC6BP1
chr9	33264876	33282067	NM_001195536	0.03445	+	CHMP5
chr11	125495030	125527042	NR_045204	0.03446	+	CHEK1
chr16	15153878	15188158	NM_018427	0.03448	-	RRN3
chr12	57031958	57039852	NM_001686	0.03462	-	ATP5B
chr11	14535511	14541991	NM_001143937	0.03467	-	PSMA1
chr14	103592663	103603776	NM_006291	0.0347	+	TNFAIP2
chr16	89803958	89883065	NM_000135	0.03479	-	FANCA
chr3	40566375	40581043	NM_198484	0.0348	+	ZNF621
chr22	42229105	42302375	NM_004599	0.03481	+	SREBF2
chrX	49044264	49056661	NM_003179	0.03483	-	SYP
chr13	53029494	53050763	NM_001098525	0.03493	+	CKAP2
chr2	9629410	9695917	NM_003183	0.03496	-	ADAM17
chr12	49490922	49504680	NM_018113	0.03497	-	LMBR1L
chr6	112391859	112408751	NM_016262	0.03497	-	TUBE1
chr17	49337896	49375292	NM_016001	0.03498	+	UTP18
chr6	35310334	35395968	NM_006238	0.03499	+	PPARD
chr7	100472700	100486285	NM_001128854	0.03514	+	SRRT
chr14	100757452	100772860	NM_001039355	0.03515	-	SLC25A29
chr15	69452972	69564544	NM_015554	0.03517	+	GLCE
chr6	7108085	7252213	NM_001003698	0.03523	+	RREB1
chr1	62920396	63153969	NM_033407	0.03525	-	DOCK7
chr1	153634263	153643504	NM_004515	0.03535	-	ILF2
chr12	6759703	6772308	NM_001127586	0.03539	-	ING4
chr4	152330397	152584784	NM_001109977	0.03542	+	FAM160A1
chr1	934341	935552	NM_021170	0.03543	-	HES4
chr12	63952692	64062354	NM_173812	0.03544	-	DPY19L2
chr7	50511831	50518088	NM_022116	0.03544	-	FIGNL1
chr1	205737113	205744610	NM_001135664	0.03552	-	RAB7L1
chr20	31030861	31071385	NM_080616	0.03562	-	C20orf112
chr2	219433677	219458999	NM_005444	0.03564	+	RQCD1
chr4	73940501	74124502	NM_198889	0.03568	-	ANKRD17
chr2	11584500	11606297	NM_198256	0.03571	-	E2F6
chr7	44078647	44082082	NR_015401	0.03571	+	FLJ35390
chr4	57259528	57301802	NM_002703	0.03571	-	PPAT
chr4	122737598	122745088	NM_001237	0.03573	-	CCNA2
chr17	5377612	5389494	NM_016041	0.03577	-	DERL2
chr19	58740069	58775008	NM_014480	0.03594	+	ZNF544
chr19	10663760	10676702	NM_023008	0.03596	-	KRI1
chr12	56360555	56366568	NM_001798	0.03598	+	CDK2
chr19	55912649	55919325	NM_014501	0.036	-	UBE2S
chrX	49031905	49042776	NM_006150	0.03603	-	PRICKLE3
chr8	38089008	38120287	NM_015214	0.03611	+	DDHD2
chr2	53994928	54002287	NM_001008708	0.03612	+	CHAC2
chr11	66406087	66435858	NM_001198844	0.03617	+	RBM4
chr4	68481478	68566889	NM_018227	0.03617	-	UBA6
chr15	74218788	74244478	NM_005576	0.03627	+	LOXL1
chr1	35649200	35658743	NM_005066	0.0363	-	SFPQ
chr7	87834431	87849399	NM_003130	0.03631	-	SRI
chr17	42472644	42580957	NR_036474	0.03636	-	GPATCH8
chr15	63796709	63886839	NM_006537	0.03637	+	USP3
chr1	84964005	84972262	NM_005274	0.03642	-	GNG5
chr3	50595455	50608458	NM_001171741	0.03648	-	C3orf18
chr1	174968891	174981163	NM_014412	0.03655	+	CACYBP
chr20	3827445	3856770	NM_001206491	0.03658	+	MAVS
chr11	62430288	62439241	NM_024099	0.03662	-	C11orf48
chr19	5205518	5340814	NM_130854	0.03665	-	PTPRS
chr11	1593970	1620414	NR_021489	0.03669	+	LOC338651
chr1	180123967	180167169	NM_002826	0.03674	+	QSOX1
chr16	46918307	46965201	NM_133443	0.03675	+	GPT2
chr19	1905416	1913446	NM_138422	0.03676	+	ADAT3
chr12	6857157	6862636	NR_026581	0.03678	-	MLF2
chr1	6650783	6662929	NM_014851	0.03679	-	KLHL21
chr12	132621139	132628880	NM_175066	0.03684	-	DDX51
chr12	49082240	49110781	NM_001240	0.03685	-	CCNT1
chr20	2442280	2451499	NM_003091	0.03686	-	SNRPB
chr6	114257319	114292359	NM_001527	0.03691	-	HDAC2
chr3	160939098	160969795	NM_015938	0.03694	+	NMD3
chr20	30326903	30389603	NM_012112	0.03696	+	TPX2
chr16	2479394	2508859	NM_001761	0.03697	+	CCNF
chr1	244816351	244872334	NM_016076	0.03704	+	DESI2
chr3	14444105	14530857	NM_001134367	0.03717	+	SLC6A6
chrX	48380163	48387104	NM_006579	0.0373	+	EBP
chr1	155112366	155112883	NM_018973	0.03736	-	DPM3
chr11	119531702	119599435	NM_002855	0.03736	-	PVRL1
chr16	30614699	30621682	NM_138447	0.03737	-	ZNF689
chr1	154127779	154155725	NM_001043353	0.03748	-	TPM3
chr18	48405431	48476162	NM_002396	0.03755	+	ME2
chr22	26847445	26879820	NM_022081	0.03761	-	HPS4
chr19	10426888	10444314	NM_133452	0.03763	-	RAVER1
chr17	40852292	40897071	NM_001991	0.03764	-	EZH1
chr6	126307575	126360420	NM_001031712	0.03768	+	TRMT11
chr19	39971051	39981528	NM_001001563	0.03771	+	TIMM50
chr19	896502	913225	NM_138774	0.03777	-	R3HDM4
chr10	13203553	13253104	NM_182751	0.03778	+	MCM10
chr1	16890411	16939982	NM_017940	0.03781	-	NBPF1
chr1	150782180	150849244	NM_178427	0.03792	-	ARNT
chr13	29274217	29293150	NM_001135919	0.03792	-	SLC46A3
chr1	101337927	101360735	NM_001261440	0.03798	-	EXTL2
chr7	92076761	92089381	NM_021167	0.03799	+	GATAD1
chr7	135242661	135333499	NM_015135	0.03809	+	NUP205
chr11	102921412	102962944	NM_032299	0.03815	-	DCUN1D5
chr4	174089903	174245118	NM_017423	0.03817	+	GALNT7
chr16	11762288	11773015	NM_003498	0.03819	+	SNN
chr7	128594233	128695227	NR_034053	0.03821	-	TNPO3
chr20	60711782	60718514	NM_002792	0.03822	-	PSMA7
chr12	121200312	121342155	NM_139015	0.03822	-	SPPL3
chr15	43650369	43662258	NM_152455	0.03826	-	ZSCAN29
chr1	52838500	52870143	NM_004153	0.0383	-	ORC1
chr22	21354060	21356404	NM_001008695	0.03836	-	THAP7
chr10	5807185	5855512	NM_001494	0.03839	-	GDI2
chr7	100805789	100808852	NM_003378	0.03843	-	VGF
chr7	148700153	148725782	NM_004911	0.0385	-	PDIA4
chr1	46769379	46782447	NM_006004	0.03859	+	UQCRH
chr1	154193324	154243329	NM_014847	0.03863	+	UBAP2L
chr19	46190711	46195443	NM_177542	0.03865	-	SNRPD2
chrX	77154960	77160881	NM_001866	0.03867	+	COX7B
chr2	128848781	128953249	NR_027671	0.03869	+	UGGT1
chr22	36622254	36635689	NM_030882	0.03876	-	APOL2
chr6	17600517	17611950	NM_016255	0.03878	+	FAM8A1
chrX	77166193	77305892	NM_000052	0.03879	+	ATP7A
chr5	179159850	179204287	NM_014757	0.03882	+	MAML1
chr5	173034147	173043666	NM_138369	0.0389	-	BOD1
chr6	4021568	4065217	NM_003913	0.03893	+	PRPF4B
chr21	40177754	40196878	NM_005239	0.03895	+	ETS2
chr10	71962585	71993190	NM_021129	0.03899	-	PPA1
chr17	411907	618096	NM_001128159	0.03902	-	VPS53
chr7	150778171	150780413	NM_031434	0.03909	-	TMUB1
chr2	43449540	43453745	NM_006887	0.03914	-	ZFP36L2
chr11	107799276	107834208	NM_017516	0.0392	+	RAB39A
chr22	32014476	32026810	NM_014338	0.03922	-	PISD
chr2	202484906	202507667	NM_152388	0.03928	-	TMEM237
chr2	38970740	38978636	NM_001195446	0.03929	-	SRSF7
chr16	56716381	56718108	NM_005952	0.0393	+	MT1X
chr16	71660069	71675868	NM_001017967	0.03938	+	MARVELD3
chr9	79792360	80000106	NM_015186	0.03939	+	VPS13A
chr3	128598332	128631957	NM_014049	0.03942	+	ACAD9
chr9	116226008	116304371	NM_017790	0.03946	+	RGS3
chr3	51422691	51426828	NM_006010	0.0395	+	MANF
chr1	109941652	109969108	NM_001199774	0.03952	-	PSMA5
chr6	151773421	151791232	NM_024573	0.03953	+	C6orf211
chr21	40714240	40721047	NM_004965	0.03958	-	HMGN1
chr11	122928199	122932901	NM_006597	0.03966	-	HSPA8
chr1	235272657	235292256	NM_014765	0.03967	-	TOMM20
chr17	62503157	62534062	NM_138363	0.03968	+	CEP95
chr1	243287729	243418708	NM_001042405	0.0397	-	CEP170
chr3	113775581	113807268	NM_024638	0.03984	+	QTRTD1
chr5	110834021	110848157	NM_139164	0.03985	-	STARD4
chr1	204913353	204991950	NM_001160331	0.03986	+	NFASC
chr1	231114822	231136479	NM_022786	0.03987	+	ARV1
chr12	6603297	6641132	NM_014865	0.03991	+	NCAPD2
chr17	47366567	47439476	NM_001145365	0.03995	-	ZNF652
chr14	63841354	64010079	NM_006246	0.04002	-	PPP2R5E
chr9	130267617	130331355	NM_022833	0.04005	-	FAM129B
chr15	41851219	41871536	NM_006293	0.04006	+	TYRO3
chr2	27440257	27466654	NM_004341	0.04007	+	CAD
chr17	64960979	65029518	NM_014405	0.04009	+	CACNG4
chr1	27561006	27635110	NM_015023	0.04009	+	WDTC1
chr18	77732866	77748532	NM_006701	0.04011	-	TXNL4A
chr12	27175482	27182682	NM_004264	0.04014	+	MED21
chr1	145575987	145586546	NM_006099	0.04016	+	PIAS3
chr17	33307516	33332088	NM_013975	0.04041	+	LIG3
chr3	131181044	131221860	NM_007208	0.04041	-	MRPL3
chr19	21987750	22019010	NM_001256654	0.04048	-	ZNF43
chr18	12407894	12432236	NM_006553	0.04051	+	SLMO1
chr21	33973983	33984913	NR_036552	0.04052	-	C21orf59
chr19	36103645	36116251	NM_015302	0.04059	+	HAUS5
chr11	67195934	67202879	NM_003952	0.04063	+	RPS6KB2
chr11	8968839	8985989	NM_020644	0.04069	-	TMEM9B
chr8	42948656	42978323	NM_032237	0.04073	+	SGK196
chr1	46744071	46769038	NM_006369	0.04075	-	LRRC41
chr11	47440319	47448024	NM_002804	0.04076	-	PSMC3
chr10	14920898	14946304	NM_024670	0.04079	+	SUV39H2
chr2	27532359	27545969	NM_002437	0.0408	-	MPV17
chr12	12268960	12419811	NM_002336	0.04081	-	LRP6
chr18	19192259	19210208	NM_006938	0.04083	+	SNRPD1
chr1	115259533	115300671	NM_007158	0.04084	-	CSDE1
chr10	77163513	77168740	NR_024422	0.04088	+	ZNF503-AS2
chr14	77648101	77725838	NM_020431	0.0409	+	TMEM63C
chr15	50474392	50528589	NM_001159629	0.04095	+	SLC27A2
chr7	99055783	99063824	NM_001039178	0.04107	-	ATP5J2
chr8	38122257	38126738	NM_032483	0.04109	-	PPAPDC1B
chr22	19775933	19842462	NM_053004	0.04113	-	GNB1L
chr5	130506640	130541119	NM_181705	0.04115	+	LYRM7
chr19	4045215	4066816	NM_015898	0.04117	-	ZBTB7A
chr19	49929687	49932075	NM_001195256	0.04122	+	LOC100507003
chr7	100797685	100804557	NM_001283	0.04125	+	AP1S1
chr6	33422355	33425320	NM_152735	0.04128	+	ZBTB9
chr22	40806291	41032690	NM_020831	0.04132	-	MKL1
chr11	63706441	63724446	NM_024771	0.0414	+	NAA40
chr3	155588324	155655520	NM_003875	0.04143	+	GMPS
chr1	1288070	1293915	NM_032348	0.04145	-	MXRA8
chr10	91174324	91180759	NM_012420	0.04147	+	IFIT5
chr3	49977476	50114685	NM_001167582	0.04147	+	RBM6
chr6	107386384	107435636	NM_001080450	0.04153	-	BEND3
chr5	145492588	145562294	NM_020117	0.04155	-	LARS
chr10	98981929	99052430	NM_032900	0.04157	-	ARHGAP19
chr17	28804425	28853832	NM_004871	0.04159	+	GOSR1
chr15	43825659	43877090	NM_014659	0.04161	-	PPIP5K1
chr11	46403260	46405387	NM_001012333	0.04162	+	MDK
chr17	49243861	49249105	NM_001018139	0.04166	+	NME2
chr16	47115430	47177936	NM_018092	0.04174	-	NETO2
chr19	9759337	9785776	NM_001130031	0.04176	-	ZNF562
chr19	9676291	9695209	NM_001008727	0.04177	-	ZNF121
chr3	52719935	52728510	NM_206826	0.04182	+	GNL3
chr14	53503457	53620046	NM_001160148	0.04184	-	DDHD1
chr1	16524598	16539104	NM_153213	0.0419	-	ARHGEF19
chr4	186320693	186347139	NR_028085	0.04195	-	UFSP2
chr12	112464492	112546635	NM_024953	0.04196	-	NAA25
chr16	70207927	70220798	NM_173619	0.04201	+	CLEC18C
chr11	111944967	111955874	NM_001082969	0.04205	+	C11orf57
chr15	42705020	42749730	NM_022473	0.04207	-	ZFP106
chr22	39745953	39774394	NM_145731	0.04215	+	SYNGR1
chr13	52158483	52336171	NM_052950	0.04215	+	WDFY2
chr12	50794591	50873788	NM_199190	0.04216	+	LARP4
chr21	47878861	47989926	NM_001146116	0.04219	+	DIP2A
chr8	101930803	101964357	NM_145690	0.04221	-	YWHAZ
chr7	44836240	44842716	NM_021130	0.04228	+	PPIA
chr16	56691854	56693215	NM_005949	0.04234	+	MT1F
chr15	41576200	41591795	NR_026757	0.04235	+	OIP5-AS1
chr1	151023446	151032125	NM_020239	0.04237	-	CDC42SE1
chr11	73685715	73693889	NM_003355	0.0424	-	UCP2
chr3	124303505	124440036	NM_007064	0.04241	+	KALRN
chr2	74759945	74781062	NM_032603	0.04244	-	LOXL3
chr13	111530886	111567416	NM_017664	0.04245	-	ANKRD10
chr19	11432721	11450344	NM_004283	0.04259	-	RAB3D
chr9	37079892	37090398	NR_036592	0.04263	+	LOC100506710
chr10	76993728	76995770	NM_144589	0.04265	-	COMTD1
chr18	9102627	9134343	NM_021074	0.04271	+	NDUFV2
chr8	72933485	72987819	NM_007332	0.04273	-	TRPA1
chr6	31633656	31637843	NM_001320	0.04275	+	CSNK2B
chr2	130939500	130948300	NM_025029	0.04276	+	MZT2B
chr9	114803060	114937556	NM_022486	0.04283	-	SUSD1
chr20	32077927	32237837	NM_001032999	0.04284	+	CBFA2T2
chr12	7023613	7032859	NM_001975	0.04284	+	ENO2
chr10	102283496	102289636	NM_005004	0.04291	-	NDUFB8
chr18	59157774	59222365	NM_031891	0.04301	+	CDH20
chr17	53046125	53241449	NM_178509	0.04301	+	STXBP4
chr2	9614669	9628591	NM_001039613	0.04307	+	IAH1
chr12	58087737	58115340	NM_006812	0.04315	+	OS9
chr20	45838380	45985474	NM_183048	0.04316	-	ZMYND8
chr21	33640529	33651376	NM_018944	0.04321	-	MIS18A
chr6	138725335	138734582	NM_014320	0.04329	+	HEBP2
chr8	104426941	104455680	NM_015420	0.04331	+	DCAF13
chr14	70833212	70883807	NM_018373	0.04334	-	SYNJ2BP
chr19	11546268	11561782	NM_002743	0.04338	+	PRKCSH
chr19	42470733	42498428	NM_001256214	0.04342	-	ATP1A3
chr8	95649512	95651695	NR_034034	0.0435	-	LOC100288748
chr1	171669295	171711379	NM_001185127	0.04351	-	VAMP4
chr6	42896859	42907008	NM_006586	0.04352	+	CNPY3
chr15	78857861	78887611	NM_000745	0.04353	+	CHRNA5
chr15	75247442	75249775	NM_017793	0.04354	-	RPP25
chr1	182808438	182857117	NM_001357	0.0437	+	DHX9
chr8	109455852	109499136	NM_014673	0.04375	+	EMC2
chr13	101256089	101327103	NM_032813	0.0438	-	TMTC4
chr1	168148170	168171351	NM_152902	0.04386	+	TIPRL
chr2	65454828	65498390	NM_005722	0.0439	+	ACTR2
chr2	239335625	239360891	NM_001040445	0.04394	+	ASB1
chr1	28562601	28564616	NM_016311	0.04396	+	ATPIF1
chr18	670323	712662	NM_017512	0.04396	-	ENOSF1
chr2	112895961	112945791	NM_001128165	0.04399	+	FBLN7
chr20	34359922	34538288	NM_016436	0.04411	+	PHF20
chr1	23832919	23857712	NM_004091	0.04415	-	E2F2
chr22	50312282	50321186	NM_024324	0.04417	+	CRELD2
chr22	35653444	35691800	NR_027780	0.04418	+	HMGXB4
chr1	3696783	3713068	NM_020710	0.04419	-	LRRC47
chr21	18885223	18965897	NM_001207066	0.04421	+	CXADR
chr22	50624359	50638027	NM_025204	0.04421	+	TRABD
chr6	18128544	18155374	NM_000367	0.04424	-	TPMT
chr7	23544400	23571656	NM_013293	0.04432	-	TRA2A
chr1	45205489	45233438	NM_006845	0.04435	+	KIF2C
chr16	56485423	56511407	NM_018233	0.04435	+	OGFOD1
chr8	146052902	146068606	NM_003416	0.04439	+	ZNF7
chr9	71650478	71715094	NM_001161706	0.04442	+	FXN
chr16	28616907	28634907	NM_177536	0.0445	-	SULT1A1
chr12	54058943	54070109	NM_005176	0.04455	-	ATP5G2
chr3	52082936	52090461	NM_001947	0.04456	-	DUSP7
chr3	108268717	108308491	NM_020890	0.04456	-	KIAA1524
chr5	892968	918164	NM_004237	0.04457	+	TRIP13
chr1	205577070	205602000	NM_001973	0.04458	-	ELK4
chr15	74209808	74220127	NR_040066	0.04458	-	LOXL1-AS1
chr6	14117486	14137148	NM_001251901	0.04465	+	CD83
chr3	196466727	196559518	NM_002577	0.04473	+	PAK2
chr5	135468535	135518422	NM_005903	0.04474	+	SMAD5
chr16	47495209	47735434	NM_000293	0.04479	+	PHKB
chr18	56530060	56653709	NM_018181	0.04489	+	ZNF532
chr5	159502891	159546452	NM_052927	0.0449	-	PWWP2A
chr1	154554533	154600456	NM_001025107	0.04498	-	ADAR
chr11	46765083	46867859	NM_014756	0.04498	-	CKAP5
chr1	6281252	6296044	NM_012405	0.045	-	ICMT
chr19	54960064	54973196	NM_052925	0.04515	+	LENG8
chr2	219502639	219524261	NM_001105537	0.04541	-	ZNF142
chr5	10250281	10266501	NM_012073	0.04543	+	CCT5
chr12	10756363	10766208	NM_018048	0.04544	-	MAGOHB
chr7	74072029	74175022	NM_001163636	0.04547	+	GTF2I
chr16	11961984	12009825	NM_002094	0.0455	-	GSPT1
chr13	113621797	113622952	NR_034002	0.0455	-	MCF2L-AS1
chr12	133200347	133263945	NM_006231	0.04554	-	POLE
chr9	92219926	92221469	NM_006705	0.04555	+	GADD45G
chr1	46805848	46830824	NR_045790	0.04569	+	NSUN4
chr20	35626177	35724410	NM_002895	0.0457	-	RBL1
chr17	48423392	48438512	NM_022167	0.04571	+	XYLT2
chr12	124118380	124145334	NM_001516	0.04572	+	GTF2H3
chr20	62371210	62375403	NM_020062	0.04587	+	SLC2A4RG
chr19	37001588	37019248	NM_001166037	0.04591	-	ZNF260
chr3	128846258	128880073	NM_020701	0.04596	-	ISY1
chr19	50979735	50986608	NM_206538	0.046	+	EMC10
chr2	70889215	70994847	NM_001185054	0.04603	-	ADD2
chr4	24529087	24586184	NM_001358	0.04605	-	DHX15
chr17	74306867	74350230	NM_002766	0.04612	-	PRPSAP1
chr4	103946651	103998170	NM_178833	0.04612	-	SLC9B2
chr11	34127110	34168458	NM_001144030	0.04617	+	NAT10
chr7	45022626	45026259	NR_003697	0.0462	-	SNHG15
chr17	4699438	4701798	NM_001270481	0.04621	+	PSMB6
chr19	10764936	10803095	NM_017620	0.04622	+	ILF3
chr16	81040102	81056487	NM_018455	0.04624	+	CENPN
chr17	7311501	7323179	NM_020795	0.04625	+	NLGN2
chr4	128982502	129132289	NM_018078	0.04641	+	LARP1B
chr19	36266416	36279724	NM_001172630	0.04654	+	ARHGAP33
chr1	89401455	89458643	NM_001008661	0.04654	-	CCBL2
chr1	154179182	154193273	NM_015449	0.04658	-	C1orf43
chr17	9548853	9633003	NM_001267576	0.04662	+	USP43
chr7	138710451	138720775	NM_080660	0.04668	-	ZC3HAV1L
chr16	28109315	28223190	NM_015171	0.04671	-	XPO6
chr9	123850573	123939886	NM_007018	0.04673	+	CNTRL
chr2	242615156	242626383	NR_033255	0.04673	-	DTYMK
chr16	15737123	15820208	NM_001143979	0.04675	+	NDE1
chr14	64932216	64941221	NM_004857	0.04681	+	AKAP5
chr19	4910565	4962165	NM_013282	0.04692	+	UHRF1
chr1	111214309	111217655	NM_002232	0.04698	-	KCNA3
chrX	100354797	100417978	NM_006733	0.04704	+	CENPI
chr12	6601315	6602471	NM_016497	0.04704	-	MRPL51
chr13	50234809	50265623	NM_032565	0.04706	-	EBPL
chr19	2071034	2096269	NM_130807	0.04721	-	MOB3A
chrX	46696346	46741791	NM_006915	0.04741	+	RP2
chr7	42956461	42971805	NM_002787	0.04745	-	PSMA2
chr2	48541794	48606434	NM_002158	0.04753	+	FOXN2
chrX	128937263	128977561	NM_001008222	0.04762	-	ZDHHC9
chr22	31721789	31742249	NM_032050	0.04763	-	PATZ1
chr2	173940564	174091873	NM_133646	0.0478	+	ZAK
chr19	57106663	57135544	NM_021216	0.04793	+	ZNF71
chr2	128619206	128642434	NM_031445	0.04801	-	AMMECR1L
chr15	52599479	52821247	NM_000259	0.04801	-	MYO5A
chr6	86317501	86352640	NM_001159673	0.04801	-	SYNCRIP
chr16	74746855	74808729	NM_024306	0.04811	-	FA2H
chr4	39289068	39368001	NM_002913	0.04813	-	RFC1
chr18	34376033	34409158	NM_015476	0.04815	-	TPGS2
chr1	39305014	39325340	NM_022157	0.04816	-	RRAGC
chr2	176994467	176997423	NM_001199746	0.04817	+	HOXD8
chr15	69706626	69740764	NM_004856	0.04817	+	KIF23
chr19	44150246	44174498	NM_001005376	0.04819	-	PLAUR
chr1	27153200	27182211	NM_032283	0.04823	+	ZDHHC18
chr1	27719151	27722317	NM_005281	0.0484	+	GPR3
chrX	150565656	150577836	NM_001017980	0.04851	+	VMA21
chr2	203745322	203776949	NM_018256	0.04862	-	WDR12
chr1	75171171	75199092	NM_001130043	0.04868	-	CRYZ
chr15	90118817	90171253	NM_152259	0.04874	+	TICRR
chr16	53088944	53361414	NM_025134	0.04879	+	CHD9
chr2	172639914	172750816	NM_003705	0.04879	-	SLC25A12
chr7	6448746	6487643	NM_139179	0.04886	-	DAGLB
chr4	56262079	56292342	NM_018475	0.04887	+	TMEM165
chr12	120875892	120878545	NM_004373	0.04889	+	COX6A1
chr3	120315127	120321258	NM_001168331	0.04892	+	NDUFB4
chr7	148504463	148581441	NM_004456	0.04893	-	EZH2
chr2	37477645	37544222	NM_005813	0.04906	-	PRKD3
chr11	93474792	93496247	NM_014039	0.0491	+	C11orf54
chr8	82192717	82197012	NM_001444	0.04915	+	FABP5
chr5	68788118	68853931	NM_002538	0.04916	+	OCLN
chr15	78832746	78841563	NM_001102667	0.04922	+	PSMA4
chr11	417929	442011	NM_001012302	0.04926	-	ANO9
chr10	104404251	104418076	NM_030912	0.04929	+	TRIM8
chr9	80850990	80881983	NM_001098802	0.04931	+	CEP78
chr19	6361462	6368915	NM_006012	0.04935	+	CLPP
chr14	66974124	67648525	NM_020806	0.04936	+	GPHN
chr21	30671736	30718469	NM_206866	0.04944	+	BACH1
chr21	34876237	34915195	NM_001136005	0.04944	-	GART
chr1	1370902	1378262	NM_199121	0.04945	+	VWA1
chr1	10520602	10532613	NM_004401	0.04947	-	DFFA
chr19	50094911	50129696	NM_020719	0.0495	+	PRR12
chr3	122140747	122233786	NR_026698	0.04957	-	KPNA1
chr19	30017490	30055226	NM_001146339	0.04957	+	VSTM2B
chr1	145477084	145499091	NM_153713	0.04962	+	LIX1L
chr3	52744795	52804965	NM_003157	0.04968	-	NEK4
chr9	113006091	113018920	NM_003329	0.04975	-	TXN
chr10	101909846	101945814	NM_001100626	0.0498	-	ERLIN1
chr2	58273846	58387055	NM_001130481	0.04984	+	VRK2
chr11	64126624	64139687	NM_003942	0.04995	+	RPS6KA4
chr14	53108604	53162419	NM_014584	0.04997	-	ERO1L
chr3	51741080	51752625	NM_000839	0.05003	+	GRM2
chr16	2325878	2390747	NM_001089	0.05005	-	ABCA3
chr13	47345390	47371367	NM_001984	0.05007	-	ESD
chr1	28261503	28285663	NM_014474	0.05013	+	SMPDL3B
chr2	97513723	97523756	NM_016466	0.0502	-	ANKRD39
chr2	216176678	216214496	NM_004044	0.05025	+	ATIC
chr2	179345198	179369782	NM_019091	0.05025	+	PLEKHA3
chr9	19053140	19102902	NM_017645	0.05026	-	HAUS6
chr19	58193356	58201169	NM_138347	0.05026	+	ZNF551
chr5	180274610	180288286	NM_152283	0.05027	-	ZFP62
chr13	111293756	111358480	NM_024537	0.05033	-	CARS2
chr14	35221936	35344853	NM_013448	0.05034	-	BAZ1A
chr3	44803208	44894748	NM_020242	0.05038	+	KIF15
chr5	137087072	137090039	NM_006805	0.05042	-	HNRNPA0
chr17	79213110	79215098	NM_001086521	0.05047	+	C17orf89
chr9	94972624	95056038	NM_002161	0.05053	-	IARS
chr7	43966034	43995735	NM_015983	0.05055	+	UBE2D4
chr2	170668267	170681353	NM_014168	0.05059	-	METTL5
chr2	55861197	55921011	NM_033109	0.0506	-	PNPT1
chr16	88709696	88717492	NM_000101	0.05063	-	CYBA
chr5	158584416	158636563	NM_001199383	0.05067	-	RNF145
chr1	179079715	179198819	NM_001136001	0.05072	-	ABL2
chr14	60611499	60632211	NM_016029	0.05073	-	DHRS7
chr4	128802398	128820377	NM_001190801	0.05077	+	PLK4
chr6	143815948	143833020	NM_032020	0.05078	-	FUCA2
chr3	19190016	19577135	NM_144633	0.05081	+	KCNH8
chr16	31191430	31206192	NM_004960	0.05094	+	FUS
chr11	47638857	47664206	NM_014342	0.05096	-	MTCH2
chr16	838621	848074	NM_022092	0.05099	+	CHTF18
chr6	31765168	31774761	NM_021177	0.05114	-	LSM2
chr1	163291722	163325553	NM_145697	0.05117	+	NUF2
chr17	74077085	74099652	NR_028133	0.05122	-	EXOC7
chr11	59341870	59383617	NM_002556	0.05128	-	OSBP
chr11	66036055	66044963	NM_030981	0.05128	+	RAB1B
chr14	31363004	31495607	NM_014574	0.05131	-	STRN3
chr6	160182988	160200087	NM_005891	0.05133	+	ACAT2
chr1	28844744	28865708	NM_001048195	0.05134	+	RCC1
chr16	75661621	75681585	NM_005548	0.05139	-	KARS
chr12	96252708	96260238	NM_003095	0.05147	+	SNRPF
chr1	33722173	33766320	NM_152493	0.05152	+	ZNF362
chr1	8021713	8045342	NM_007262	0.05154	+	PARK7
chrX	153639876	153650063	NR_024048	0.05155	+	TAZ
chr14	75127954	75179807	NM_001039479	0.05173	-	KIAA0317
chr12	57392616	57400297	NM_014830	0.05177	-	ZBTB39
chr9	130882971	130890467	NM_001256335	0.05179	-	PTGES2
chr18	43914186	44040783	NM_001256758	0.05186	+	RNF165
chr11	45943195	45950647	NM_152312	0.05187	+	GYLTL1B
chr6	36562089	36572244	NR_036610	0.05195	+	SRSF3
chr14	23775970	23780968	NM_004050	0.052	+	BCL2L2
chrX	16737706	16780807	NM_032796	0.052	+	SYAP1
chr3	52288437	52312659	NM_025222	0.05202	-	WDR82
chr15	48624364	48635570	NM_001948	0.05203	+	DUT
chr11	125763379	125773116	NM_031307	0.05209	-	PUS3
chr12	123468026	123594975	NM_020845	0.05217	-	PITPNM2
chr21	37757688	37789125	NM_005441	0.05221	+	CHAF1B
chr3	55542335	56502391	NM_015576	0.05224	-	ERC2
chr9	36838530	37034476	NM_016734	0.05225	-	PAX5
chr6	7590431	7612200	NM_152551	0.05226	+	SNRNP48
chr17	42875815	42907607	NM_005497	0.05239	-	GJC1
chr10	75532048	75535976	NM_173540	0.05245	+	FUT11
chr11	117014999	117047592	NM_001184748	0.05251	+	PAFAH1B2
chr15	55611132	55647846	NM_004855	0.05253	+	PIGB
chr2	206987802	207024243	NM_001199982	0.05259	-	NDUFS1
chr22	42017294	42060052	NM_001469	0.05267	+	XRCC6
chr19	47104511	47114039	NM_005184	0.05277	+	CALM3
chr5	34915819	34925787	NM_018321	0.0528	+	BRIX1
chr1	70610484	70671361	NM_017768	0.05287	-	LRRC40
chr6	31588449	31605554	NM_080686	0.05288	+	PRRC2A
chr7	105730813	105752791	NM_182715	0.0529	-	SYPL1
chr7	99933687	99965454	NR_036569	0.05299	+	PILRB
chr6	74303101	74363737	NM_012434	0.05303	-	SLC17A5
chr16	1728277	1752073	NM_144570	0.05304	+	HN1L
chr12	100967488	101018685	NM_174942	0.05305	+	GAS2L3
chr19	17416476	17417652	NM_023937	0.05311	+	MRPL34
chr8	146102335	146126846	NM_021061	0.05313	-	ZNF250
chr18	13663345	13726591	NM_001098801	0.05315	-	FAM210A
chr20	39807088	39928739	NM_015035	0.05315	-	ZHX3
chr3	53529030	53846492	NM_001128840	0.05333	+	CACNA1D
chr3	122513900	122599986	NM_032839	0.05338	+	DIRC2
chr1	32757707	32799224	NM_004964	0.05339	+	HDAC1
chr2	169312758	169631644	NM_203463	0.0534	+	CERS6
chr10	33189245	33247293	NM_002211	0.05341	-	ITGB1
chr11	66247483	66277130	NM_130443	0.05343	+	DPP3
chr7	86506222	86689014	NM_001142749	0.05353	-	KIAA1324L
chr4	177241089	177253396	NM_021928	0.05354	+	SPCS3
chr22	41994031	42017061	NM_015704	0.05358	-	DESI1
chr14	100531750	100610573	NM_016337	0.05368	+	EVL
chr20	49506882	49547527	NM_015339	0.05372	-	ADNP
chr19	11453451	11456981	NM_198536	0.05378	-	TMEM205
chr16	58741034	58768246	NM_002080	0.05388	-	GOT2
chr2	111395408	111435684	NM_004336	0.05395	-	BUB1
chr12	64798152	64842463	NM_007235	0.05403	+	XPOT
chr19	17420336	17434106	NM_024050	0.05413	+	DDA1
chr4	53578620	53580305	NR_024031	0.05419	+	DANCR
chr20	44978176	44993064	NM_173073	0.05421	-	SLC35C2
chr1	33476825	33502512	NM_001625	0.05425	-	AK2
chr6	30667583	30685458	NM_014641	0.05429	-	MDC1
chr19	18451407	18480763	NM_017712	0.05438	+	PGPEP1
chr1	156278751	156308206	NR_036565	0.05441	-	CCT3
chr11	66025173	66035332	NM_001134774	0.05449	+	KLC2
chr3	135867759	135914688	NM_018133	0.0545	-	MSL2
chr3	160801670	160823160	NM_003781	0.05455	-	B3GALNT1
chr1	35734567	35887545	NM_005095	0.05455	+	ZMYM4
chr2	242026508	242041747	NR_028051	0.05463	-	MTERFD2
chr1	53392900	53517289	NM_001193617	0.05469	+	SCP2
chr14	31028328	31089046	NM_017769	0.05476	+	G2E3
chr9	15422781	15461627	NM_001039697	0.05478	+	SNAPC3
chr3	49314576	49377536	NM_003363	0.05479	-	USP4
chr6	28048481	28057340	NM_003447	0.05479	+	ZNF165
chr14	102430864	102517135	NM_001376	0.05486	+	DYNC1H1
chr17	46970147	46973232	NM_005175	0.05491	+	ATP5G1
chr19	32896654	32976799	NM_001172774	0.05499	+	DPY19L3
chr11	93862093	93915137	NM_015368	0.05499	+	PANX1
chr1	149895208	149900144	NM_005850	0.05503	-	SF3B4
chr20	60884120	60942368	NM_005560	0.05509	-	LAMA5
chr11	111895537	111935002	NM_001931	0.05514	+	DLAT
chrX	102631267	102633001	NM_206917	0.05515	+	NGFRAP1
chr16	66836780	66864879	NM_003905	0.05528	-	NAE1
chr9	131451508	131458675	NM_003011	0.0553	+	SET
chr11	65764015	65769637	NM_001242483	0.05537	-	EIF1AD
chr12	42719946	42835765	NM_001143789	0.05544	+	PPHLN1
chr15	43425721	43477341	NM_024956	0.05544	+	TMEM62
chr22	40742503	40762575	NM_000026	0.05546	+	ADSL
chr11	64532075	64546316	NR_033650	0.05551	-	SF1
chr3	48282595	48312479	NM_016089	0.05557	+	ZNF589
chr11	63753324	63765892	NM_017670	0.05562	+	OTUB1
chr10	33466418	33623833	NM_003873	0.05564	-	NRP1
chr19	41256758	41271297	NM_004596	0.05567	+	SNRPA
chr11	65122281	65125082	NM_145719	0.0559	+	TIGD3
chr11	64053581	64056972	NM_001170880	0.05592	+	GPR137
chr19	55591759	55599291	NM_017729	0.05596	+	EPS8L1
chr2	176040985	176046391	NM_001002258	0.05597	-	ATP5G3
chr11	532241	535550	NM_001130442	0.05597	-	HRAS
chr6	42952236	42980083	NM_001270476	0.056	+	PPP2R5D
chr1	31732414	31769644	NM_004814	0.05606	-	SNRNP40
chr11	59404191	59436511	NM_152716	0.05617	-	PATL1
chr6	35420137	35434881	NM_021922	0.05619	+	FANCE
chr9	101494290	101558794	NM_173551	0.05635	-	ANKS6
chrX	133903595	133931185	NM_001166599	0.05638	-	FAM122B
chr2	10262694	10271546	NM_001165931	0.0564	+	RRM2
chr5	180217540	180237137	NM_001114617	0.05642	-	MGAT1
chr1	78413590	78444777	NM_003902	0.05652	-	FUBP1
chr13	25456411	25497027	NM_018451	0.05654	-	CENPJ
chr5	64013977	64064496	NM_173829	0.05666	-	SREK1IP1
chr6	127587982	127609705	NM_001242850	0.05683	+	RNF146
chr19	15532317	15560762	NM_021241	0.05687	-	WIZ
chr2	150186498	150330659	NM_001195685	0.05695	+	LYPD6
chr3	51428698	51435336	NM_013286	0.05695	+	RBM15B
chr1	151132223	151138424	NM_001136543	0.05699	-	LYSMD1
chr3	10068112	10141344	NM_033084	0.057	+	FANCD2
chr12	93861265	93897548	NM_172177	0.05708	+	MRPL42
chr3	129033613	129035120	NM_006026	0.05732	-	H1FX
chr20	61273796	61303647	NM_016354	0.05736	+	SLCO4A1
chr17	26646120	26655711	NM_014573	0.05742	+	TMEM97
chr7	43678845	43769140	NM_018224	0.05746	-	COA1
chr16	30662240	30667734	NM_024031	0.05753	+	PRR14
chr6	43543877	43588260	NM_006502	0.05756	+	POLH
chr20	5525079	5591672	NM_019593	0.05757	-	GPCPD1
chr6	43303807	43337181	NM_014345	0.05761	-	ZNF318
chr20	5931297	5975831	NM_032485	0.0577	+	MCM8
chr10	135122422	135126666	NM_145806	0.05774	+	ZNF511
chr22	17618409	17640169	NM_033070	0.05777	-	CECR5
chr11	94800055	94804388	NM_032102	0.05783	+	SRSF8
chr19	45542297	45574214	NM_007056	0.05784	+	CLASRP
chr11	82612736	82645699	NM_145018	0.05785	+	C11orf82
chr3	85775631	86123579	NM_153184	0.05789	+	CADM2
chr16	29973350	29984373	NM_194280	0.0579	+	TMEM219
chr4	113460488	113558151	NM_018392	0.05794	-	C4orf21
chr5	114602884	114631987	NM_152549	0.05805	-	CCDC112
chr8	86019322	86058314	NM_033402	0.05806	+	LRRCC1
chr2	25016330	25045245	NM_024322	0.05812	+	CENPO
chr2	219524378	219528166	NM_001079866	0.05815	+	BCS1L
chrX	70752911	70795747	NM_181673	0.05828	+	OGT
chr8	66514690	66546452	NM_018120	0.05834	-	ARMC1
chr12	47469489	47473734	NM_181847	0.05836	-	AMIGO2
chr1	85623355	85666728	NM_032184	0.05839	-	SYDE2
chr9	116037913	116055185	NM_001244926	0.05842	+	PRPF4
chr17	76670129	76778376	NM_017456	0.05843	-	CYTH1
chr5	33936490	33939023	NM_016568	0.05843	+	RXFP3
chr14	78183943	78227497	NM_012245	0.05846	-	SNW1
chr16	1359153	1377019	NM_194261	0.0585	+	UBE2I
chrX	47077527	47089394	NM_033018	0.05851	+	CDK16
chr1	242011492	242053241	NM_130398	0.05854	+	EXO1
chr3	128886657	128902810	NM_001127195	0.05858	-	CNBP
chr19	1941160	1981336	NM_001319	0.05858	+	CSNK1G2
chr17	19552063	19580908	NM_000382	0.05863	+	ALDH3A2
chr5	52393894	52405598	NM_176806	0.05864	-	MOCS2
chr15	59063392	59149734	NM_001040450	0.05867	+	FAM63B
chr6	20404033	20493945	NM_001243076	0.0587	+	E2F3
chr9	95375465	95432547	NM_022755	0.0587	-	IPPK
chr1	150969300	150979273	NM_001163260	0.05874	-	FAM63A
chr14	68143518	68162510	NM_016026	0.059	-	RDH11
chr19	45394476	45406946	NM_006114	0.05906	+	TOMM40
chr1	184020810	184043344	NR_023349	0.05913	+	TSEN15
chr17	27224798	27230089	NM_144683	0.05918	-	DHRS13
chr18	77623667	77659816	NM_012283	0.05919	+	KCNG2
chr21	47609037	47648738	NM_002340	0.0593	-	LSS
chr11	20409075	20530879	NM_001145166	0.05937	+	PRMT3
chr2	105977282	106015575	NM_001039492	0.05956	-	FHL2
chr7	23719748	23742269	NM_199136	0.0596	+	FAM221A
chr1	156776034	156785939	NM_001161443	0.05965	-	SH2D2A
chr7	72716513	72722864	NM_001168348	0.05972	-	NSUN5
chr17	27232270	27278508	NM_001033561	0.05975	-	PHF12
chr3	49396578	49449526	NM_001664	0.0598	-	RHOA
chr11	66202549	66206310	NM_170738	0.05983	-	MRPL11
chr1	54519273	54565416	NM_153035	0.05983	+	TCEANC2
chr16	30710461	30751450	NM_006662	0.05987	+	SRCAP
chr7	150026937	150029811	NM_138434	0.05989	+	C7orf29
chr3	124801479	124931609	NM_024628	0.05989	-	SLC12A8
chr5	154092461	154197163	NM_015315	0.05994	+	LARP1
chr1	109289284	109352148	NM_007269	0.06001	+	STXBP3
chr20	54967573	54979582	NM_001324	0.06008	+	CSTF1
chr4	185308875	185395726	NM_002199	0.06019	-	IRF2
chr6	80714321	80752244	NM_003318	0.06031	+	TTK
chr14	69517636	69619914	NM_003861	0.06034	-	DCAF5
chr3	49711434	49720934	NM_001640	0.06037	+	APEH
chrX	129040096	129063738	NM_001166221	0.06057	+	UTP14A
chr11	67033904	67054029	NM_001619	0.06069	+	ADRBK1
chr19	6413118	6424822	NM_003685	0.06085	-	KHSRP
chr21	47649157	47671604	NR_002776	0.06087	+	MCM3AP-AS1
chr14	73957643	73960105	NM_024644	0.06099	+	C14orf169
chr10	127408083	127452712	NM_001202438	0.06106	+	C10orf137
chr1	25757387	25826698	NM_018202	0.06109	+	TMEM57
chr12	58005217	58011028	NM_182947	0.06125	+	ARHGEF25
chr12	58013692	58019934	NM_133489	0.06128	+	SLC26A10
chr4	95129234	95212443	NR_045644	0.06129	+	SMARCAD1
chr11	111652918	111742305	NM_001077690	0.06145	-	ALG9
chr19	4675243	4723855	NM_139159	0.06145	-	DPP9
chr1	220960038	220987741	NM_022746	0.06164	+	MARCH1
chrX	48755538	48760420	NM_005710	0.06176	+	PQBP1
chr6	24426061	24489850	NM_001503	0.06187	-	GPLD1
chr1	24292936	24306953	NM_001191006	0.06193	-	SRSF10
chrX	48398074	48420997	NM_002536	0.06201	+	TBC1D25
chr12	57403780	57410344	NM_013251	0.06202	-	TAC3
chr6	99282579	99286666	NM_005604	0.06204	+	POU3F2
chr12	122688227	122692084	NM_030765	0.06217	+	B3GNT4
chr15	85291817	85349663	NM_014630	0.06221	+	ZNF592
chr1	62208148	62629591	NM_176877	0.06239	+	INADL
chr5	134240809	134298336	NM_032151	0.0624	+	PCBD2
chr6	31638727	31640227	NM_021221	0.06249	+	LY6G5B
chrY	15016698	15032390	NM_004660	0.0625	+	DDX3Y
chr9	127704887	127905838	NM_001144877	0.0625	-	SCAI
chr10	63952952	64028466	NM_145307	0.06259	-	RTKN2
chr5	64813592	64858995	NM_001267038	0.06266	-	CENPK
chr1	114935398	115053781	NM_033020	0.06266	-	TRIM33
chr5	14581890	14616287	NM_019018	0.06267	+	FAM105A
chr3	197477260	197511317	NR_027840	0.06269	+	FYTTD1
chrX	70338405	70362304	NM_005120	0.06279	+	MED12
chr17	76967334	76976061	NM_005567	0.06287	-	LGALS3BP
chr3	127771211	127790526	NM_013336	0.06291	+	SEC61A1
chr22	31090792	31303811	NM_030758	0.06306	+	OSBP2
chr11	94150468	94227040	NM_005591	0.06308	-	MRE11A
chr5	68710938	68737890	NM_001038603	0.06337	+	MARVELD2
chr19	52617652	52643191	NM_178523	0.06344	-	ZNF616
chr17	8271972	8274858	NM_213597	0.06351	-	KRBA2
chr5	137475458	137514358	NM_139199	0.06369	-	BRD8
chr2	98262520	98264657	NM_001862	0.06384	+	COX5B
chr17	52978051	53039328	NM_005486	0.06389	+	TOM1L1
chr1	247463621	247495045	NM_032752	0.06402	-	ZNF496
chr18	48700919	48724051	NM_016626	0.06405	-	MEX3C
chr8	99129520	99172069	NM_001145861	0.06412	+	POP1
chr10	121652084	121704170	NM_007190	0.06413	+	SEC23IP
chr20	45313003	45318276	NM_033550	0.06421	-	TP53RK
chr19	58211809	58220579	NM_001085384	0.06432	-	ZNF154
chr8	144718182	144735900	NM_001261843	0.06434	+	ZNF623
chr15	76135621	76193388	NM_173469	0.06446	+	UBE2Q2
chr3	44666510	44686752	NM_006991	0.06448	+	ZNF197
chr6	111303290	111346794	NM_032194	0.06454	+	RPF2
chr19	10332108	10341948	NM_004230	0.06455	-	S1PR2
chr1	156182778	156209868	NM_001199654	0.06456	+	PMF1
chr11	92880849	92931095	NM_152313	0.0648	-	SLC36A4
chr6	24705089	24719403	NM_030939	0.06482	-	C6orf62
chr1	156785541	156851642	NM_001007792	0.06485	+	NTRK1
chr14	21966281	21979457	NM_019852	0.06497	-	METTL3
chr1	45316193	45452394	NM_001261418	0.065	-	EIF2B3
chr5	179041178	179050722	NM_005520	0.06513	-	HNRNPH1
chr3	160473995	160788817	NM_139245	0.06517	+	PPM1L
chr13	41363546	41386596	NM_014252	0.06518	+	SLC25A15
chr10	101088855	101154087	NM_020348	0.06519	+	CNNM1
chr21	27096790	27107965	NM_001003696	0.06524	-	ATP5J
chr1	84335056	84464833	NM_024686	0.06529	-	TTLL7
chr7	139723548	139763521	NM_022750	0.06545	-	PARP12
chr2	113495443	113522254	NM_152515	0.06548	-	CKAP2L
chr10	3109711	3178997	NM_002627	0.06555	+	PFKP
chr2	190306158	190340264	NM_032168	0.06559	+	WDR75
chr8	37888019	37917883	NM_004095	0.06562	+	EIF4EBP1
chr12	3000032	3050306	NM_001160408	0.06566	+	TULP3
chr7	108210188	108215294	NM_012328	0.06567	+	DNAJB9
chr7	47314751	47621742	NM_022748	0.06567	-	TNS3
chr14	58894102	59015549	NM_001244191	0.0658	+	KIAA0586
chr1	64059479	64125916	NM_001172819	0.06597	+	PGM1
chr1	193028551	193055115	NR_033393	0.06599	+	TROVE2
chr10	12237960	12292589	NM_006023	0.06601	+	CDC123
chr11	108028118	108093365	NM_002519	0.06604	-	NPAT
chrX	24001832	24045303	NM_030624	0.06612	-	KLHL15
chr10	105253734	105352309	NM_004210	0.06632	+	NEURL
chr6	43479564	43484728	NM_015388	0.06639	-	YIPF3
chr20	35974556	36033821	NM_198291	0.06648	+	SRC
chr19	11257830	11266484	NM_182513	0.06649	-	SPC24
chr12	11802787	12048325	NM_001987	0.06652	+	ETV6
chr17	40985158	40995777	NM_005789	0.06657	+	PSME3
chr2	44395999	44458611	NM_177969	0.06662	+	PPM1B
chr6	109761930	109765122	NM_003080	0.06663	+	SMPD2
chr8	95938199	95961615	NM_001135733	0.06663	-	TP53INP1
chr3	194123402	194188968	NM_024524	0.06667	-	ATP13A3
chr1	235710984	235813293	NM_001098722	0.06686	-	GNG4
chr3	142315228	142432505	NM_001145319	0.06687	+	PLS1
chr8	48872762	48890719	NM_005914	0.06698	+	MCM4
chr17	39958204	39968451	NM_006455	0.06699	-	LEPREL4
chr1	201708962	201796102	NM_001167738	0.0672	+	NAV1
chr5	141380233	141392620	NM_005471	0.06727	-	GNPDA1
chr12	111843751	111889427	NM_005475	0.06729	+	SH2B3
chr6	44266462	44281063	NM_020745	0.06745	-	AARS2
chr8	105501458	105601252	NM_013437	0.06786	-	LRP12
chr21	41384342	42219039	NM_001389	0.06794	-	DSCAM
chrX	62567106	62571218	NM_001012968	0.06802	-	SPIN4
chr18	57567191	57571538	NM_021127	0.06804	+	PMAIP1
chr2	71213067	71222001	NM_144582	0.06809	-	TEX261
chr17	56566892	56595251	NM_004687	0.0682	-	MTMR4
chr19	53471503	53496784	NR_003578	0.06829	-	ZNF702P
chr9	4662293	4665272	NM_203453	0.0683	+	PPAPDC2
chr12	54393876	54397120	NM_006897	0.06833	+	HOXC9
chr8	104311058	104345094	NM_003506	0.06853	+	FZD6
chr22	50247496	50283726	NM_014838	0.0686	+	ZBED4
chr4	15471488	15603180	NM_001080522	0.06867	+	CC2D2A
chr14	58711522	58738727	NM_002788	0.06867	+	PSMA3
chr10	26986594	27035726	NM_014317	0.06877	+	PDSS1
chr7	148844559	148880118	NM_170686	0.06885	+	ZNF398
chr14	50709151	50778947	NM_024884	0.06912	-	L2HGDH
chr22	39260247	39268258	NM_014292	0.06916	-	CBX6
chr14	91737666	91884188	NM_001080414	0.06919	-	CCDC88C
chr5	36192693	36242258	NM_153013	0.06926	-	NADKD1
chr5	95726039	95767863	NM_001177875	0.06926	-	PCSK1
chr2	85198230	85286595	NM_020122	0.06937	+	KCMF1
chr11	76839315	76926286	NM_001127180	0.06937	+	MYO7A
chr1	155290639	155300909	NM_001105203	0.06949	+	RUSC1
chr12	56414688	56432219	NM_022465	0.06951	+	IKZF4
chr15	75192327	75199462	NM_020447	0.06958	-	FAM219B
chr1	54665839	54684056	NM_016491	0.06961	+	MRPL37
chrX	153656977	153664862	NM_001183	0.06963	+	ATP6AP1
chr17	72766685	72772470	NM_015654	0.06963	-	NAT9
chr3	9834178	9848789	NM_001024959	0.06967	+	ARPC4
chr3	192514604	192635950	NM_178496	0.06971	-	MB21D2
chr17	30771480	30810337	NM_001270482	0.06977	+	PSMD11
chr1	150190716	150208504	NM_001136478	0.06978	-	ANP32E
chr14	77893017	77923983	NM_001193315	0.06978	-	VIPAS39
chr19	30302900	30315215	NM_001238	0.06987	+	CCNE1
chr3	56654159	56717135	NM_001112736	0.07017	-	FAM208A
chr11	9595227	9611313	NM_003390	0.07026	+	WEE1
chr3	140660661	140698785	NM_001104647	0.07031	+	SLC25A36
chr11	7686325	7694821	NM_016229	0.07038	-	CYB5R2
chr5	150273953	150284545	NM_001172831	0.07059	-	ZNF300
chrX	70459473	70475047	NM_001171162	0.07064	-	ZMYM3
chr7	35672269	35734772	NM_022373	0.0707	-	HERPUD2
chr10	75135188	75173841	NM_001156	0.07073	-	ANXA7
chr19	1086577	1095391	NM_002695	0.07073	-	POLR2E
chr1	90460677	90472000	NM_182975	0.07087	+	ZNF326
chrX	47004616	47046214	NM_001204468	0.07095	+	RBM10
chr1	39456915	39471737	NM_001136275	0.07103	+	AKIRIN1
chr19	35759895	35770718	NM_003367	0.07109	+	USF2
chr1	59762624	60228402	NM_018291	0.07117	+	FGGY
chr22	50919984	50924866	NM_024866	0.07124	+	ADM2
chr11	118230295	118269926	NM_001204077	0.0713	+	UBE4A
chr16	15131714	15149833	NM_173474	0.07136	-	NTAN1
chr6	30695510	30710453	NM_005803	0.07142	-	FLOT1
chr5	140372	190087	NM_052909	0.07163	+	PLEKHG4B
chr5	175773065	175788809	NM_020444	0.07166	-	KIAA1191
chr11	6701615	6704632	NM_022061	0.07166	-	MRPL17
chr20	1349620	1373816	NM_000801	0.07169	-	FKBP1A
chr20	54944444	54967351	NM_198433	0.07192	-	AURKA
chr11	8932700	8941626	NM_001206648	0.07198	+	AKIP1
chr13	21727733	21750741	NM_001166017	0.07203	-	SKA3
chrX	153060018	153063967	NM_006280	0.07203	+	SSR4
chr7	75625654	75677321	NM_016086	0.07226	-	STYXL1
chr7	151722777	151819427	NM_022087	0.07227	+	GALNT11
chr4	666224	668127	NM_007100	0.07232	-	ATP5I
chr12	124196864	124246301	NM_012463	0.07233	+	ATP6V0A2
chr7	95749531	95951459	NM_014251	0.07235	-	SLC25A13
chr15	49462421	49622002	NM_002044	0.07245	+	GALK2
chr1	3728644	3773797	NM_014704	0.07249	-	CEP104
chr3	184017021	184026840	NM_002808	0.07265	+	PSMD2
chr12	95867821	95909613	NM_006838	0.0727	+	METAP2
chr15	91447419	91465815	NM_006122	0.07271	+	MAN2A2
chr2	86333304	86369280	NM_017952	0.07272	+	PTCD3
chrX	14024844	14048035	NM_017856	0.07279	-	GEMIN8
chr21	44073861	44195618	NM_002606	0.07282	+	PDE9A
chr11	111473169	111597632	NM_015191	0.07287	+	SIK2
chr19	48741517	48759203	NM_001184904	0.07289	-	CARD8
chr11	77327195	77348851	NM_001293	0.07291	-	CLNS1A
chr7	73498106	73536855	NM_002314	0.07292	+	LIMK1
chr18	22641887	22932214	NM_015461	0.07301	-	ZNF521
chr4	166300096	166419482	NM_001873	0.07305	+	CPE
chr6	79910961	79944455	NM_004242	0.07309	-	HMGN3
chr5	61601988	61683011	NM_004520	0.07313	+	KIF2A
chr3	113666747	113681827	NM_173570	0.07313	+	ZDHHC23
chr1	87328127	87380107	NM_004261	0.07315	-	SEP15
chr17	55055467	55084129	NM_021626	0.07317	+	SCPEP1
chr21	41029253	41034815	NM_033173	0.07324	+	B3GALT5
chr11	118478305	118528748	NM_001144759	0.07341	+	PHLDB1
chr15	25230006	25233379	NR_022008	0.0735	+	PAR5
chr1	9908333	9970316	NM_020248	0.0737	-	CTNNBIP1
chr12	112280278	112331228	NM_003668	0.07373	+	MAPKAPK5
chr5	54603575	54721409	NM_015360	0.07386	+	SKIV2L2
chr7	18535368	19036992	NM_178423	0.0739	+	HDAC9
chr5	179921416	180005353	NM_015455	0.07393	+	CNOT6
chr2	173420778	173463862	NM_002610	0.07393	+	PDK1
chr1	32930657	32953459	NM_001145720	0.07394	+	ZBTB8B
chr17	27082995	27169841	NM_018182	0.07401	-	FAM222B
chr6	35800810	35888957	NR_034069	0.07406	-	SRPK1
chr12	64660762	64784345	NM_001099676	0.07407	-	C12orf56
chr2	75873908	75889334	NM_014763	0.0742	+	MRPL19
chr1	236958580	237067281	NM_000254	0.0743	+	MTR
chr19	24269975	24312654	NM_203282	0.07437	+	ZNF254
chr3	44626455	44637557	NM_173658	0.07443	+	ZNF660
chr14	74526871	74551196	NM_005589	0.07444	-	ALDH6A1
chr11	85668213	85780139	NM_001206946	0.07449	-	PICALM
chr12	110011499	110035071	NM_000431	0.0745	+	MVK
chr4	185676748	185747215	NM_001995	0.07451	-	ACSL1
chr7	44873212	44887725	NM_012412	0.07465	-	H2AFV
chr11	77589765	77705717	NM_033547	0.07469	-	INTS4
chrX	153051220	153059978	NM_004135	0.0747	-	IDH3G
chr22	30950623	30960876	NM_004861	0.07474	-	GAL3ST1
chr18	2571509	2616634	NM_006101	0.07475	+	NDC80
chr1	231041986	231114618	NM_001122835	0.07487	-	TTC13
chr2	152657479	152685009	NM_177985	0.07489	-	ARL5A
chr15	47476402	48066420	NM_001198999	0.075	+	SEMA6D
chr4	39699663	39784410	NM_001111113	0.0752	+	UBE2K
chr16	46693588	46723144	NM_018206	0.07525	-	VPS35
chrX	133507341	133562822	NM_001015877	0.07537	+	PHF6
chrX	153991030	154005964	NM_001363	0.07539	+	DKC1
chr3	179280707	179306193	NM_178042	0.07553	+	ACTL6A
chr11	16809206	17035963	NM_175058	0.07553	-	PLEKHA7
chr17	12894928	12921381	NM_001165962	0.07567	-	ELAC2
chr5	138089106	138270723	NM_001903	0.07573	+	CTNNA1
chr16	71678851	71748704	NM_015020	0.07577	-	PHLPP2
chr19	56088890	56092211	NM_152600	0.07583	-	ZNF579
chr11	118618472	118661972	NM_004397	0.07607	-	DDX6
chr2	128492953	128568761	NM_001006623	0.07612	-	WDR33
chr10	121332977	121356541	NM_003252	0.07622	-	TIAL1
chr10	46111038	46168251	NM_001128324	0.07623	-	ZFAND4
chr17	2319347	2415200	NM_024086	0.07632	-	METTL16
chr8	19674917	19709586	NM_018142	0.07634	+	INTS10
chr3	48663155	48672926	NM_022911	0.07647	-	SLC26A6
chr19	55555691	55580914	NM_138412	0.07649	-	RDH13
chr12	133302253	133338451	NM_015114	0.07663	-	ANKLE2
chr16	11641577	11681322	NR_024320	0.07666	-	LITAF
chr14	93799564	94173689	NM_020818	0.07669	+	UNC79
chr5	60047615	60140101	NM_024930	0.07679	-	ELOVL7
chr19	41903693	41930910	NM_001164783	0.07696	+	BCKDHA
chr7	103112230	103629963	NM_173054	0.07713	-	RELN
chr1	23636275	23670853	NM_005826	0.07715	-	HNRNPR
chr13	113139327	113242481	NM_006322	0.07732	-	TUBGCP3
chr2	114647536	114716167	NM_005721	0.07744	+	ACTR3
chr16	58059281	58080804	NM_002428	0.07751	+	MMP15
chr19	11708234	11729974	NM_145295	0.07754	+	ZNF627
chr22	29655843	29663914	NM_012265	0.07765	-	RHBDD3
chr16	71893582	71918093	NM_001201552	0.07773	-	ZNF821
chr17	42785975	42829636	NM_145663	0.07777	+	DBF4B
chr1	159997461	160001783	NM_145167	0.07777	-	PIGM
chr12	89813497	89919344	NM_001199777	0.07802	-	POC1B
chr5	137620958	137667516	NM_001790	0.07814	-	CDC25C
chr18	5143671	5197255	NM_001145194	0.07819	-	C18orf42
chr8	26435339	26515693	NM_001386	0.07826	+	DPYSL2
chr9	132934856	132999583	NM_014286	0.07836	+	NCS1
chr12	69979461	69995357	NM_001198842	0.07843	+	CCT2
chr7	97481428	97501477	NM_133436	0.07845	-	ASNS
chrX	71424506	71458858	NM_017669	0.0786	-	ERCC6L
chr4	106967232	107237423	NM_001163437	0.07873	-	TBCK
chr9	123151146	123342437	NM_018249	0.07876	-	CDK5RAP2
chr9	20344967	20622514	NM_004529	0.07877	-	MLLT3
chr1	1337275	1342693	NM_017971	0.07883	-	MRPL20
chr12	53905842	54020199	NM_006856	0.07908	-	ATF7
chr6	108362612	108395941	NM_014028	0.07909	-	OSTM1
chr5	53813592	53842416	NM_001102575	0.07921	+	SNX18
chr10	99624756	99790585	NM_018058	0.07943	-	CRTAC1
chr10	88516395	88684945	NM_004329	0.07962	+	BMPR1A
chr4	25121626	25162204	NM_016955	0.07967	-	SEPSECS
chr22	41347350	41369019	NM_014248	0.07968	+	RBX1
chr7	141438120	141450288	NM_003143	0.07971	+	SSBP1
chr14	104095524	104152568	NM_005552	0.07991	+	KLC1
chr2	136597195	136634047	NM_005915	0.08005	-	MCM6
chrX	41192650	41209524	NM_001356	0.08016	+	DDX3X
chr4	79697531	79833341	NM_198892	0.08017	+	BMP2K
chr1	225589203	225615815	NM_002296	0.08017	-	LBR
chr6	117002366	117063030	NM_002269	0.0802	+	KPNA5
chr5	132202318	132204536	NM_014402	0.08023	+	UQCRQ
chr11	70244611	70282690	NM_138565	0.08052	+	CTTN
chr5	43444353	43483992	NM_022483	0.0806	-	C5orf28
chr1	40235196	40237020	NM_022120	0.08078	-	OXCT2
chr17	65987216	65989765	NM_181656	0.0808	-	C17orf58
chr2	203241049	203432474	NM_001204	0.08082	+	BMPR2
chr3	160153290	160167626	NM_173084	0.08089	-	TRIM59
chr19	9938555	9940797	NM_001048241	0.081	+	UBL5
chr4	84382093	84406290	NM_139076	0.08109	-	FAM175A
chr7	21467688	21554151	NM_003112	0.08116	+	SP4
[truncated: 194 more rows]

## Sheet: EP400 ChIP_shEP400-1
Chroms	txStart	txEnd	refseqID	rank product	Strands	GeneSymbol
chr1	156711898	156721543	NM_004494	1.253e-06	-	HDGF
chr9	35673914	35681154	NM_001216	1.504e-05	+	CA9
chr2	9724105	9771106	NM_006826	3.884e-05	-	YWHAQ
chr2	149632791	149883273	NM_004522	3.951e-05	+	KIF5C
chr17	27071022	27077976	NM_004295	5.207e-05	+	TRAF4
chr17	79890268	79894968	NM_006907	7.581e-05	-	PYCR1
chr1	17733250	17766250	NM_018715	7.602e-05	-	RCC2
chr15	41221530	41231258	NM_019074	7.957e-05	+	DLL4
chr17	7143737	7145753	NM_007278	9.137e-05	-	GABARAP
chr5	176883613	176899871	NM_080881	9.147e-05	-	DBN1
chr17	4848944	4852381	NM_005022	0.0001142	-	PFN1
chr1	40365283	40367687	NM_005376	0.0001462	-	MYCL1
chr17	79910382	79919057	NM_178493	0.0001483	-	NOTUM
chr17	27051365	27053230	NM_138463	0.0001508	-	TLCD1
chr17	79989531	79992080	NM_005052	0.0001515	+	RAC3
chr17	27041298	27045286	NM_001144943	0.0001545	-	RAB34
chr19	917341	921015	NM_032551	0.000173	+	KISS1R
chr11	64011950	64014413	NM_138689	0.0001859	-	PPP1R14B
chr19	16187134	16213813	NM_003290	0.0002143	+	TPM4
chr9	34634719	34637768	NM_005866	0.0002354	-	SIGMAR1
chr17	7138346	7142825	NM_024297	0.0002898	-	PHF23
chr1	154975105	154991001	NM_001252406	0.0002901	+	ZBTB7B
chr9	139567594	139581911	NM_001012727	0.0002913	-	AGPAT2
chr17	43971747	44105699	NM_016834	0.0003069	+	MAPT
chr2	216974019	217071016	NM_021141	0.0003081	+	XRCC5
chr4	77870894	77959768	NM_018243	0.0003199	+	SEPT11
chr19	46010687	46030240	NM_003370	0.0003241	+	VASP
chr14	20923289	20925931	NM_001244249	0.0003362	+	APEX1
chr8	120220609	120257914	NM_052886	0.0003615	+	MAL2
chr16	67465035	67471454	NM_000196	0.0003697	+	HSD11B2
chr15	90931472	91045475	NM_003870	0.0003989	+	IQGAP1
chr11	62360674	62369312	NM_004739	0.000412	-	MTA2
chr1	40306705	40349177	NM_017646	0.0004243	-	TRIT1
chr14	77924372	77935815	NM_012111	0.0004395	+	AHSA1
chr11	65339819	65341669	NM_152832	0.0004401	+	FAM89B
chr12	7053202	7055165	NM_138425	0.0004525	+	C12orf57
chr11	63678692	63684316	NM_173587	0.0004615	-	RCOR2
chr1	120254418	120286849	NM_006623	0.0005433	+	PHGDH
chr12	124069075	124082688	NM_006815	0.0005451	+	TMED2
chr12	132434464	132565011	NM_015409	0.0005539	+	EP400
chr17	7163221	7166264	NM_001307	0.0005789	-	CLDN7
chr17	4854383	4860426	NM_001976	0.000608	+	ENO3
chr5	176829138	176836577	NM_000505	0.0006134	-	F12
chr16	89989686	90002505	NM_006086	0.0006228	+	TUBB3
chr1	156737273	156770609	NM_005973	0.0006652	+	PRCC
chr10	121588915	121633140	NM_001256379	0.0006739	-	MCMBP
chrX	48316926	48328644	NM_033518	0.0007273	-	SLC38A5
chr16	85711279	85722588	NM_016095	0.0007307	-	GINS2
chr17	42269172	42275529	NM_001098833	0.000737	-	ATXN7L3
chr17	7128660	7137863	NM_004422	0.0007462	-	DVL2
chr17	6347734	6354385	NM_001195228	0.0007533	+	FAM64A
chr12	7074514	7079916	NM_001144831	0.0007574	-	PHB2
chr2	102314164	102511152	NM_001242560	0.0007873	+	MAP4K4
chr17	7760002	7761172	NM_032356	0.0008216	-	LSMD1
chr3	27414211	27525911	NM_001258379	0.0008249	-	SLC4A7
chr19	59067078	59070343	NM_003969	0.0008302	-	UBE2M
chr5	176853686	176869850	NM_001004106	0.0008715	+	GRK6
chr7	130126187	130146138	NM_001253902	0.0008788	+	MEST
chr8	95653363	95719694	NM_017697	0.0009259	+	ESRP1
chr11	118914895	118927925	NM_001130991	0.0009502	-	HYOU1
chr19	12911426	12912694	NM_181738	0.0009837	-	PRDX2
chr4	99992129	100009931	NM_000671	0.0009859	-	ADH5
chr20	55743808	55841707	NM_001719	0.001001	-	BMP7
chr3	183960116	183967313	NM_001006941	0.001044	-	ALG3
chr17	73131343	73150774	NM_001002033	0.001058	-	HN1
chr21	44473300	44496040	NM_000071	0.001076	-	CBS
chr16	23568861	23585710	NM_019116	0.001092	+	UBFD1
chrX	134184962	134186221	NM_001078172	0.001132	-	FAM127B
chr17	54911459	54946036	NM_003647	0.001139	+	DGKE
chrX	24073064	24096927	NM_001415	0.001165	+	EIF2S3
chr9	117349993	117361152	NM_004888	0.001184	+	ATP6V1G1
chr19	12917427	12924462	NM_006397	0.001198	+	RNASEH2A
chr17	7761063	7765600	NM_144607	0.001231	+	CYB5D1
chr1	155023747	155035252	NR_048579	0.001239	+	ADAM15
chr19	13049413	13055304	NM_004343	0.001246	+	CALR
chr17	74381288	74383941	NM_001142602	0.001269	+	SPHK1
chr12	6456008	6484390	NM_001159576	0.00128	-	SCNN1A
chr16	2525146	2555734	NM_020705	0.001303	+	TBC1D24
chr1	156030965	156040295	NM_020387	0.001321	+	RAB25
chrX	77385244	77395179	NM_015975	0.001322	-	TAF9B
chr12	52445185	52453291	NM_002135	0.001333	+	NR4A1
chr16	31102174	31106276	NM_206824	0.001343	-	VKORC1
chr16	56642477	56643409	NM_005953	0.001358	+	MT2A
chr12	56521985	56538460	NM_015292	0.001378	+	ESYT1
chr1	153931587	153940188	NM_014437	0.001383	-	SLC39A1
chr14	24605377	24608176	NM_006263	0.001387	+	PSME1
chr5	132211070	132299354	NM_014423	0.0014	-	AFF4
chr20	5107406	5178533	NM_003818	0.001417	+	CDS2
chr3	48445260	48470872	NM_002673	0.001421	-	PLXNB1
chr17	4840425	4843462	NM_003562	0.001431	-	SLC25A11
chr1	90287479	90401989	NM_018103	0.001458	+	LRRC8D
chr12	2904107	2914587	NM_002014	0.001484	+	FKBP4
chr6	44214848	44221614	NM_007355	0.001495	+	HSP90AB1
chr15	69070874	69113261	NM_006305	0.001509	-	ANP32A
chr12	57916658	57923931	NM_052897	0.001531	+	MBD6
chr12	109038886	109125295	NM_014325	0.001545	-	CORO1C
chr12	49578577	49583107	NM_001270399	0.001549	-	TUBA1A
chr5	179224597	179233952	NM_014275	0.001566	-	MGAT4B
chr17	79981279	79989027	NM_144999	0.001592	+	LRRC45
chr9	123617930	123639606	NM_015651	0.001593	-	PHF19
chr17	7571719	7590868	NM_001126118	0.001602	-	TP53
chr17	61627821	61671642	NM_005828	0.001619	+	DCAF7
chr2	74688183	74692537	NM_001146158	0.001631	-	MOGS
chr16	69141442	69151570	NM_005329	0.00164	+	HAS3
chr9	140172279	140177093	NM_017723	0.001673	+	TOR4A
chr11	118964584	118966177	NM_002105	0.001683	-	H2AFX
chr17	57232859	57284070	NM_018304	0.001702	+	PRR11
chr12	98909350	98929412	NM_003276	0.001718	+	TMPO
chr1	61547533	61928460	NM_001145512	0.001731	+	NFIA
chr1	151032150	151040973	NM_006818	0.001752	+	MLLT11
chr9	14081841	14314045	NM_005596	0.001799	-	NFIB
chr12	31433519	31479159	NM_001135812	0.001847	-	FAM60A
chr17	48556189	48563336	NM_018346	0.00185	+	RSAD1
chr1	32573643	32642168	NM_012316	0.001883	+	KPNA6
chr12	49521566	49525304	NM_006082	0.001886	-	TUBA1B
chr12	58141509	58146230	NM_000075	0.001931	-	CDK4
chr16	30935895	30960104	NM_001099784	0.001959	+	FBXL19
chr17	34851598	34891305	NM_001163735	0.001972	-	MYO19
chr2	20232410	20251789	NM_014713	0.001975	-	LAPTM4A
chr1	154955769	154965587	NM_001184891	0.001977	+	FLAD1
chr17	7211287	7215782	NM_001143761	0.001998	+	EIF5A
chr20	20348764	20351592	NM_002196	0.002033	+	INSM1
chr6	30688156	30693195	NM_178014	0.002069	+	TUBB
chr1	65613512	65697828	NM_001005353	0.002098	+	AK4
chr2	131862419	131907425	NM_001267063	0.002104	+	PLEKHB2
chr1	203274663	203278729	NM_006763	0.002107	+	BTG2
chr11	62392297	62414104	NM_198334	0.002117	-	GANAB
chr21	27252860	27543138	NM_001136129	0.002123	-	APP
chr5	176732500	176739292	NM_001142935	0.002127	-	MXD3
chr10	15117473	15130775	NM_001039844	0.002152	-	ACBD7
chr1	162467594	162499419	NM_175866	0.002162	+	UHMK1
chr16	2047767	2059763	NM_178167	0.002165	-	ZNF598
chr1	45792544	45794346	NM_032756	0.002194	+	HPDL
chr8	98787808	98864830	NM_018407	0.002271	+	LAPTM4B
chr4	159587830	159593202	NM_001008393	0.00229	-	C4orf46
chr6	75962637	75994632	NM_018247	0.002299	-	TMEM30A
chr19	42734337	42746736	NM_019884	0.002341	-	GSK3A
chr16	67218281	67224107	NM_178516	0.002357	-	EXOC3L1
chr2	177028804	177037826	NM_006898	0.002357	+	HOXD3
chr1	185265521	185286461	NM_006469	0.00236	-	IVNS1ABP
chr17	49230919	49239450	NM_000269	0.002369	+	NME1
chr22	42372930	42394225	NM_145733	0.002399	+	SEPT3
chr3	38495789	38534633	NM_001106	0.002412	+	ACVR2B
chr17	79976578	79980773	NM_144998	0.002417	-	STRA13
chr4	2819911	2842823	NM_001145856	0.002442	+	SH3BP2
chr11	118443101	118473747	NM_001655	0.002447	+	ARCN1
chr5	174905513	174955621	NM_022754	0.002452	+	SFXN1
chr7	75931874	75933614	NM_001540	0.002459	+	HSPB1
chr1	155216995	155225274	NM_198264	0.00248	-	FAM189B
chr19	14519609	14530195	NM_005804	0.002489	-	DDX39A
chr1	32799429	32801840	NM_023009	0.002502	-	MARCKSL1
chr20	34236846	34252878	NM_001198840	0.002506	-	RBM12
chr5	126626455	126796910	NM_001256545	0.002511	+	MEGF10
chr17	73885040	73893084	NM_173547	0.002524	-	TRIM65
chr17	79993756	79995573	NM_016286	0.002532	-	DCXR
chr20	34213952	34252859	NR_037188	0.002537	-	CPNE1
chr15	52043757	52108558	NM_014548	0.002557	+	TMOD2
chr7	2671602	2704436	NM_025250	0.002563	+	TTYH3
chr10	104183001	104192423	NM_024040	0.002567	-	CUEDC2
chr1	44444873	44456843	NM_003780	0.002576	+	B4GALT2
chr17	79801033	79818544	NM_000918	0.002646	-	P4HB
chr11	832951	838835	NM_001039490	0.002654	+	CD151
chr16	4307186	4323001	NM_003223	0.002694	-	TFAP4
chr7	77428108	77553500	NM_001127360	0.002717	+	PHTF2
chr22	39130718	39152024	NM_001199579	0.002733	-	SUN2
chr10	12110933	12165224	NM_018706	0.002754	+	DHTKD1
chr11	134118172	134123260	NM_001037305	0.002761	-	THYN1
chr7	10971579	10979813	NM_002489	0.002776	-	NDUFA4
chr16	29817854	29822504	NM_002383	0.002785	+	MAZ
chr8	71485452	71520694	NM_014294	0.002787	-	TRAM1
chr10	75002581	75007025	NM_015190	0.002802	-	DNAJC9
chr1	156041803	156051789	NM_001093725	0.002814	-	MEX3A
chr2	242255280	242293441	NM_004404	0.002838	+	SEPT2
chr6	30594612	30612448	NM_024909	0.002864	+	ATAT1
chr12	122150657	122219974	NM_001080825	0.00288	+	TMEM120B
chr1	1477052	1510262	NM_014188	0.002893	-	SSU72
chr4	2249159	2263739	NM_006454	0.003005	-	MXD4
chr17	79860776	79869340	NM_001184917	0.003009	-	PCYT2
chr17	35441926	35766902	NM_198834	0.003077	-	ACACA
chr8	93895757	93978265	NM_001191035	0.00308	-	TRIQK
chr1	60280532	60342050	NM_015888	0.003109	+	HOOK1
chr11	208529	215110	NM_021932	0.003143	+	RIC8A
chr15	44119111	44160617	NM_001167941	0.003165	+	WDR76
chr10	103911932	103923627	NM_004741	0.003167	+	NOLC1
chr3	12045861	12227226	NM_003178	0.00317	+	SYN2
chr10	71812356	71872040	NM_018649	0.003186	+	H2AFY2
chr11	13690205	13753893	NM_032228	0.003233	+	FAR1
chr19	16296234	16302857	NM_014077	0.003284	+	FAM32A
chr9	136207754	136214972	NM_133640	0.003358	-	MED22
chr12	56555635	56583351	NM_001130420	0.003388	-	SMARCC2
chr19	47137332	47137939	NM_033258	0.003396	-	GNG8
chr17	40703983	40707232	NM_000413	0.0034	+	HSD17B1
chr5	175815783	175816751	NM_138820	0.003403	+	HIGD2A
chr4	57301914	57327534	NM_006452	0.003403	+	PAICS
chr7	100240725	100254084	NM_016188	0.003404	-	ACTL6B
chr14	75598170	75643349	NM_006827	0.003409	-	TMED10
chr5	134181657	134195425	NM_001135586	0.003454	+	C5orf24
chr1	166808723	166823709	NM_017542	0.003487	+	POGK
chr12	56546203	56551771	NM_002475	0.003492	+	MYL6B
chr6	36410543	36458315	NM_173562	0.0035	+	KCTD20
chr17	79825596	79828790	NM_001185077	0.003529	-	ARHGDIA
chr22	38203911	38212906	NM_014291	0.003545	+	GCAT
chr17	5344231	5372380	NM_020162	0.003569	-	DHX33
chr17	42282400	42297041	NM_014233	0.003589	-	UBTF
chr14	24641233	24649463	NM_005132	0.003603	+	REC8
chr12	56146246	56211540	NR_026722	0.003683	-	SARNP
chr6	32135982	32145888	NM_032741	0.003689	-	AGPAT1
chr19	39327027	39340617	NM_001533	0.003721	-	HNRNPL
chr15	44084574	44088287	NM_001199878	0.003733	+	SERF2
chr2	196521851	196602426	NM_020342	0.003806	+	SLC39A10
chr19	59024896	59030921	NM_032792	0.003819	-	ZBTB45
chr18	11851388	11854448	NM_020412	0.003849	+	CHMP1B
chr13	52986736	53024763	NM_016075	0.003876	-	VPS36
chr17	46048428	46059147	NM_176096	0.003883	+	CDK5RAP3
chr16	30968614	30995981	NM_014712	0.003968	+	SETD1A
chr9	100745488	100778224	NM_006401	0.004016	+	ANP32B
chr11	62369690	62380237	NM_153265	0.00403	-	EML3
chr6	52866097	52926600	NM_016513	0.004035	-	ICK
chr12	56119226	56122922	NM_001780	0.004037	-	CD63
chr15	101853222	102030187	NM_138320	0.004046	-	PCSK6
chr19	17434031	17445638	NM_020959	0.004083	-	ANO8
chr2	96778622	96781888	NM_000682	0.004091	-	ADRA2B
chr16	30418734	30429916	NM_016643	0.0041	+	ZNF771
chr2	154728425	155310489	NM_052917	0.004225	+	GALNT13
chr10	105148808	105156270	NM_032747	0.004242	-	USMG5
chr7	150068257	150071133	NM_014374	0.00425	+	REPIN1
chr3	158362316	158410360	NM_024996	0.004268	+	GFM1
chr19	17666510	17693965	NM_024656	0.004279	+	GLT25D1
chr15	42787503	42825259	NM_003825	0.004372	+	SNAP23
chr1	31886659	31907527	NM_018565	0.004426	+	SERINC2
chr10	104404251	104418076	NM_030912	0.004444	+	TRIM8
chr3	48730883	48754711	NM_001146179	0.004466	-	IP6K2
chrX	20024830	20135114	NM_001168466	0.004483	-	MAP7D2
chrX	47050198	47074527	NM_153280	0.004488	+	UBA1
chr1	43824625	43828873	NM_001255	0.00453	+	CDC20
chr11	134094560	134117686	NM_052875	0.004569	+	VPS26B
chr22	42470254	42475442	NM_001002034	0.004585	+	FAM109B
chr4	140637545	141075233	NM_018717	0.004587	-	MAML3
chr16	67197287	67203848	NM_001040667	0.00464	+	HSF4
chr11	2466220	2870340	NM_000218	0.004688	+	KCNQ1
chr8	145751602	145754458	NM_001001795	0.004712	-	C8orf82
chr1	155247373	155259638	NM_020897	0.004714	+	HCN3
chr7	99690403	99698380	NM_182776	0.004806	-	MCM7
chr3	53850323	53880420	NM_018397	0.004816	-	CHDH
chr6	32152509	32157963	NM_002586	0.00483	-	PBX2
chr1	38261159	38267278	NM_152496	0.004883	+	MANEAL
chr20	23614293	23618574	NM_000099	0.004946	-	CST3
chr3	38179968	38184512	NM_001172567	0.004982	+	MYD88
chr2	68405988	68479651	NM_000945	0.004985	-	PPP3R1
chr1	45976706	45987610	NM_181697	0.004986	-	PRDX1
chr16	30435018	30441373	NM_024096	0.004999	-	DCTPP1
chr21	45553493	45565605	NM_004649	0.005009	+	C21orf33
chr17	8377522	8534079	NM_001256012	0.005057	-	MYH10
chr1	167691186	167761156	NM_001146191	0.005064	+	MPZL1
chr2	86426555	86440477	NM_145644	0.005113	+	MRPL35
chr11	34073229	34124157	NM_005898	0.005125	+	CAPRIN1
chr10	104221169	104236802	NM_024789	0.005151	+	TMEM180
chr10	27484142	27531068	NR_024150	0.005166	-	ACBD5
chr19	18390562	18392432	NM_005354	0.005176	-	JUND
chr16	67226067	67232821	NM_001950	0.005181	+	E2F4
chr12	6976692	6980110	NM_000365	0.005204	+	TPI1
chr17	17714662	17740325	NM_001005291	0.005209	-	SREBF1
chr11	64018994	64036924	NM_001184883	0.005233	+	PLCB3
chr1	154300275	154323780	NM_020452	0.005253	+	ATP8B2
chr20	32290549	32308136	NM_007238	0.00526	-	PXMP4
chr1	52195485	52254891	NM_148905	0.005284	+	OSBPL9
chr11	65657874	65659106	NM_006848	0.00533	+	CCDC85B
chr1	155165378	155177772	NM_001252608	0.005335	-	THBS3
chr1	151313115	151319769	NM_000449	0.005341	-	RFX5
chr11	64085559	64089295	NM_012094	0.005347	+	PRDX5
chr6	44221837	44225283	NM_178148	0.00536	-	SLC35B2
chr8	145736666	145743210	NM_004260	0.005366	-	RECQL4
chr9	140135710	140138159	NM_006088	0.005395	+	TUBB4B
chr18	60790578	60986613	NM_000633	0.005405	-	BCL2
chr1	22379119	22417296	NM_044472	0.005459	+	CDC42
chr11	58346586	58389023	NM_001197051	0.005489	+	ZFP91
chr6	34206567	34214008	NM_145905	0.005496	+	HMGA1
chr2	177016112	177017949	NM_014621	0.005528	+	HOXD4
chr19	46268042	46272497	NM_175875	0.005546	-	SIX5
chr19	48885826	48894810	NM_006801	0.005549	-	KDELR1
chr10	105127723	105148822	NM_006951	0.005554	+	TAF5
chr11	61567096	61584529	NM_013402	0.005555	-	FADS1
chr1	39491966	39500308	NM_001184979	0.005597	+	NDUFS5
chr12	49658864	49667113	NM_032704	0.005659	+	TUBA1C
chr17	27206356	27224715	NM_004475	0.005683	-	FLOT2
chr19	14544165	14582679	NM_002741	0.005688	+	PKN1
chr14	64971291	65000408	NM_014950	0.005701	+	ZBTB1
chr16	31085742	31094833	NM_014699	0.005707	+	ZNF646
chr11	64052282	64056972	NM_001177358	0.005734	+	GPR137
chr6	101304178	101329224	NM_022091	0.005794	-	ASCC3
chr7	72848108	72850450	NM_003508	0.005826	+	FZD9
chr19	19976713	20004293	NM_021047	0.005879	+	ZNF253
chr7	5566778	5570232	NM_001101	0.005889	-	ACTB
chr6	30851860	30867933	NM_001954	0.005898	+	DDR1
chr11	10772810	10801290	NM_014633	0.005934	+	CTR9
chr19	46386865	46389376	NM_015649	0.005956	-	IRF2BP1
chr2	10923516	10952960	NM_005742	0.005959	-	PDIA6
chr12	123237370	123255953	NM_003677	0.006033	+	DENR
chr19	13255223	13260987	NM_003765	0.00605	-	STX10
chr14	21558204	21566808	NM_016423	0.006065	-	ZNF219
chr11	62430288	62439241	NM_024099	0.006197	-	C11orf48
chr14	24612573	24615855	NM_002818	0.006215	-	PSME2
chr11	65622284	65625804	NM_005507	0.006231	-	CFL1
chr2	219264477	219270664	NM_021198	0.006245	+	CTDSP1
chr22	43547519	43559248	NM_000714	0.006343	+	TSPO
chr16	31072163	31085641	NM_024706	0.006344	-	ZNF668
chr19	36705503	36729675	NM_001099639	0.006472	+	ZNF146
chr17	17921333	17942480	NM_145691	0.006475	-	ATPAF2
chr6	30667583	30685458	NM_014641	0.006497	-	MDC1
chr11	64002055	64006736	NM_003377	0.006508	+	VEGFB
chr12	56498102	56507694	NM_006191	0.006613	+	PA2G4
chr2	60684328	60780633	NM_022893	0.006618	-	BCL11A
chr10	75936246	76469061	NM_001202449	0.006642	+	ADK
chr16	30454951	30457224	NM_012248	0.006674	-	SEPHS2
chr19	12848305	12859137	NM_004317	0.006719	+	ASNA1
chr22	43265771	43411184	NM_001184970	0.006731	-	PACSIN2
chr11	66036055	66044963	NM_030981	0.006769	+	RAB1B
chr8	37654400	37701504	NM_032777	0.006774	+	GPR124
chr12	57849095	57851791	NM_031479	0.00678	+	INHBE
chr19	1609288	1652328	NM_003200	0.006813	-	TCF3
chr2	70314584	70316334	NM_006196	0.006859	+	PCBP1
chr6	32789609	32806547	NM_018833	0.006883	-	TAP2
chr6	44238479	44247182	NM_001137560	0.006927	+	TMEM151B
chr1	40420783	40435628	NM_001136493	0.006941	+	MFSD2A
chr2	47129008	47143251	NM_001171510	0.006957	-	MCFD2
chr9	130965662	131017527	NM_004408	0.006972	+	DNM1
chr13	39584001	39612252	NM_025138	0.006987	-	PROSER1
chr6	30655825	30658769	NM_007243	0.007028	-	NRM
chr1	223967594	224033674	NM_005426	0.007059	-	TP53BP2
chr16	447191	450754	NM_005009	0.007068	+	NME4
chr12	56708257	56710128	NM_001190991	0.007088	-	CNPY2
chr1	154947117	154951725	NR_024163	0.007106	+	CKS1B
chr16	420775	431950	NM_021259	0.007117	-	TMEM8A
chr2	26568953	26618759	NM_033505	0.00714	+	EPT1
chr15	75287875	75313836	NM_001178112	0.00715	+	SCAMP5
chr11	64556608	64570713	NM_004579	0.007159	-	MAP4K2
chr17	47778689	47785282	NM_005827	0.007166	-	SLC35B1
chr1	46092975	46152302	NM_021639	0.007217	-	GPBP1L1
chr3	33429828	33481897	NM_001128161	0.007292	-	UBP1
chr1	213031596	213072705	NM_014053	0.007316	+	FLVCR1
chr5	126112844	126172712	NM_001198557	0.007359	+	LMNB1
chr5	115779250	115910551	NM_020796	0.007426	-	SEMA6A
chr3	48788092	48885270	NM_004157	0.007473	-	PRKAR2A
chr2	96808907	96811179	NM_004418	0.00748	-	DUSP2
chr4	78978723	79367787	NM_001166133	0.007492	+	FRAS1
chr11	76061003	76091880	NM_004705	0.007495	-	PRKRIR
chr12	6957971	6960456	NM_031299	0.007499	-	CDCA3
chr5	70883114	70954530	NM_022132	0.007539	+	MCCC2
chr11	73386682	73472201	NM_002869	0.007559	-	RAB6A
chr12	56552044	56555366	NM_021019	0.007599	+	MYL6
chr12	124086671	124105482	NM_020936	0.007638	+	DDX55
chr19	11562142	11591803	NM_001420	0.007648	-	ELAVL3
chr18	33569791	33647373	NM_018170	0.007652	-	RPRD1A
chr17	76183397	76203782	NM_001145526	0.00771	+	AFMID
chr4	2845583	2931802	NM_014189	0.007711	+	ADD1
chr11	8060179	8127654	NM_003320	0.007735	+	TUB
chr7	140705960	140714781	NM_053035	0.007757	-	MRPS33
chr1	32697260	32707311	NR_026850	0.007765	-	MTMR9LP
chr6	31847536	31865464	NM_006709	0.00779	-	EHMT2
chr4	94750077	94751142	NM_005172	0.007821	+	ATOH1
chr17	662548	685571	NM_016080	0.007823	-	GLOD4
chr6	33267471	33282164	NM_003190	0.007841	-	TAPBP
chr12	569542	671058	NM_173593	0.007863	+	B4GALNT3
chr7	155293952	155326539	NM_001103176	0.007867	-	CNPY1
chr12	15773074	15942510	NM_004447	0.007913	-	EPS8
chr11	405715	417397	NM_021805	0.007944	-	SIGIRR
chr16	30899115	30905399	NM_004765	0.008034	-	BCL7C
chr8	145149959	145152428	NM_001916	0.008047	+	CYC1
chr3	150458909	150481263	NM_005067	0.008048	-	SIAH2
chr17	18012019	18083116	NM_016239	0.008073	+	MYO15A
chr4	75858284	75975325	NM_015393	0.008079	+	PARM1
chr15	51973549	52013223	NM_001165257	0.008137	+	SCG3
chr20	62588054	62601218	NM_020713	0.00814	-	ZNF512B
chr8	134467090	134584183	NM_173344	0.008148	-	ST3GAL1
chr11	134022336	134094426	NM_015261	0.008207	-	NCAPD3
chr9	139956578	139965028	NM_178448	0.008267	-	SAPCD2
chr2	176994467	176997423	NM_001199746	0.008339	+	HOXD8
chr16	68298418	68335726	NM_003983	0.008341	+	SLC7A6
chr1	155278538	155290457	NM_001135822	0.008356	+	FDPS
chr9	33252469	33264759	NM_001172415	0.00839	-	BAG1
chr18	34823007	35146000	NM_001025089	0.008482	-	CELF4
chr16	30996518	31000473	NM_001142778	0.008494	+	HSD3B7
chr18	33688493	33709357	NM_012319	0.008569	-	SLC39A6
chr12	131274144	131323819	NM_001980	0.008615	-	STX2
chr19	11200037	11244505	NM_001195799	0.008666	+	LDLR
chr19	2428162	2456966	NM_032737	0.008699	-	LMNB2
chr17	7123149	7128586	NM_000018	0.008701	+	ACADVL
chr2	227596032	227663506	NM_005544	0.008706	-	IRS1
chr2	85766100	85772403	NM_005911	0.008706	+	MAT2A
chr1	41492870	41707815	NM_001172220	0.008719	-	SCMH1
chr22	19510546	19512860	NM_003277	0.008823	-	CLDN5
chr1	40766162	40782939	NM_001852	0.00883	-	COL9A2
chr6	109765265	109777190	NM_001159291	0.008831	-	MICAL1
chr15	73976621	74006859	NM_001024736	0.008841	+	CD276
chr1	166882440	166944561	NM_199351	0.008882	-	ILDR2
chr11	71935881	71950188	NM_001567	0.008931	+	INPPL1
chr19	4278597	4290720	NM_020209	0.009015	+	SHD
chr2	47596286	47614167	NM_002354	0.009028	+	EPCAM
chr15	91509267	91537881	NM_001267580	0.009057	-	PRC1
chr5	177576464	177580961	NM_017838	0.009059	-	NHP2
chr17	74708913	74722881	NM_001081461	0.00906	-	JMJD6
chr11	94277016	94283064	NM_002033	0.009132	+	FUT4
chr17	27582853	27621166	NM_020772	0.009193	-	NUFIP2
chr6	28870778	28891768	NM_006510	0.0092	-	TRIM27
chr11	94501507	94609918	NM_130847	0.009215	+	AMOTL1
chr15	52839431	52861213	NM_006628	0.009262	-	ARPP19
chr9	131102838	131123749	NM_005094	0.009296	+	SLC27A4
chr19	13080431	13085567	NM_152654	0.009362	+	DAND5
chr10	120900424	120925204	NM_213649	0.009411	-	SFXN4
chr17	54965269	54991409	NM_005082	0.009423	-	TRIM25
chr1	161123533	161128646	NM_016406	0.009432	+	UFC1
chr5	111064999	111093104	NM_001142482	0.009465	-	NREP
chr2	227700670	227863923	NM_032276	0.009512	+	RHBDD1
chr5	145826872	145891069	NM_001040006	0.009529	+	TCERG1
chr12	121837885	121862155	NM_025126	0.009575	+	RNF34
chr10	75504130	75531933	NM_004922	0.009582	+	SEC24C
chr15	63340635	63362831	NM_001018008	0.009592	+	TPM1
chr15	44038589	44064804	NM_005313	0.009597	+	PDIA3
chr11	71713910	71791573	NM_006185	0.009645	-	NUMA1
chr17	26904582	26926056	NM_006461	0.009659	-	SPAG5
chr17	38783975	38804103	NM_003079	0.009685	-	SMARCE1
chr19	12873816	12886434	NM_013312	0.009726	-	HOOK2
chr16	28303839	28335170	NM_001024401	0.009731	+	SBK1
chrX	69674945	69725339	NM_001166278	0.009733	+	DLG3
chr1	113217047	113243368	NM_001130079	0.009824	+	MOV10
chr5	175953699	175964421	NM_014901	0.009856	-	RNF44
chr12	30781914	30848929	NM_006390	0.00987	-	IPO8
chr1	150122169	150131825	NM_016274	0.009885	+	PLEKHO1
chr16	68262449	68270136	NM_024939	0.009894	-	ESRP2
chr14	104605059	104647235	NM_015656	0.009898	+	KIF26A
chr19	42801184	42806796	NM_002573	0.00991	-	PAFAH1B3
chr11	62480096	62494857	NM_001079559	0.009915	-	HNRNPUL2
chr14	24701647	24708447	NM_001002001	0.00996	+	GMPR2
chr3	183977002	183979251	NM_033259	0.009977	-	CAMK2N2
chrX	153213007	153236819	NM_005334	0.01	-	HCFC1
chr6	114178526	114184652	NM_002356	0.01	+	MARCKS
chr19	14016955	14041693	NM_017721	0.01006	+	CC2D1A
chr17	26662547	26674035	NM_021137	0.01011	+	TNFAIP1
chr7	91741462	91763840	NM_000786	0.01016	-	CYP51A1
chr7	99667593	99679371	NM_032924	0.01018	-	ZNF3
chr1	113162074	113214241	NM_006135	0.0103	+	CAPZA1
chr19	4045215	4066816	NM_015898	0.01032	-	ZBTB7A
chr2	97525472	97535735	NM_017789	0.01033	-	SEMA4C
chr14	103985994	103989196	NM_001823	0.01035	-	CKB
chr7	56032269	56067875	NM_001483	0.01037	+	GBAS
chr14	103800338	103811361	NM_001969	0.01039	+	EIF5
chr19	48898131	48948188	NM_000836	0.01042	+	GRIN2D
chr21	46225531	46238044	NM_006936	0.01042	-	SUMO3
chr2	70142172	70170076	NM_002357	0.01045	+	MXD1
chrX	70503041	70521018	NM_001145410	0.01047	+	NONO
chr1	39957317	39995541	NM_181809	0.01051	+	BMP8A
chr20	3143272	3149207	NM_014731	0.01051	-	PROSAPIP1
chr19	896502	913225	NM_138774	0.01053	-	R3HDM4
chr16	2255731	2259418	NM_001199174	0.01057	+	MLST8
chr7	94285636	94299006	NM_001040152	0.01064	+	PEG10
chr17	8108048	8113944	NM_004217	0.0107	-	AURKB
chr5	65018022	65125111	NM_020726	0.01071	+	NLN
chr5	86564069	86687743	NM_002890	0.01079	+	RASA1
chr22	31500762	31503551	NM_080430	0.01079	-	SELM
chr1	43829067	43833409	NM_001256399	0.01084	-	ELOVL1
chr6	128289923	128841870	NM_001135648	0.01085	-	PTPRK
chr1	153700566	153746555	NM_023015	0.01086	+	INTS3
chr16	2261602	2264822	NM_001042371	0.0109	-	PGP
chr1	33789223	33815499	NM_004427	0.01094	-	PHC2
chr22	37886399	37915210	NM_014550	0.011	-	CARD10
chr12	57866037	57873633	NM_032496	0.01102	-	ARHGAP9
chr6	107386384	107435636	NM_001080450	0.01102	-	BEND3
chr17	56078279	56084707	NM_001078166	0.01102	-	SRSF1
chr12	132379278	132407707	NM_003565	0.01104	+	ULK1
chr17	46029333	46035243	NM_024320	0.01107	-	PRR15L
chr15	64443915	64449680	NM_024798	0.01112	+	SNX22
chr17	80278899	80291921	NM_003004	0.01116	-	SECTM1
chr6	31867393	31869769	NM_181842	0.01117	-	ZBTB12
chr5	140053489	140071312	NM_001258042	0.01118	-	HARS
chr17	73163824	73179098	NM_006937	0.01119	-	SUMO2
chrX	153665258	153671814	NM_001493	0.01125	+	GDI1
chrX	77359665	77382324	NM_000291	0.01125	+	PGK1
chr15	29213839	29410516	NM_001130414	0.01129	+	APBA2
chr12	74931550	74935232	NM_001136262	0.01131	+	ATXN7L3B
chr3	112051915	112081658	NM_005944	0.01135	+	CD200
chr1	159887902	159895284	NM_003564	0.01136	-	TAGLN2
chr20	18467187	18477887	NM_006606	0.01138	-	RBBP9
chr10	82214037	82282391	NM_001128309	0.01146	+	TSPAN14
chr16	88493878	88507165	NM_001127464	0.01146	+	ZNF469
chr14	95552564	95623759	NM_177438	0.01148	-	DICER1
chr3	127348038	127391652	NM_015720	0.01148	+	PODXL2
chr1	43996546	44089343	NM_130440	0.01149	+	PTPRF
chr15	52311410	52358462	NM_002748	0.0115	+	MAPK6
chr6	32083044	32096017	NM_004381	0.01162	-	ATF6B
chr5	148724976	148734146	NM_152407	0.01164	+	GRPEL2
chrX	48432740	48439553	NM_006743	0.01164	+	RBM3
chr20	50213313	50384908	NM_006045	0.01169	-	ATP9A
chr12	53662082	53687427	NM_012291	0.0117	+	ESPL1
chr20	60790016	60795323	NM_007232	0.01173	-	HRH3
chr17	34891402	34895150	NM_178517	0.01173	+	PIGW
chr19	34855644	34893318	NM_001184722	0.01174	+	GPI
chr12	27677044	27848497	NM_003622	0.01176	+	PPFIBP1
chr12	58019550	58026985	NM_001478	0.0118	-	B4GALNT1
chr22	19437463	19466738	NM_005659	0.01183	-	UFD1L
chr6	20402136	20493945	NM_001949	0.01187	+	E2F3
chr11	61891444	61920635	NM_020238	0.01189	+	INCENP
chr19	47931278	47975307	NM_015063	0.01189	-	SLC8A2
chr1	43391045	43424847	NM_006516	0.0119	-	SLC2A1
chr17	4613788	4624795	NM_004313	0.01197	+	ARRB2
chr1	180601145	180859415	NM_004736	0.01197	+	XPR1
chr1	27730733	27816678	NM_006990	0.01198	-	WASF2
chr3	49394608	49395791	NM_000581	0.012	-	GPX1
chrX	49028183	49031468	NM_002668	0.01202	+	PLP2
chr19	50431958	50437193	NM_012068	0.01204	+	ATF5
chr16	718082	724174	NM_138769	0.01208	+	RHOT2
chr3	197236653	197282858	NM_203314	0.0121	-	BDH1
chr1	161090768	161102478	NM_001039711	0.0121	-	DEDD
chr9	139607023	139619170	NM_152421	0.01211	+	FAM69B
chrX	153712055	153714932	NM_014235	0.01214	-	UBL4A
chr19	44088518	44100287	NM_001007561	0.01216	-	IRGQ
chr15	40453209	40513337	NM_001211	0.01218	+	BUB1B
chr20	60963685	60982339	NM_031215	0.01222	-	CABLES2
chr1	156433518	156470529	NM_005920	0.01226	-	MEF2D
chr7	27168125	27170399	NM_002141	0.01229	-	HOXA4
chr17	74730196	74733493	NM_003016	0.0123	-	SRSF2
chr12	57923832	57941114	NM_006400	0.01235	-	DCTN2
chr4	17802277	17812381	NM_017741	0.01237	-	DCAF16
chr13	50273442	50367057	NM_002267	0.01239	-	KPNA3
chr19	1905416	1913446	NM_138422	0.0124	+	ADAT3
chr17	79845710	79849462	NM_005782	0.01241	-	ALYREF
chr6	82455446	82462428	NM_017633	0.01242	-	FAM46A
chr17	30677156	30697468	NM_001098507	0.01243	+	ZNF207
chr20	35202009	35222355	NM_021809	0.01255	+	TGIF2
chr3	25639474	25705788	NM_001068	0.01258	-	TOP2B
chr1	8921058	8939151	NM_001428	0.01261	-	ENO1
chr17	43002078	43025079	NM_001265577	0.01262	-	KIF18B
chr2	3592690	3605940	NM_002936	0.01267	-	RNASEH1
chr10	104474297	104498946	NM_178858	0.01268	+	SFXN2
chr22	40440820	40731812	NM_001024843	0.01272	+	TNRC6B
chr19	1407583	1435682	NM_018959	0.01277	+	DAZAP1
chrX	134154533	134156566	NM_001078173	0.01297	-	FAM127C
chr2	70523107	70529220	NM_032822	0.01301	-	FAM136A
chr22	43528211	43539403	NM_014507	0.01312	-	MCAT
chr16	15068832	15131552	NM_015027	0.01312	+	PDXDC1
chr22	36883232	36903090	NM_024955	0.01313	-	FOXRED2
chr2	85132762	85133799	NM_021103	0.0132	+	TMSB10
chr19	7933604	7939326	NM_001190467	0.01321	-	FLJ22184
chr1	27022521	27108601	NM_006015	0.01325	+	ARID1A
chrX	153576899	153603006	NM_001110556	0.01325	-	FLNA
chr12	104324188	104341703	NM_003299	0.01338	+	HSP90B1
chr1	26438267	26452039	NM_001243533	0.01345	+	PDIK1L
chr17	59942727	60005377	NR_026641	0.01346	-	INTS2
chr10	30598729	30638267	NM_018109	0.01347	-	MTPAP
chr12	123745516	123752801	NM_001270434	0.01356	-	CDK2AP1
chr14	55614833	55658396	NM_014750	0.01356	-	DLGAP5
chr9	116111811	116133513	NM_017688	0.01357	+	BSPRY
chr12	57881735	57910438	NM_004990	0.01357	+	MARS
chr16	57481336	57495187	NM_020312	0.01361	+	COQ9
chr11	64591661	64612041	NM_017525	0.01364	-	CDC42BPG
chr1	23345940	23410184	NM_015013	0.01365	+	KDM1A
chr7	150755298	150773614	NM_001199692	0.01365	+	SLC4A2
chr11	57093458	57103351	NM_003146	0.01368	-	SSRP1
chrX	47004616	47046214	NM_001204468	0.01374	+	RBM10
chr6	21593971	21598849	NM_003107	0.01382	+	SOX4
chr3	51422691	51426828	NM_006010	0.01395	+	MANF
chr19	10982252	11033448	NM_199141	0.01396	+	CARM1
chr2	157292899	157442915	NM_000408	0.01402	+	GPD2
chr3	47627377	47823405	NM_003074	0.01408	-	SMARCC1
chr7	44078647	44082082	NR_015401	0.01412	+	FLJ35390
chrX	135955605	135962939	NM_002139	0.01428	-	RBMX
chr7	104654636	104754532	NM_182931	0.0143	+	MLL5
chr1	153606457	153618782	NM_001244664	0.01435	+	CHTOP
chr21	34949858	34961014	NM_017613	0.01435	-	DONSON
chr12	44902057	45270247	NM_006159	0.01436	-	NELL2
chr19	2289773	2308156	NM_001101391	0.01439	-	LINGO3
chr14	24583905	24594451	NM_001163484	0.0144	+	DCAF11
chr2	198351307	198364640	NM_002156	0.01446	-	HSPD1
chr5	43603228	43705668	NM_182977	0.01446	+	NNT
chr9	123578331	123605299	NM_001270427	0.01448	-	PSMD5
chr20	3764497	3767337	NM_001810	0.01452	-	CENPB
chr16	2205798	2228130	NM_032271	0.01457	+	TRAF7
chr19	56165415	56186082	NM_007279	0.01458	+	U2AF2
chr11	118895060	118901616	NM_001164277	0.01459	-	SLC37A4
chr22	29190547	29196560	NM_001079539	0.0146	-	XBP1
chr16	1359627	1377019	NM_003345	0.01461	+	UBE2I
chr16	2289872	2301602	NM_001919	0.01477	-	ECI1
chr17	61773248	61777519	NM_030576	0.0148	-	LIMD2
chr20	62571181	62587800	NM_017859	0.01484	-	UCKL1
chr11	4115923	4160106	NM_001033	0.01488	+	RRM1
chr1	46016454	46035723	NM_001202413	0.01495	+	AKR1A1
chr22	42481529	42486888	NM_002490	0.01502	-	NDUFA6
chr15	74422742	74429143	NM_020851	0.01514	+	ISLR2
chr8	95649512	95651695	NR_034034	0.01514	-	LOC100288748
chr8	124332090	124408705	NM_014109	0.01516	-	ATAD2
chr17	8128138	8151413	NM_025099	0.01517	-	CTC1
chr3	130612858	130735555	NM_001001485	0.01526	+	ATP2C1
chr12	54624730	54653329	NM_001127322	0.01529	-	CBX5
chr12	121866899	122018364	NM_001005366	0.01529	-	KDM2B
chr10	70320116	70454239	NM_030625	0.01533	+	TET1
chr17	48503518	48552200	NM_025149	0.01537	+	ACSF2
chr3	19988571	20026667	NM_004162	0.0154	+	RAB5A
chr17	16245847	16256812	NM_181716	0.01544	-	CENPV
chr1	165796731	165880855	NM_012474	0.01545	+	UCK2
chr15	78730517	78793798	NM_004136	0.01546	+	IREB2
chr5	137514416	137523404	NM_005733	0.01546	+	KIF20A
chr14	23775970	23780968	NM_004050	0.01547	+	BCL2L2
chr4	83739813	83812335	NM_001191049	0.01548	-	SEC31A
chrX	153172829	153191714	NM_001164741	0.01557	-	ARHGAP4
chr14	60558628	60601532	NM_022495	0.01562	+	PCNXL4
chr15	78916635	78933587	NM_000750	0.01563	-	CHRNB4
chr22	50312282	50321186	NM_024324	0.01564	+	CRELD2
chr19	47990890	48018515	NR_038456	0.01565	-	NAPA
chr8	20103675	20112803	NM_021020	0.01571	-	LZTS1
chr14	64319682	64693167	NM_015180	0.01574	+	SYNE2
chr8	145618445	145634733	NM_013291	0.01576	-	CPSF1
chr4	71681498	71705627	NM_002092	0.01576	-	GRSF1
chr6	127759550	127840500	NM_001012279	0.01577	-	SOGA3
chr15	77713242	77777945	NM_018200	0.01578	+	HMG20A
chr7	72361471	72418843	NM_172020	0.01589	+	POM121
chr5	137841781	137878989	NM_004730	0.01593	-	ETF1
chr20	48249482	48330421	NM_004776	0.01594	-	B4GALT5
chr13	79173229	79177695	NM_006237	0.01597	-	POU4F1
chr3	179512746	179754841	NM_016559	0.01601	-	PEX5L
chr3	52739856	52742197	NM_014041	0.01612	+	SPCS1
chr7	98923495	98963885	NM_001190996	0.01613	+	ARPC1A
chr1	153901976	153919154	NM_014856	0.01613	-	DENND4B
chr17	27224798	27230089	NM_144683	0.01613	-	DHRS13
chr17	25621105	25640645	NM_015626	0.01615	+	WSB1
chr20	25388322	25429191	NM_021067	0.01616	+	GINS1
chr1	155141883	155145804	NM_173852	0.01619	-	KRTCAP2
chr7	7680341	7918851	NR_034084	0.01622	+	LOC729852
chr5	130494874	130501034	NR_024610	0.01627	-	HINT1
chr2	136289082	136482839	NM_015361	0.01641	+	R3HDM1
chr11	116649275	116658739	NM_003904	0.01647	-	ZNF259
chr5	68462836	68474070	NM_031966	0.0165	+	CCNB1
chr17	17942610	17971718	NM_024052	0.01652	+	GID4
chr1	89990396	90063420	NM_001134476	0.0166	+	LRRC8B
chr12	7023613	7032859	NM_001975	0.01683	+	ENO2
chr2	27587218	27593324	NM_001034116	0.01688	-	EIF2B4
chr16	14165195	14360630	NM_014048	0.01694	+	MKL2
chr14	52897307	53019301	NM_020784	0.01697	-	TXNDC16
chr16	684428	686347	NM_001040165	0.01698	-	C16orf13
chr14	23340959	23347291	NM_014045	0.01701	+	LRP10
chr6	42989384	42997337	NM_033112	0.01701	+	RRP36
chr19	867961	893218	NM_005481	0.01704	-	MED16
chr16	3507991	3536963	NM_024845	0.01705	+	NAA60
chr11	6947653	6979278	NM_013250	0.01708	+	ZNF215
chr9	34689566	34691274	NM_006274	0.01709	-	CCL19
chr11	71145456	71159477	NM_001163817	0.0171	-	DHCR7
chr1	23832919	23857712	NM_004091	0.0171	-	E2F2
chr7	56131916	56148365	NM_001146333	0.01711	+	SUMF2
chr13	26828755	26978569	NM_001260	0.01722	+	CDK8
chr10	75880014	75910826	NM_012095	0.01723	-	AP3M1
chr1	107599266	107601916	NM_018137	0.01726	+	PRMT6
chr2	174219560	174233718	NM_145810	0.0173	+	CDCA7
chr10	21823100	22032559	NM_004641	0.01732	+	MLLT10
chrX	77081861	77151065	NM_032121	0.01733	-	MAGT1
chr3	38388250	38456467	NM_005108	0.01739	+	XYLB
chr15	99192760	99507759	NM_000875	0.01744	+	IGF1R
chr22	31480981	31500610	NM_001207018	0.01753	+	SMTN
chr19	44126521	44143991	NM_145296	0.01756	-	CADM4
chr4	146019155	146050676	NM_002940	0.01759	+	ABCE1
chr17	15902693	15932723	NM_017775	0.01762	+	TTC19
chr3	51428698	51435336	NM_013286	0.01765	+	RBM15B
chr11	133785184	133826880	NM_014987	0.01779	-	IGSF9B
chr11	64570985	64578213	NM_130802	0.0178	-	MEN1
chr10	102106771	102124588	NM_005063	0.01782	+	SCD
chr19	9718001	9731916	NM_152289	0.01784	-	ZNF561
chr7	74072029	74175022	NM_001163636	0.01786	+	GTF2I
chr14	42076763	42373752	NM_152447	0.01787	+	LRFN5
chr6	33359312	33377699	NM_002263	0.01789	+	KIFC1
chr6	157099063	157531913	NM_020732	0.01795	+	ARID1B
chr6	160199529	160210735	NM_030752	0.01797	-	TCP1
chr9	140513443	140730578	NM_024757	0.01798	+	EHMT1
chr17	48458593	48474914	NM_018509	0.01799	-	LRRC59
chr16	4511694	4524896	NM_020677	0.01799	-	NMRAL1
chr16	88941262	89007608	NM_175931	0.01803	-	CBFA2T3
chr1	32645344	32663886	NM_175852	0.01811	+	TXLNA
chr14	90863326	90874619	NM_006888	0.01813	+	CALM1
chr11	63706441	63724446	NM_024771	0.01814	+	NAA40
chr1	151023446	151032125	NM_020239	0.01826	-	CDC42SE1
chr17	45727274	45761004	NM_002265	0.01835	+	KPNB1
chr11	67351065	67354124	NM_000852	0.01838	+	GSTP1
chr17	73452663	73496533	NM_014738	0.01839	+	KIAA0195
chr22	21996541	21998588	NM_022044	0.01839	+	SDF2L1
chr14	53241910	53258386	NM_198066	0.01844	-	GNPNAT1
chr11	63396436	63439083	NM_015459	0.01849	-	ATL3
chr16	83841507	83846607	NM_001537	0.01849	+	HSBP1
chr18	77439800	77514510	NM_048368	0.0185	+	CTDP1
chr17	80036213	80056106	NM_004104	0.01851	-	FASN
chr13	95254103	95286899	NM_180989	0.01851	+	GPR180
chr6	33218048	33239662	NM_022553	0.01856	-	VPS52
chr19	12786530	12792701	NM_001930	0.01862	-	DHPS
chr7	128032330	128050036	NM_000883	0.01862	-	IMPDH1
chr3	47021172	47051194	NM_015175	0.01866	+	NBEAL2
chr11	64863682	64879180	NM_013265	0.01872	+	VPS51
chr1	32666201	32670991	NM_024296	0.01877	+	CCDC28B
chr16	29802288	29816706	NM_001256270	0.01877	+	KIF22
chr7	151253200	151329344	NM_024429	0.01881	-	PRKAG2
chr6	33286334	33290793	NM_001141969	0.01883	-	DAXX
chr6	170102256	170106402	NM_001029863	0.01884	+	C6orf120
chr9	35161988	35405332	NM_006377	0.01886	+	UNC13B
chr13	28712642	28869475	NM_175854	0.01888	+	PAN3
chr9	115448790	115480387	NM_021218	0.01889	-	INIP
chr19	11071597	11172958	NM_001128844	0.01895	+	SMARCA4
chr15	93426072	93441977	NR_037601	0.01896	+	LOC100507217
chr12	65218351	65274798	NM_015279	0.01896	+	TBC1D30
chr9	139098181	139137687	NM_181701	0.01897	-	QSOX2
chr4	39824482	39979576	NM_001100399	0.01899	-	PDS5A
chr7	157129709	157179018	NM_005494	0.01911	+	DNAJB6
chr17	76170159	76183285	NM_003258	0.01917	-	TK1
chr1	165600109	165625372	NM_004528	0.01919	+	MGST3
chr16	67679029	67691472	NM_001013838	0.01919	+	RLTPR
chr5	138629438	138667366	NM_001194955	0.0193	+	MATR3
chr2	99797541	99816020	NM_145212	0.01934	+	MRPL30
chr7	32997004	33046543	NM_007270	0.01939	+	FKBP9
chr21	40714240	40721047	NM_004965	0.01941	-	HMGN1
chr7	138516126	138666064	NM_001164665	0.01941	-	KIAA1549
chr20	33134687	33148149	NM_181509	0.01942	+	MAP1LC3A
chr14	23516269	23526747	NM_144985	0.01946	-	CDH24
chr4	153864134	153900848	NM_033393	0.01947	+	FHDC1
chr22	39898283	39914137	NM_019008	0.01947	+	SMCR7L
chr1	38422651	38455761	NM_006802	0.0195	-	SF3A3
chr12	106457124	106533811	NM_014840	0.01953	-	NUAK1
chrX	74670154	74743337	NM_001146257	0.01956	-	ZDHHC15
chr15	49280834	49338760	NM_014701	0.01965	-	SECISBP2L
chr14	50116898	50155098	NM_001197331	0.01966	-	POLE2
chr3	149682690	149688741	NM_053024	0.01967	-	PFN2
chr11	18417812	18429765	NM_001165414	0.01969	+	LDHA
chr6	36935916	36953949	NM_014341	0.0197	-	MTCH1
chr1	46713366	46744145	NM_003579	0.01978	+	RAD54L
chr6	43588217	43596936	NM_019096	0.01979	-	GTPBP2
chr11	62619459	62623360	NR_003098	0.01979	-	SNHG1
chr1	109822175	109825790	NM_001032291	0.01992	-	PSRC1
chr21	46934628	46962385	NM_194255	0.01993	-	SLC19A1
chr9	33264876	33282067	NM_001195536	0.01994	+	CHMP5
chr16	46723557	46732306	NR_037620	0.02002	+	ORC6
chrX	23685644	23704514	NM_006406	0.02004	+	PRDX4
chr9	139901685	139922740	NM_001606	0.02012	-	ABCA2
chr1	65886398	65901690	NM_001198681	0.02013	+	LEPROT
chr15	82334127	82338361	NM_032246	0.02013	-	MEX3B
chr1	28562601	28564616	NM_016311	0.02026	+	ATPIF1
chr18	19321544	19450912	NM_020774	0.02032	+	MIB1
chr2	61705068	61765418	NM_003400	0.02032	-	XPO1
chr20	58515443	58523702	NM_001190827	0.02035	+	FAM217B
chr11	66025173	66035332	NM_001134774	0.02039	+	KLC2
chr12	49716970	49718171	NM_001100620	0.02045	+	TROAP
chr11	66512206	66610987	NM_024650	0.02046	+	C11orf80
chr16	90071278	90085937	NM_001042610	0.02048	-	DBNDD1
chr7	87463813	87505692	NM_018843	0.02048	-	SLC25A40
chr16	31142753	31147151	NM_002773	0.02054	-	PRSS8
chr15	75759461	75871625	NM_002833	0.02055	-	PTPN9
chr12	56915608	56989980	NM_002898	0.02064	+	RBMS2
chr15	78885394	78913637	NM_001166694	0.02067	-	CHRNA3
chr17	1421282	1466110	NM_006224	0.02068	-	PITPNA
chr8	101930803	101963560	NM_001135701	0.02069	-	YWHAZ
chr17	26941457	26972177	NM_014680	0.02073	-	KIAA0100
chr1	215740734	215795149	NM_016121	0.02082	+	KCTD3
chr2	53994928	54002287	NM_001008708	0.02084	+	CHAC2
chr10	103892786	103910090	NM_015062	0.02084	+	PPRC1
chr16	30007530	30017112	NM_173618	0.02088	+	INO80E
chr3	49044636	49053386	NM_018031	0.0209	+	WDR6
chr19	13875336	13885096	NM_001031727	0.02099	+	MRI1
chr6	36822605	36842800	NM_016059	0.02101	-	PPIL1
chr5	137890570	137911318	NM_004134	0.02102	-	HSPA9
chr1	169433148	169455208	NM_006996	0.02104	-	SLC19A2
chr10	38117692	38146564	NM_001267605	0.02104	-	ZNF248
chr18	52889561	53257045	NM_001243228	0.02116	-	TCF4
chr11	133938819	134021652	NM_001205329	0.02118	+	JAM3
chr11	1593970	1620414	NR_021489	0.02118	+	LOC338651
chr2	139259349	139330805	NM_001001664	0.02118	+	SPOPL
chr1	235710984	235813293	NM_001098722	0.02121	-	GNG4
chr15	63796709	63886839	NM_006537	0.02121	+	USP3
chr11	67195934	67202879	NM_003952	0.02122	+	RPS6KB2
chr22	29950797	29977085	NM_001202502	0.02129	-	NIPSNAP1
chr14	93703895	93799385	NM_001002860	0.0213	-	BTBD7
chr19	2321519	2328614	NM_016199	0.0213	-	LSM7
chr8	131064350	131455906	NM_018482	0.02131	-	ASAP1
chr10	97803158	97820625	NM_001134376	0.02131	+	CCNJ
chr17	43340487	43394414	NM_003954	0.02131	-	MAP3K14
chr10	99186026	99193198	NM_002629	0.02139	+	PGAM1
chr20	32077927	32237837	NM_001032999	0.02142	+	CBFA2T2
chr8	104512975	105266656	NM_001100117	0.02145	+	RIMS2
chr6	105404922	105531207	NM_001004317	0.02155	+	LIN28B
chr16	3019341	3023485	NM_152341	0.02155	+	PAQR4
chr5	176560832	176727214	NM_022455	0.02159	+	NSD1
chr17	36909001	36920478	NM_002795	0.02161	+	PSMB3
chr14	55405655	55493819	NM_001008396	0.02163	-	WDHD1
chr11	57174426	57194594	NM_199329	0.02168	-	SLC43A3
chr17	73521782	73571290	NM_004524	0.02173	+	LLGL2
chr19	7562444	7573336	NM_198534	0.02179	+	C19orf45
chr8	61591323	61780586	NM_017780	0.02179	+	CHD7
chr3	183967444	184010819	NM_014693	0.0218	+	ECE2
chr15	75128458	75135552	NM_001099436	0.02185	-	ULK3
chr19	13229101	13251961	NM_052876	0.02189	+	NACC1
chr1	28696092	28826881	NM_001048183	0.02195	+	PHACTR4
chr2	220036618	220041702	NM_015680	0.02203	-	CNPPD1
chrX	100474932	100519485	NM_001171184	0.02205	+	DRP2
chr22	50624359	50638027	NM_025204	0.02207	+	TRABD
chr10	77163513	77168740	NR_024422	0.02219	+	ZNF503-AS2
chr12	16064185	16190315	NM_015954	0.02226	+	DERA
chr2	32092893	32235698	NM_015955	0.02232	-	MEMO1
chr19	7989380	7991051	NM_206833	0.02237	-	CTXN1
chr1	180123967	180167169	NM_002826	0.02238	+	QSOX1
chr2	74753774	74756974	NM_181575	0.0225	-	AUP1
chr1	153634263	153643504	NM_004515	0.02253	-	ILF2
chr19	56088890	56092211	NM_152600	0.02254	-	ZNF579
chr11	77811987	77850699	NM_024079	0.02256	-	ALG8
chr12	133287392	133299323	NM_001170544	0.02256	+	PGAM5
chr3	126061477	126076236	NM_014079	0.0226	-	KLF15
chr3	179306254	179322434	NM_177988	0.02264	-	MRPL47
chr5	126203405	126366440	NM_178450	0.02266	-	MARCH3
chr11	369794	382117	NM_178537	0.02268	+	B4GALNT4
chr4	170981372	171011372	NM_182662	0.0227	-	AADAT
chr2	198364720	198368187	NM_002157	0.02277	+	HSPE1
chr1	101337927	101360735	NM_001261440	0.02296	-	EXTL2
chr17	3511555	3539616	NM_013276	0.02296	-	SHPK
chr4	110631144	110651242	NM_030821	0.02303	-	PLA2G12A
chr3	151985828	152183568	NM_021038	0.02305	+	MBNL1
chr12	56618124	56623638	NM_024068	0.02308	+	NABP2
chr19	17420336	17434106	NM_024050	0.02313	+	DDA1
chr17	49254785	49337427	NM_017643	0.02313	-	MBTD1
chr11	102267055	102323775	NM_052932	0.02324	-	TMEM123
chr5	125877532	125931082	NM_001201377	0.02326	-	ALDH7A1
chr9	130882971	130890467	NM_001256335	0.02334	-	PTGES2
chr16	30035747	30042186	NM_031478	0.02335	-	FAM57B
chr17	33307516	33332088	NM_013975	0.02335	+	LIG3
chr19	42817476	42829214	NM_173633	0.02337	+	TMEM145
chrX	153607596	153609883	NM_000117	0.02338	+	EMD
chr2	10580507	10588453	NM_002539	0.0234	-	ODC1
chr5	175875355	175937075	NM_014613	0.02343	+	FAF2
chr16	4524718	4560348	NM_001127206	0.02345	+	HMOX2
chr12	70637493	70748773	NR_037615	0.02346	+	CNOT2
chr19	58790317	58807254	NM_021089	0.02348	+	ZNF8
chr4	2932287	2936586	NM_001146069	0.02355	-	MFSD10
chr19	7694670	7696510	NM_001171155	0.02356	+	PET100
chr7	102220092	102257205	NM_001079877	0.02362	-	RASA4
chr22	37865100	37882425	NM_001166343	0.02363	-	MFNG
chr2	26785480	26802395	NM_001105519	0.02366	+	C2orf70
chr3	52288437	52312659	NM_025222	0.02368	-	WDR82
chr19	45147097	45169428	NM_006505	0.0237	+	PVR
chr3	122785855	122880953	NR_028444	0.0238	+	PDIA5
chr12	69201970	69239320	NM_002392	0.02392	+	MDM2
chr19	47634079	47713893	NM_001145714	0.02392	+	SAE1
chr15	41136642	41149853	NM_001032367	0.02395	+	SPINT1
chr12	124457761	124499986	NM_001204298	0.02402	+	ZNF664
chr19	30189792	30206452	NM_031448	0.02404	-	C19orf12
chr10	102756863	102767593	NM_032429	0.02406	+	LZTS2
chr16	67263291	67281425	NM_013241	0.02408	-	FHOD1
chr19	48774653	48790863	NM_153608	0.02408	+	ZNF114
chr2	160175489	160473059	NM_013450	0.0241	-	BAZ2B
chr20	45838380	45985474	NM_183048	0.0241	-	ZMYND8
chr5	41730166	41870791	NM_000436	0.02413	-	OXCT1
chr3	38207025	38296979	NM_005109	0.02419	+	OXSR1
chr16	28834368	28848558	NM_007245	0.02421	+	ATXN2L
chr12	109525992	109531293	NM_001145375	0.02432	-	ALKBH2
chr19	49622662	49654280	NM_003660	0.02434	+	PPFIA3
chr12	48499655	48540187	NM_001166686	0.02435	+	PFKM
chr19	17416476	17417652	NM_023937	0.02436	+	MRPL34
chr7	81579417	82073031	NM_000722	0.02443	-	CACNA2D1
chr11	125439297	125454575	NM_004879	0.02443	+	EI24
chr1	243287729	243418708	NM_001042405	0.02444	-	CEP170
chr10	70173820	70231730	NM_001080449	0.02444	-	DNA2
chr4	6784458	6885899	NM_014743	0.0245	+	KIAA0232
chr12	59989820	60183635	NM_001270623	0.02452	+	SLC16A7
chr7	128095883	128098472	NM_001098786	0.02453	+	HILPDA
chr10	21783420	21786213	NM_001010911	0.02463	-	C10orf114
chrX	48750729	48755426	NM_005834	0.02465	-	TIMM17B
chr1	28844744	28865708	NM_001048195	0.02471	+	RCC1
chr16	30930639	30934590	NR_024348	0.02473	-	FBXL19-AS1
chr15	64448013	64455354	NM_000942	0.02477	-	PPIB
chr16	4404542	4466962	NM_001201472	0.0248	-	CORO7
chr16	1399240	1401873	NM_001001410	0.02483	-	TSR3
chr12	104343980	104350993	NM_001135570	0.02485	-	C12orf73
chr21	48055506	48085155	NM_206962	0.02486	+	PRMT2
chr13	53029494	53050763	NM_001098525	0.02489	+	CKAP2
chr19	12949258	12985766	NM_014975	0.02489	+	MAST1
chr12	131356616	131360826	NM_006325	0.025	+	RAN
chr17	80416059	80446143	NM_001038618	0.02501	+	NARF
chr1	151745954	151763010	NM_001083963	0.02502	-	TDRKH
chr6	97590036	97731052	NM_198468	0.02505	-	MMS22L
chr19	3366564	3469215	NM_005597	0.02508	+	NFIC
chr3	53880576	53899827	NM_018725	0.0251	+	IL17RB
chr19	1286152	1301429	NM_001405	0.02514	+	EFNA2
chr9	131580778	131584955	NM_004435	0.02517	+	ENDOG
chr1	153954127	153958806	NM_002870	0.02522	-	RAB13
chr10	99092253	99094458	NM_012083	0.02524	-	FRAT2
chr16	2009516	2011976	NM_004548	0.02527	+	NDUFB10
chr10	105156411	105206019	NM_014976	0.02529	+	PDCD11
chr1	1321090	1334718	NM_030937	0.02531	-	CCNL2
chr14	23825610	23834842	NM_032459	0.02532	-	EFS
chr17	45195310	45266665	NM_001256	0.02533	-	CDC27
chr6	112391859	112408751	NM_016262	0.02539	-	TUBE1
chr7	65579804	65619553	NM_001040647	0.0254	+	CRCP
chr2	25455829	25475184	NM_153759	0.0254	-	DNMT3A
chr12	121200312	121342155	NM_139015	0.0254	-	SPPL3
chr1	155978838	155990758	NM_003145	0.02546	-	SSR2
chr12	133200347	133263945	NM_006231	0.02548	-	POLE
chr3	23851933	23933131	NM_001202476	0.02552	+	UBE2E1
chr11	47738068	47788993	NM_015308	0.02556	-	FNBP4
chr9	86582997	86595184	NM_031263	0.02559	-	HNRNPK
chr21	30671219	30718469	NM_001186	0.0256	+	BACH1
chr1	1337275	1342693	NM_017971	0.02561	-	MRPL20
chr19	797391	812327	NM_002819	0.02562	+	PTBP1
chr12	64660762	64784345	NM_001099676	0.02563	-	C12orf56
chr18	56995055	57026508	NM_005570	0.02567	-	LMAN1
chr11	61281187	61348344	NM_004200	0.02572	-	SYT7
chr6	36098260	36112301	NM_002754	0.02581	+	MAPK13
chrX	77154960	77160881	NM_001866	0.02586	+	COX7B
chr6	111279762	111289091	NM_138408	0.02595	+	GTF3C6
chr1	150039341	150117505	NM_007259	0.02599	+	VPS45
chr6	133090506	133119747	NM_052831	0.02604	-	SLC18B1
chr6	52842745	52860178	NM_001512	0.02607	-	GSTA4
chr3	183353410	183402304	NM_017644	0.0262	+	KLHL24
chr16	28109315	28223190	NM_015171	0.02625	-	XPO6
chr12	110719031	110788897	NM_170665	0.02626	+	ATP2A2
chr11	66615996	66725847	NM_001040716	0.02626	-	PC
chr5	59892738	59995993	NM_018369	0.0263	-	DEPDC1B
chr21	30300465	30365277	NM_015565	0.02632	-	LTN1
chr2	74759945	74781062	NM_032603	0.02633	-	LOXL3
chr8	144915754	144923146	NM_178564	0.02634	-	NRBP2
chr16	58549382	58554431	NM_024860	0.02635	+	SETD6
chr3	40566375	40581043	NM_198484	0.02642	+	ZNF621
chr11	95523624	95565857	NM_001243777	0.02643	+	CEP57
chr3	50355220	50360281	NM_003773	0.02648	-	HYAL2
chr16	691848	698474	NM_138418	0.02652	+	FAM195A
chr16	23592334	23607639	NM_005003	0.02658	-	NDUFAB1
chr6	89855768	89875284	NM_001010853	0.0266	+	PM20D2
chr16	71893582	71918093	NM_001201552	0.02662	-	ZNF821
chr1	245013601	245027827	NM_031844	0.02664	-	HNRNPU
chr3	100053561	100074478	NM_020202	0.02672	+	NIT2
chr6	41040706	41070146	NM_021705	0.0268	+	NFYA
chrX	102930425	102941746	NM_001142423	0.02682	-	MORF4L2
chr5	145138581	145214899	NM_138492	0.02682	-	PRELID2
chr18	55019720	55036161	NM_015879	0.02684	+	ST8SIA3
chr6	33384318	33386065	NM_015921	0.02685	-	CUTA
chr1	84964005	84972262	NM_005274	0.02694	-	GNG5
chr1	16524598	16539104	NM_153213	0.02695	-	ARHGEF19
chr9	139296373	139305054	NM_006643	0.027	-	SDCCAG3
chr19	53379424	53394599	NM_207333	0.02719	-	ZNF320
chr2	61293005	61351413	NM_001129993	0.02721	+	KIAA1841
chr7	23349827	23509995	NM_006547	0.02722	-	IGF2BP3
chr6	34254972	34360457	NM_006703	0.02726	-	NUDT3
chr12	57031958	57039852	NM_001686	0.02732	-	ATP5B
chr19	17342693	17356151	NM_005234	0.02732	-	NR2F6
chr14	31343740	31359822	NM_001135058	0.02735	+	COCH
chr1	62920396	63153969	NM_033407	0.02736	-	DOCK7
chr12	56862300	56864767	NM_207344	0.02738	+	SPRYD4
chr11	61595712	61634825	NM_004265	0.02742	+	FADS2
chr16	23690200	23701688	NM_005030	0.02749	+	PLK1
chr1	29474249	29508637	NM_005626	0.02754	-	SRSF4
chr18	9334764	9402418	NM_020648	0.02755	+	TWSG1
chr20	17550598	17588652	NM_006870	0.02758	+	DSTN
chr10	18948312	18966940	NM_178815	0.02759	+	ARL5B
chr11	126132813	126138877	NM_001177842	0.02762	-	SRPR
chr12	6603297	6641132	NM_014865	0.02766	+	NCAPD2
chr2	70436575	70475779	NM_022173	0.02767	-	TIA1
chr1	205577070	205602000	NM_001973	0.02769	-	ELK4
chr16	47495209	47735434	NM_000293	0.02776	+	PHKB
chr13	80055258	80130212	NM_001161407	0.02782	+	NDFIP2
chr16	56691854	56693215	NM_005949	0.02785	+	MT1F
chr5	179382473	179499109	NM_018434	0.02786	-	RNF130
chr20	62605465	62610995	NM_080621	0.0279	-	SAMD10
chr3	127317252	127341278	NM_004526	0.028	+	MCM2
chr22	39745953	39774394	NM_145731	0.0281	+	SYNGR1
chr20	44441254	44445596	NM_181802	0.02812	+	UBE2C
chr19	57321444	57352094	NM_001146187	0.02813	-	PEG3
chr22	31721789	31742249	NM_032050	0.02814	-	PATZ1
chr7	73645831	73668738	NM_181471	0.02815	-	RFC2
chr17	40023178	40075272	NM_001096	0.02816	-	ACLY
chr3	119187784	119213554	NR_024265	0.02818	+	POGLUT1
chr11	65365225	65381720	NM_002419	0.02825	-	MAP3K11
chr6	86323692	86353043	NM_006372	0.02838	-	SYNCRIP
chr18	56530060	56653709	NM_018181	0.02845	+	ZNF532
chr12	21788274	21810728	NM_001174097	0.02848	-	LDHB
chr1	1370902	1378262	NM_199121	0.02855	+	VWA1
chrX	150151762	150159248	NM_005342	0.02877	+	HMGB3
chr2	179328390	179343355	NM_001135212	0.02886	-	FKBP7
chr7	99055783	99063824	NM_001039178	0.0289	-	ATP5J2
chr2	224620046	224702319	NM_001039569	0.02891	-	AP1S3
chr11	33106129	33183037	NM_001326	0.02893	-	CSTF3
chr3	101293041	101313281	NM_020357	0.02894	+	PCNP
chr12	123011808	123110947	NM_014708	0.02897	+	KNTC1
chr12	6857157	6862636	NR_026581	0.02897	-	MLF2
chr15	66797430	66841822	NR_003105	0.02902	+	ZWILCH
chr10	106014467	106027222	NM_004832	0.02904	+	GSTO1
chr5	109025155	109203429	NM_002372	0.02912	+	MAN2A1
chr17	21431570	21454941	NM_001113434	0.02913	-	C17orf51
chr2	97513723	97523756	NM_016466	0.02915	-	ANKRD39
chr14	21677295	21737638	NM_001077443	0.02916	-	HNRNPC
chr12	118470491	118498951	NM_018639	0.02917	-	WSB2
chr11	9160374	9286873	NM_015213	0.02918	-	DENND5A
chr4	128982502	129132289	NM_018078	0.0292	+	LARP1B
chr10	120967196	121215131	NM_005308	0.02924	+	GRK5
chr17	61822609	61851088	NM_020198	0.02927	-	CCDC47
chr2	225629806	225907330	NM_014689	0.02932	-	DOCK10
chr14	102430864	102517135	NM_001376	0.02944	+	DYNC1H1
chr20	62375020	62436856	NM_025224	0.02946	-	ZBTB46
chr10	75532048	75535976	NM_173540	0.02956	+	FUT11
chr17	38175349	38210889	NM_001267797	0.02958	-	MED24
chr10	103867324	103880210	NM_001113407	0.02961	-	LDB1
chr19	1554667	1568057	NM_001174118	0.02966	-	MEX3D
chr5	135468535	135518422	NM_005903	0.02973	+	SMAD5
chr19	41770119	41813811	NM_007040	0.02978	+	HNRNPUL1
chr4	17812524	17846487	NM_022346	0.02979	+	NCAPG
chr1	89445138	89458643	NM_001162536	0.02981	-	RBMXL1
chr19	47104511	47114039	NM_005184	0.02982	+	CALM3
chr2	27422454	27435175	NR_028323	0.02984	-	SLC5A6
chr2	27548720	27579868	NM_001521	0.02992	-	GTF3C2
chr16	66836780	66864879	NM_003905	0.02993	-	NAE1
chr11	119531702	119599435	NM_002855	0.03	-	PVRL1
chr17	1397870	1420182	NM_016532	0.03007	-	INPP5K
chr19	40325092	40337054	NM_001436	0.0301	-	FBL
chrX	77166193	77305892	NM_000052	0.03015	+	ATP7A
chr5	102465256	102538909	NM_015216	0.03021	+	PPIP5K2
chr14	69846839	69865021	NM_004450	0.03024	-	ERH
chr5	41904469	41921738	NM_175921	0.03037	+	C5orf51
chr5	145718586	145720083	NM_002700	0.03038	+	POU4F3
chr5	172195092	172198203	NM_004417	0.03039	-	DUSP1
chr12	12764830	12798041	NM_001310	0.03043	+	CREBL2
chr17	38444145	38459413	NM_001254	0.0305	+	CDC6
chr17	79670399	79674556	NM_002949	0.03052	+	MRPL12
chr7	100136833	100165843	NM_006076	0.03053	+	AGFG2
chr5	133984474	134029388	NM_001252231	0.0306	+	SEC24A
chr11	14535511	14541991	NM_001143937	0.03063	-	PSMA1
chr4	53578620	53580305	NR_024031	0.03066	+	DANCR
chrX	48380163	48387104	NM_006579	0.03075	+	EBP
chr14	78174413	78183941	NM_001267864	0.03078	+	SLIRP
chr17	8152595	8173809	NM_012393	0.03084	+	PFAS
chr5	134670070	134735577	NM_004893	0.03086	-	H2AFY
chr14	35221936	35344853	NM_013448	0.03089	-	BAZ1A
chr19	52617652	52643191	NM_178523	0.03089	-	ZNF616
chr20	35280168	35374541	NM_022477	0.03098	-	NDRG3
chr6	96463844	96663488	NM_006581	0.03099	+	FUT9
chr12	6643584	6647537	NM_002046	0.03103	+	GAPDH
chr17	33426810	33446888	NM_133629	0.03103	-	RAD51D
chr8	146052902	146068606	NM_003416	0.03103	+	ZNF7
chr5	140024947	140027370	NM_002488	0.0312	-	NDUFA2
chr14	23527773	23540779	NM_001164816	0.03126	-	ACIN1
chr14	100757452	100772860	NM_001039355	0.03128	-	SLC25A29
chr7	91828282	91875212	NM_004912	0.03129	-	KRIT1
chr19	56132106	56135941	NM_203374	0.0314	-	ZNF784
chr14	64854758	64926725	NM_005956	0.03141	+	MTHFD1
chr10	101468504	101492423	NM_004376	0.03146	-	COX15
chr12	12268960	12419811	NM_002336	0.03149	-	LRP6
chr9	80912058	80945009	NM_021154	0.03151	+	PSAT1
chr5	71403117	71505397	NM_005909	0.03153	+	MAP1B
chr19	46190711	46195443	NM_177542	0.0316	-	SNRPD2
chr6	160148029	160170453	NM_001270532	0.03163	+	WTAP
chr1	10520602	10532613	NM_004401	0.03166	-	DFFA
chr4	159690181	159827954	NM_020840	0.03171	+	FNIP2
chr19	50180408	50191707	NM_198318	0.03179	+	PRMT1
chr16	577855	604636	NM_005632	0.0318	+	SOLH
chr2	119981383	120023227	NM_018234	0.03187	+	STEAP3
chr19	11546268	11561782	NM_002743	0.0319	+	PRKCSH
chr4	177241089	177253396	NM_021928	0.03194	+	SPCS3
chr12	64798152	64842463	NM_007235	0.03199	+	XPOT
chr2	169312758	169631644	NM_203463	0.03209	+	CERS6
chr16	71660069	71675868	NM_001017967	0.03209	+	MARVELD3
chr19	16222489	16244445	NM_005370	0.03211	+	RAB8A
chr1	6281252	6296044	NM_012405	0.03212	-	ICMT
chr19	20720797	20748626	NM_001159293	0.03217	-	ZNF737
chr20	34291530	34330258	NR_040724	0.0322	-	RBM39
chr5	140071017	140078890	NM_012208	0.03227	+	HARS2
chr14	45672392	45722605	NM_018353	0.0323	-	MIS18BP1
chr3	50325162	50330026	NM_006764	0.03231	-	IFRD2
chr1	149895208	149900144	NM_005850	0.03232	-	SF3B4
chr6	117996616	118031886	NM_138459	0.03234	+	NUS1
chr1	24117645	24122029	NM_007260	0.03235	+	LYPLA2
chr14	23440409	23451848	NM_032876	0.03237	-	AJUBA
chrX	21958690	22012955	NM_004595	0.0324	+	SMS
chr9	140004991	140009195	NM_013379	0.03241	-	DPP7
chr13	37574677	37583751	NM_181503	0.03251	+	EXOSC8
chr12	6601315	6602471	NM_016497	0.03251	-	MRPL51
chr17	5289345	5323059	NM_002532	0.03254	-	NUP88
chr22	29904155	29949736	NM_003678	0.03254	-	THOC5
chr2	201677055	201686966	NM_001207068	0.03262	+	BZW1
chr19	10683346	10697991	NM_005498	0.03264	-	AP1M2
chr19	58361180	58376491	NM_032828	0.03265	+	ZNF587
chr4	3768295	3770253	NM_000683	0.03268	+	ADRA2C
chr17	4699438	4701798	NM_001270481	0.03274	+	PSMB6
chr17	80400462	80408707	NR_036516	0.03275	-	C17orf62
chr6	160182988	160200087	NM_005891	0.03277	+	ACAT2
chr2	10262694	10271546	NM_001165931	0.03281	+	RRM2
chr17	73269060	73285530	NM_021734	0.03284	-	SLC25A19
chr2	70508505	70520869	NM_003096	0.03285	-	SNRPG
chr9	131452253	131458675	NM_001248001	0.03289	+	SET
chr7	5632435	5646287	NM_003088	0.03291	+	FSCN1
chr11	61129472	61136975	NM_016464	0.03292	+	TMEM138
chr12	12482217	12503169	NM_018050	0.03294	-	MANSC1
chrX	153639876	153650063	NR_024048	0.033	+	TAZ
chr18	21594383	21715574	NM_001135993	0.03301	+	TTC39C
chr1	205737113	205744610	NM_001135664	0.03302	-	RAB7L1
chr1	22004791	22109688	NM_032236	0.03308	-	USP48
chr7	107384278	107402083	NR_024199	0.0331	+	CBLL1
chr6	42981840	42989036	NM_057161	0.0331	+	KLHDC3
chr1	168148170	168171351	NM_152902	0.03319	+	TIPRL
chr14	105475909	105487425	NM_145701	0.03329	-	CDCA4
chr19	44150246	44174498	NM_001005376	0.03329	-	PLAUR
chr22	44888449	44894005	NM_032287	0.0333	-	LDOC1L
chr2	239335625	239360891	NM_001040445	0.03331	+	ASB1
chr17	37408896	37557909	NM_032875	0.03333	-	FBXL20
chr6	170104001	170124106	NM_133325	0.03335	-	PHF10
chr7	56119377	56131682	NM_001009186	0.03344	+	CCT6A
chr20	49506882	49547527	NM_015339	0.03349	-	ADNP
chr6	43138919	43149244	NM_003131	0.03352	+	SRF
chr11	125462738	125491280	NM_152713	0.03353	+	STT3A
chr10	104238985	104262512	NM_005736	0.03357	-	ACTR1A
chr3	129033613	129035120	NM_006026	0.03357	-	H1FX
chr1	151148933	151162640	NM_005997	0.03357	-	VPS72
chr1	156495196	156542396	NM_178229	0.0337	-	IQGAP3
chr15	74218788	74244478	NM_005576	0.0337	+	LOXL1
chr14	53108604	53162419	NM_014584	0.03376	-	ERO1L
chr1	59246462	59249785	NM_002228	0.03378	-	JUN
chr5	76372531	76383030	NM_032367	0.03378	-	ZBED3
chr1	78245308	78345225	NM_001270384	0.03379	+	FAM73A
chrX	11776708	11793872	NM_001193270	0.0338	+	MSL3
chr17	43861645	43913194	NM_001145146	0.03385	+	CRHR1
chr14	24600674	24602058	NM_203402	0.03392	+	FITM1
chr12	121147830	121161443	NM_001080533	0.0341	+	UNC119B
chr19	39903749	39919055	NM_022835	0.03413	+	PLEKHG2
chr11	19245609	19262507	NM_024680	0.03415	-	E2F8
chr4	83343716	83351378	NM_001207000	0.03418	-	HNRPDL
chr11	64126624	64139687	NM_003942	0.03425	+	RPS6KA4
chr11	68080107	68216743	NM_002335	0.0343	+	LRP5
chr20	3827445	3856770	NM_001206491	0.03439	+	MAVS
chr11	65101224	65120451	NM_006268	0.03449	+	DPF2
chr17	1477695	1532130	NM_152346	0.0345	-	SLC43A2
chr19	1941160	1981336	NM_001319	0.03455	+	CSNK1G2
chr13	113344642	113541482	NM_032189	0.03461	+	ATP11A
chr5	36152144	36184142	NM_005983	0.03461	+	SKP2
chr16	70380823	70407281	NM_018332	0.03464	+	DDX19A
chr5	149737201	149779871	NM_001135245	0.03465	+	TCOF1
chr4	48887404	48908815	NM_152398	0.0347	-	OCIAD2
chrX	53458205	53461323	NM_001037811	0.03493	-	HSD17B10
chr12	112464492	112546635	NM_024953	0.03497	-	NAA25
chr4	7061779	7069800	NM_025196	0.03512	-	GRPEL1
chr2	198256697	198299771	NM_012433	0.03512	-	SF3B1
chr1	76190042	76229355	NM_001127328	0.03516	+	ACADM
chr6	14117864	14137148	NM_001040280	0.03523	+	CD83
chr10	12209572	12238143	NM_014142	0.03525	-	NUDT5
chr19	36266416	36279724	NM_001172630	0.03531	+	ARHGAP33
chr6	10887063	10974541	NM_001040274	0.03532	+	SYCP2L
chr5	89754019	89770585	NM_203406	0.03536	-	MBLAC2
chr1	36065142	36107152	NM_001199779	0.03539	-	PSMB2
chr14	81641795	81687296	NM_015859	0.03541	-	GTF2A1
chr3	184017021	184026840	NM_002808	0.03551	+	PSMD2
chr1	1288070	1293915	NM_032348	0.03554	-	MXRA8
chr16	1543351	1560460	NM_016111	0.03557	+	TELO2
chr7	23719748	23742269	NM_199136	0.03559	+	FAM221A
chr15	69452972	69564544	NM_015554	0.0356	+	GLCE
chr3	133319448	133380737	NM_007027	0.03565	-	TOPBP1
chr13	111293756	111358480	NM_024537	0.03569	-	CARS2
chr3	121488609	121553926	NM_001023570	0.0357	-	IQCB1
chr1	234527058	234614849	NM_005646	0.0357	-	TARBP1
chr20	37554954	37581703	NM_030919	0.03572	+	FAM83D
chr11	111955538	111957522	NM_012459	0.03572	-	TIMM8B
chr12	77252495	77272799	NM_001321	0.03586	-	CSRP2
chr16	56716381	56718108	NM_005952	0.03587	+	MT1X
chr14	99947738	99977852	NM_001099402	0.03594	+	CCNK
chr2	20400557	20424927	NM_002997	0.03596	-	SDC1
chr2	219502639	219524261	NM_001105537	0.03599	-	ZNF142
chr20	3734145	3749035	NR_047675	0.036	-	C20orf27
chr14	20757300	20774153	NM_138376	0.03602	-	TTC5
chr19	46213886	46234151	NM_001080469	0.03606	-	FBXO46
chr17	5336098	5342471	NM_001212	0.03614	-	C1QBP
chr9	19115758	19127604	NM_001122	0.03617	-	PLIN2
chr9	102668914	102736818	NM_017919	0.03633	+	STX17
chr19	50979735	50986608	NM_206538	0.03635	+	EMC10
chr1	25757387	25826698	NM_018202	0.03635	+	TMEM57
chr11	117075787	117102811	NM_004716	0.03639	-	PCSK7
chr14	68086578	68118436	NM_001172	0.0364	+	ARG2
chr12	6759703	6772308	NM_001127586	0.0364	-	ING4
chr1	36621802	36646441	NM_018067	0.03642	+	MAP7D1
chr2	163279756	163695257	NM_173162	0.03651	-	KCNH7
chr3	185632357	185655924	NM_004593	0.03653	-	TRA2B
chr19	55964345	55973049	NM_024710	0.03671	-	ISOC2
chr12	56360555	56366568	NM_001798	0.03681	+	CDK2
chr1	161169104	161184184	NM_004550	0.03682	+	NDUFS2
chr14	104163953	104181823	NM_001100119	0.03682	-	XRCC3
chr2	128603839	128615729	NM_004805	0.0369	-	POLR2D
chr1	214776531	214837914	NM_016343	0.03706	+	CENPF
chr5	139944419	139948683	NM_080670	0.03718	+	SLC35A4
chr1	154554533	154580724	NM_015841	0.0372	-	ADAR
chr22	19929262	19957498	NM_000754	0.03726	+	COMT
chr1	186280785	186344457	NM_003292	0.0373	-	TPR
chr5	72112417	72210215	NM_002270	0.03736	+	TNPO1
chr17	13972718	14111996	NM_001303	0.03742	+	COX10
chr1	54231133	54304225	NM_001168551	0.03747	-	TMEM48
chr20	18568555	18744560	NM_080820	0.03755	+	DTD1
chr4	39500374	39529218	NM_001184700	0.0376	-	UGDH
chr11	67033904	67054029	NM_001619	0.03761	+	ADRBK1
chr15	64388082	64436433	NM_148955	0.03767	+	SNX1
chr5	179125929	179158639	NM_001746	0.03774	+	CANX
chr3	52744795	52804965	NM_003157	0.03774	-	NEK4
chr3	183873283	183891314	NM_004423	0.03777	+	DVL3
chrX	47494918	47510003	NM_001114123	0.03781	-	ELK1
chr12	29493578	29534143	NM_016570	0.03782	-	ERGIC2
chr2	37477645	37544222	NM_005813	0.03787	-	PRKD3
chr8	144873089	144897549	NM_182706	0.03791	-	SCRIB
chr6	7108085	7252213	NM_001003698	0.03809	+	RREB1
chr3	53259652	53290130	NM_001064	0.03823	-	TKT
chr17	52978051	53039328	NM_005486	0.03824	+	TOM1L1
chr6	66039168	66417118	NM_001142801	0.03837	-	EYS
chr20	44978176	44993064	NM_173073	0.03838	-	SLC35C2
chr9	117373705	117408703	NM_153045	0.03839	+	C9orf91
chr13	25875665	25916561	NM_001008564	0.03856	+	NUPL1
chr3	170582664	170588045	NM_001099645	0.03856	-	RPL22L1
chrX	16606121	16731059	NM_019857	0.03862	-	CTPS2
chr11	1411128	1483919	NM_003957	0.03866	+	BRSK2
chr6	108188959	108279482	NM_007214	0.03869	-	SEC63
chr6	31629005	31633179	NM_033177	0.0387	-	GPANK1
chrX	3735575	3761935	NR_034031	0.03877	-	LOC389906
chr19	50015535	50029685	NM_001136019	0.03878	+	FCGRT
chr17	71228775	71245095	NM_017941	0.03879	+	C17orf80
chr3	31574490	31677556	NM_178862	0.03886	+	STT3B
chr17	411907	618096	NM_001128159	0.03888	-	VPS53
chr16	70286296	70323412	NM_001605	0.03896	-	AARS
chr7	72854727	72936615	NM_032408	0.03898	-	BAZ1B
chr6	31698357	31704341	NM_001288	0.0391	-	CLIC1
chr10	105253734	105352309	NM_004210	0.03912	+	NEURL
chr14	90422245	90511108	NM_018319	0.03919	+	TDP1
chrX	101768609	101771699	NM_021992	0.0392	-	TMSB15A
chr6	43490067	43543812	NM_020750	0.03926	-	XPO5
chr4	128802398	128820377	NM_001190801	0.03927	+	PLK4
chr1	63906440	63988944	NM_014288	0.03929	-	ITGB3BP
chr17	73126319	73127890	NM_014595	0.03932	-	NT5C
chrX	102507922	102510121	NM_153333	0.03933	-	TCEAL8
chr11	64532075	64546316	NR_033650	0.03942	-	SF1
chr17	77913818	78009647	NM_019020	0.03946	-	TBC1D16
chr14	105886185	105937057	NM_001203258	0.03965	+	MTA1
chr9	35073834	35080013	NM_004629	0.03972	-	FANCG
chr14	103592663	103603776	NM_006291	0.03978	+	TNFAIP2
chr20	2442280	2451499	NM_003091	0.03983	-	SNRPB
chr20	30326903	30389603	NM_012112	0.03992	+	TPX2
chr5	110834021	110848157	NM_139164	0.03993	-	STARD4
chr13	101256089	101327103	NM_032813	0.03994	-	TMTC4
chr16	89803958	89883065	NM_000135	0.04	-	FANCA
chr5	74017030	74063042	NM_032380	0.04005	-	GFM2
chr8	144680073	144682485	NM_032862	0.0401	+	TIGD5
chr17	49337896	49375292	NM_016001	0.04011	+	UTP18
chr2	96940073	96971307	NM_014014	0.04021	-	SNRNP200
chr2	9629410	9695917	NM_003183	0.04025	-	ADAM17
chr1	197053256	197115824	NM_018136	0.04034	-	ASPM
chr12	2966846	2986321	NM_001243088	0.04043	-	FOXM1
chr14	20915206	20923267	NM_017807	0.04047	-	OSGEP
chr12	63952692	64062354	NM_173812	0.04048	-	DPY19L2
chr11	125496123	125527042	NR_045205	0.04054	+	CHEK1
chr12	11802787	12048325	NM_001987	0.04054	+	ETV6
chr13	103249285	103331523	NM_003291	0.04057	+	TPP2
chr19	45542297	45574214	NM_007056	0.04063	+	CLASRP
chr4	73940501	74124502	NM_198889	0.04072	-	ANKRD17
chr19	42470733	42498428	NM_001256214	0.04073	-	ATP1A3
chr1	934341	935552	NM_021170	0.04082	-	HES4
chr2	219433677	219458999	NM_005444	0.04083	+	RQCD1
chr19	58740069	58775008	NM_014480	0.04087	+	ZNF544
chr12	51379774	51422058	NM_001174125	0.04088	-	SLC11A2
chr19	2328628	2355100	NM_001077238	0.04094	+	SPPL2B
chr1	200520624	200589862	NM_014875	0.04096	-	KIF14
chr1	150782180	150849244	NM_178427	0.04097	-	ARNT
chr7	75046064	75115568	NM_001099415	0.04102	-	POM121C
chr19	56652534	56672262	NM_018337	0.04105	+	ZNF444
chr15	74209808	74220127	NR_040066	0.04122	-	LOXL1-AS1
chr10	26986594	27035726	NM_014317	0.04122	+	PDSS1
chr1	6650783	6662929	NM_014851	0.04123	-	KLHL21
chr4	68481478	68566889	NM_018227	0.04125	-	UBA6
chr10	75008600	75012451	NM_016065	0.04132	-	MRPS16
chr19	5691844	5720176	NM_004793	0.04138	-	LONP1
chr18	57567191	57571538	NM_021127	0.04139	+	PMAIP1
chr1	154193324	154243329	NM_014847	0.04141	+	UBAP2L
chr11	111652918	111742305	NM_001077690	0.04146	-	ALG9
chr4	56461397	56502465	NM_006681	0.04152	-	NMU
chr3	14444105	14530857	NM_001134367	0.04152	+	SLC6A6
chr12	49082240	49110781	NM_001240	0.04157	-	CCNT1
chr14	63178957	63568584	NM_172376	0.0416	-	KCNH5
chr8	96037213	96070944	NM_152416	0.04161	+	NDUFAF6
chr3	10068112	10141344	NM_033084	0.0417	+	FANCD2
chr1	35649200	35658743	NM_005066	0.0417	-	SFPQ
chr4	57259528	57301802	NM_002703	0.04174	-	PPAT
chr10	98592016	98724198	NM_001170766	0.04178	+	LCOR
chr1	38158072	38175391	NM_018101	0.04185	+	CDCA8
chr4	122737598	122745088	NM_001237	0.04193	-	CCNA2
chr5	10250281	10266501	NM_012073	0.04193	+	CCT5
chr6	114257319	114292359	NM_001527	0.04196	-	HDAC2
chr17	56566892	56595251	NM_004687	0.04198	-	MTMR4
chr22	20748404	20762753	NM_001256525	0.042	+	ZNF74
chr3	196466727	196559518	NM_002577	0.04204	+	PAK2
chr10	102283496	102289636	NM_005004	0.0422	-	NDUFB8
chr3	141205925	141331197	NM_006506	0.04226	+	RASA2
chr2	128848753	128953249	NM_020120	0.04227	+	UGGT1
chr1	201617449	201796102	NM_020443	0.04228	+	NAV1
chr16	2479394	2508859	NM_001761	0.0424	+	CCNF
chr12	3000032	3050306	NM_001160408	0.0424	+	TULP3
chr12	112280278	112331228	NM_003668	0.04242	+	MAPKAPK5
chr12	69633316	69668138	NM_007007	0.04243	+	CPSF6
chr18	48405431	48476162	NM_002396	0.04248	+	ME2
chr17	62494373	62502484	NM_004396	0.04256	-	DDX5
chr1	154127779	154155725	NM_001043353	0.0426	-	TPM3
chr11	67806461	67818366	NM_006019	0.04261	+	TCIRG1
chr8	87354993	87480178	NM_007013	0.04263	+	WWP1
chrX	47305560	47342345	NM_007130	0.04264	-	ZNF41
chr14	78183943	78227497	NM_012245	0.0427	-	SNW1
chr9	127997126	128003666	NM_005347	0.04273	-	HSPA5
chr10	71962585	71993190	NM_021129	0.04275	-	PPA1
chr10	113909621	113943537	NM_001244949	0.0428	-	GPAM
chr6	126307575	126360420	NM_001031712	0.04281	+	TRMT11
chr11	47440319	47448024	NM_002804	0.04285	-	PSMC3
chr1	52838500	52870143	NM_004153	0.04291	-	ORC1
chr16	15153878	15188158	NM_018427	0.04303	-	RRN3
chr15	91447419	91465815	NM_006122	0.04305	+	MAN2A2
chr7	148700153	148725782	NM_004911	0.04305	-	PDIA4
chr16	1821895	1823140	NM_023936	0.04306	-	MRPS34
chr17	3627196	3629992	NM_031965	0.04312	+	GSG2
chr1	174968891	174981163	NM_014412	0.04319	+	CACYBP
chr4	174089903	174245118	NM_017423	0.04325	+	GALNT7
chr11	63953586	63972020	NM_006819	0.04332	+	STIP1
chr6	153308399	153323925	NM_001114184	0.0434	-	MTRF1L
chr7	128594233	128695227	NR_034053	0.04348	-	TNPO3
chr14	104095524	104152568	NM_005552	0.0435	+	KLC1
chr16	29985187	29999726	NM_016151	0.04351	+	TAOK2
chr12	50382944	50419307	NM_001126103	0.04356	-	RACGAP1
chr14	63841354	64010079	NM_006246	0.04357	-	PPP2R5E
chr6	25279655	25620758	NM_017640	0.04358	+	LRRC16A
chr22	47158517	47571342	NM_014346	0.0436	+	TBC1D22A
chr19	33087906	33166102	NM_032139	0.04362	-	ANKRD27
chr10	14948870	14996094	NM_022487	0.04369	-	DCLRE1C
chr12	132621139	132628880	NM_175066	0.04378	-	DDX51
chr7	135242661	135333499	NM_015135	0.0438	+	NUP205
chr6	17600517	17611950	NM_016255	0.04396	+	FAM8A1
chr6	33282181	33285512	NM_005453	0.04396	-	ZBTB22
chr5	175773065	175788809	NM_020444	0.04397	-	KIAA1191
chr5	61601988	61683011	NM_004520	0.04407	+	KIF2A
chr10	5807185	5855512	NM_001494	0.04409	-	GDI2
chr1	145575987	145586546	NM_006099	0.04409	+	PIAS3
chr12	50478982	50494494	NM_139071	0.04409	+	SMARCD1
chr8	42948656	42978323	NM_032237	0.04413	+	SGK196
chr21	40177754	40196878	NM_005239	0.04439	+	ETS2
chr8	30535579	30585486	NM_001195102	0.0444	-	GSR
chr5	64013977	64064496	NM_173829	0.04444	-	SREK1IP1
chr14	21966281	21979457	NM_019852	0.04451	-	METTL3
chr17	5377612	5389494	NM_016041	0.04456	-	DERL2
chr13	49550047	49783915	NM_001079673	0.04462	+	FNDC3A
chr2	173420778	173463862	NM_002610	0.04466	+	PDK1
chr15	43825659	43877090	NM_014659	0.04475	-	PPIP5K1
chr17	46970147	46973232	NM_005175	0.04484	+	ATP5G1
chr22	35653444	35691800	NR_027780	0.04489	+	HMGXB4
chr16	1664640	1727909	NM_020825	0.04491	+	CRAMP1L
chr6	99282579	99286666	NM_005604	0.04491	+	POU3F2
chr19	10332108	10341948	NM_004230	0.04494	-	S1PR2
chr16	1820320	1821710	NM_002513	0.04498	-	NME3
chr15	42705020	42749730	NM_022473	0.04501	-	ZFP106
chr1	155290639	155300909	NM_001105203	0.04503	+	RUSC1
chr2	202484906	202507667	NM_152388	0.04507	-	TMEM237
chr2	43449540	43453745	NM_006887	0.04511	-	ZFP36L2
chr16	11762288	11773015	NM_003498	0.04513	+	SNN
chrX	49031905	49042776	NM_006150	0.04517	-	PRICKLE3
chr7	140774031	141180179	NM_001195278	0.04518	+	TMEM178B
chr22	35937351	35950045	NM_014310	0.04524	+	RASD2
chr20	25433337	25566153	NM_025176	0.04525	-	NINL
chr8	146102335	146126846	NM_021061	0.04527	-	ZNF250
chr16	70207927	70220798	NM_173619	0.04539	+	CLEC18C
chr3	113775581	113807268	NM_024638	0.04543	+	QTRTD1
chr6	151773421	151791232	NM_024573	0.04547	+	C6orf211
chr14	35761573	35786682	NM_002791	0.04549	+	PSMA6
chr10	98981929	99052430	NM_032900	0.04551	-	ARHGAP19
chr1	231114822	231136479	NM_022786	0.04551	+	ARV1
chr16	46918307	46965201	NM_133443	0.04555	+	GPT2
chr17	47366567	47439835	NM_014897	0.0456	-	ZNF652
chr2	219524378	219528166	NM_001079866	0.04572	+	BCS1L
chr1	27561006	27635110	NM_015023	0.04578	+	WDTC1
chr3	131181044	131221860	NM_007208	0.04583	-	MRPL3
chr1	156182778	156209868	NM_001199654	0.04583	+	PMF1
chr6	80714321	80752244	NM_003318	0.04588	+	TTK
chr17	26646120	26655711	NM_014573	0.0459	+	TMEM97
chr6	136878186	137113656	NM_005923	0.04599	-	MAP3K5
chr21	46188494	46221751	NM_182688	0.046	-	UBE2G2
chr2	9614669	9628591	NM_001039613	0.04604	+	IAH1
chr7	148959261	148982085	NM_001195220	0.04608	+	ZNF783
chr11	60658019	60674061	NM_014502	0.04618	-	PRPF19
chr12	58013692	58019934	NM_133489	0.04627	+	SLC26A10
chr1	32757707	32799224	NM_004964	0.04639	+	HDAC1
chr2	172639914	172750816	NM_003705	0.04646	-	SLC25A12
chr11	107799276	107834208	NM_017516	0.04656	+	RAB39A
chr5	79922044	79950800	NM_000791	0.04659	-	DHFR
chr3	50595455	50605223	NM_001171740	0.04672	-	C3orf18
chr3	123813557	124238698	NM_003947	0.04672	+	KALRN
chr14	70833212	70883807	NM_018373	0.04679	-	SYNJ2BP
chr7	100472700	100486285	NM_001128854	0.0468	+	SRRT
chr17	55055467	55084129	NM_021626	0.04681	+	SCPEP1
chr9	130267617	130331355	NM_022833	0.04682	-	FAM129B
chr2	114647536	114716167	NM_005721	0.04689	+	ACTR3
chr21	47878861	47989926	NM_001146116	0.0469	+	DIP2A
chr22	18342920	18507325	NM_001136004	0.04696	-	MICAL3
chr5	179159850	179204287	NM_014757	0.04701	+	MAML1
chr1	171669295	171711379	NM_001185127	0.04704	-	VAMP4
chr22	31090792	31303811	NM_030758	0.04709	+	OSBP2
chr18	77794345	77810652	NM_001171967	0.0471	+	RBFA
chr14	53503457	53620046	NM_001160148	0.04715	-	DDHD1
chr15	75212616	75230495	NM_004255	0.04718	-	COX5A
chr1	115259533	115300671	NM_007158	0.04724	-	CSDE1
chr15	47476402	48066420	NM_001198999	0.04731	+	SEMA6D
chr12	54674487	54679030	NM_031157	0.04737	+	HNRNPA1
chr17	28804425	28853832	NM_004871	0.04743	+	GOSR1
chr3	49396578	49449526	NM_001664	0.04743	-	RHOA
chr17	53046125	53241449	NM_178509	0.04745	+	STXBP4
chr18	43684297	43708299	NR_026978	0.04747	+	HAUS1
chr18	670323	712517	NM_202758	0.04748	-	ENOSF1
chr12	54393876	54397120	NM_006897	0.04755	+	HOXC9
chr12	58005217	58011028	NM_182947	0.04766	+	ARHGEF25
chr10	14920898	14946304	NM_024670	0.04768	+	SUV39H2
chr12	50794591	50873788	NM_199190	0.04791	+	LARP4
chr4	1873122	1983934	NM_001042424	0.04801	+	WHSC1
chr17	49242795	49249105	NM_001018137	0.04807	+	NME2
chr3	128598332	128631957	NM_014049	0.04811	+	ACAD9
chr19	10663760	10676702	NM_023008	0.04832	-	KRI1
chr9	92219926	92221469	NM_006705	0.04839	+	GADD45G
chr4	99799606	99850243	NM_001130678	0.04841	-	EIF4E
chr19	9759337	9785776	NM_001130031	0.04841	-	ZNF562
chr1	235272657	235292256	NM_014765	0.04842	-	TOMM20
chr21	45875392	45878739	NM_030891	0.04852	+	LRRC3
chr13	111530886	111567416	NM_017664	0.04856	-	ANKRD10
chr17	48423392	48438512	NM_022167	0.04856	+	XYLT2
chr19	9676291	9695209	NM_001008727	0.04856	-	ZNF121
chr1	225589203	225615815	NM_002296	0.04861	-	LBR
chr17	37617738	37690800	NM_015083	0.04863	+	CDK12
chr6	30695510	30710453	NM_005803	0.04863	-	FLOT1
chrX	15843928	15873100	NM_003916	0.04867	-	AP1S2
chr1	16890411	16939982	NM_017940	0.04868	-	NBPF1
chr2	130939500	130948300	NM_025029	0.04871	+	MZT2B
chr8	72933485	72987819	NM_007332	0.04878	-	TRPA1
chr1	46769379	46782447	NM_006004	0.04883	+	UQCRH
chr5	159502891	159546452	NM_052927	0.04889	-	PWWP2A
chr11	73685715	73693889	NM_003355	0.04889	-	UCP2
chr19	21987750	22019010	NM_001256654	0.04892	-	ZNF43
chr19	39971051	39981528	NM_001001563	0.04894	+	TIMM50
chr20	35412177	35492087	NM_080627	0.04902	-	SOGA1
chr6	52929795	52965670	NM_033481	0.04904	+	FBXO9
chr10	76993728	76995770	NM_144589	0.04905	-	COMTD1
chr7	21467688	21554151	NM_003112	0.04907	+	SP4
chrX	41192650	41209524	NM_001356	0.04909	+	DDX3X
chr9	114803060	114937556	NM_022486	0.04914	-	SUSD1
chr13	52158483	52336171	NM_052950	0.04921	+	WDFY2
chr16	11961984	12009825	NM_002094	0.04926	-	GSPT1
chr3	195776154	195809032	NM_001128148	0.04927	-	TFRC
chr3	52719935	52728510	NM_206826	0.04929	+	GNL3
chr13	24734860	24881212	NM_001166271	0.04944	+	SPATA13
chr1	33476825	33502512	NM_001625	0.04956	-	AK2
chr5	145492588	145562294	NM_020117	0.04956	-	LARS
chr11	34127110	34168458	NM_001144030	0.04962	+	NAT10
chr2	210885434	211036051	NM_152519	0.04978	-	KANSL1L
chr1	207217193	207224422	NM_018566	0.04988	-	YOD1
chr8	109455852	109499136	NM_014673	0.04994	+	EMC2
chr2	27532359	27545969	NM_002437	0.04997	-	MPV17
chr4	186320693	186347139	NR_028085	0.05005	-	UFSP2
chr1	154179182	154193273	NM_015449	0.05009	-	C1orf43
chr7	138710451	138720775	NM_080660	0.05009	-	ZC3HAV1L
chr17	74306867	74350230	NM_002766	0.0501	-	PRPSAP1
chr11	93474792	93496247	NM_014039	0.05034	+	C11orf54
chr15	55611132	55647846	NM_004855	0.05035	+	PIGB
chr1	111214309	111217655	NM_002232	0.05051	-	KCNA3
chr21	33973983	33984913	NR_036552	0.05059	-	C21orf59
chr5	892968	918164	NM_004237	0.0506	+	TRIP13
chr16	30614699	30621682	NM_138447	0.05066	-	ZNF689
chr1	27153200	27182211	NM_032283	0.05078	+	ZDHHC18
chr3	108268717	108308491	NM_020890	0.05081	-	KIAA1524
chr1	156830670	156851642	NM_002529	0.05082	+	NTRK1
chr6	4021568	4065217	NM_003913	0.05089	+	PRPF4B
chr18	19192259	19210208	NM_006938	0.05095	+	SNRPD1
chrX	46696346	46741791	NM_006915	0.05099	+	RP2
chr16	56485423	56511407	NM_018233	0.05101	+	OGFOD1
chr1	156776034	156785939	NM_001161443	0.05102	-	SH2D2A
chr22	32014476	32026810	NM_014338	0.05104	-	PISD
chr20	60711782	60718514	NM_002792	0.05115	-	PSMA7
chr11	46765083	46867859	NM_014756	0.05145	-	CKAP5
chr15	56382730	56535483	NM_022841	0.05158	-	RFX7
chr7	23544400	23571656	NM_013293	0.0516	-	TRA2A
chr10	101909846	101945734	NM_006459	0.05163	-	ERLIN1
chr2	128619206	128642434	NM_031445	0.05164	-	AMMECR1L
chr9	123850573	123939886	NM_007018	0.05167	+	CNTRL
chr5	173034147	173043666	NM_138369	0.05173	-	BOD1
chr12	10756363	10766208	NM_018048	0.05177	-	MAGOHB
chr15	52599479	52821247	NM_000259	0.05194	-	MYO5A
chr20	34359922	34538288	NM_016436	0.052	+	PHF20
chr1	225965514	225978168	NM_003133	0.05211	+	SRP9
chr21	33640529	33651376	NM_018944	0.05212	-	MIS18A
chr7	158424002	158497520	NM_017760	0.05214	-	NCAPG2
chrX	70459473	70474038	NM_201599	0.0522	-	ZMYM3
chr19	57106663	57135544	NM_021216	0.05223	+	ZNF71
chr10	71897732	71906496	NM_001040273	0.05229	-	TYSND1
chr6	31765168	31774761	NM_021177	0.05233	-	LSM2
chr1	46744071	46769038	NM_006369	0.05234	-	LRRC41
chr20	35626177	35724410	NM_002895	0.05234	-	RBL1
chr1	155112366	155112883	NM_018973	0.05239	-	DPM3
chr3	52082936	52090461	NM_001947	0.05245	-	DUSP7
chr4	24529087	24586184	NM_001358	0.0525	-	DHX15
chr20	31030861	31071385	NM_080616	0.05254	-	C20orf112
chr9	80850990	80881983	NM_001098802	0.05258	+	CEP78
chr22	26847445	26879820	NM_022081	0.05259	-	HPS4
chr4	103946651	103998170	NM_178833	0.05263	-	SLC9B2
chr2	48541794	48606434	NM_002158	0.05268	+	FOXN2
chr3	155588324	155655520	NM_003875	0.05276	+	GMPS
chrX	47077527	47089394	NM_033018	0.05277	+	CDK16
chr22	50247496	50283726	NM_014838	0.05282	+	ZBED4
chr5	68788118	68853931	NM_002538	0.05287	+	OCLN
chr1	3696783	3713068	NM_020710	0.05289	-	LRRC47
chr1	89401455	89458643	NM_001008661	0.05297	-	CCBL2
chr11	122928199	122932901	NM_006597	0.05302	-	HSPA8
chr17	9548853	9633003	NM_001267576	0.05311	+	USP43
chr19	10764936	10803095	NM_017620	0.05317	+	ILF3
chr16	15737123	15820208	NM_001143979	0.05321	+	NDE1
chr7	148504463	148581441	NM_004456	0.05328	-	EZH2
chr1	11072678	11085549	NM_007375	0.05342	+	TARDBP
chr7	92817899	92855782	NM_001039372	0.05343	-	HEPACAM2
chr13	50234809	50265623	NM_032565	0.05345	-	EBPL
chr6	42896859	42907008	NM_006586	0.05346	+	CNPY3
chr19	8130286	8212385	NM_032447	0.05355	-	FBN3
chr9	126773888	126795442	NM_004789	0.05356	+	LHX2
chr7	6500711	6523849	NM_006854	0.05359	-	KDELR2
chr2	27440257	27466654	NM_004341	0.05369	+	CAD
chr8	104426941	104455680	NM_015420	0.05369	+	DCAF13
chr19	58193356	58201169	NM_138347	0.05387	+	ZNF551
chr2	65454828	65498390	NM_005722	0.05388	+	ACTR2
chr19	54960064	54973196	NM_052925	0.0539	+	LENG8
chr14	99876140	99947226	NM_199123	0.05393	-	SETD3
chr11	65122281	65125082	NM_145719	0.05393	+	TIGD3
chr14	60611499	60632211	NM_016029	0.05395	-	DHRS7
chr3	9834800	9848789	NM_001198780	0.05398	+	ARPC4
chr13	113621797	113622952	NR_034002	0.05399	-	MCF2L-AS1
chr1	182808438	182857117	NM_001357	0.05411	+	DHX9
chr8	104311058	104345094	NM_003506	0.05415	+	FZD6
chr5	158584416	158637061	NM_001199380	0.05426	-	RNF145
chr3	49977476	50114685	NM_001167582	0.05437	+	RBM6
chr2	112895961	112945791	NM_001128165	0.05438	+	FBLN7
chr10	75135188	75173841	NM_001156	0.05445	-	ANXA7
chr6	31633656	31637843	NM_001320	0.0545	+	CSNK2B
chr17	27232270	27278508	NM_001033561	0.05453	-	PHF12
chr22	42229105	42302375	NM_004599	0.05453	+	SREBF2
chr17	42472644	42580957	NR_036474	0.05456	-	GPATCH8
chr1	33722173	33766320	NM_152493	0.05468	+	ZNF362
chr19	30017490	30055226	NM_001146339	0.05482	+	VSTM2B
chr18	34376033	34409158	NM_015476	0.05483	-	TPGS2
chr1	75171171	75199092	NM_001130043	0.05484	-	CRYZ
chr4	39289068	39368001	NM_002913	0.05502	-	RFC1
chr7	44873212	44887725	NM_012412	0.05504	-	H2AFV
chr1	39305014	39325340	NM_022157	0.05505	-	RRAGC
chr15	78857861	78887611	NM_000745	0.05511	+	CHRNA5
chr19	58211809	58220579	NM_001085384	0.05514	-	ZNF154
chr17	41166621	41174459	NM_006373	0.05518	-	VAT1
chr1	45205489	45233438	NM_006845	0.0552	+	KIF2C
chr16	53088944	53361414	NM_025134	0.05526	+	CHD9
chr6	36562089	36572244	NR_036610	0.05532	+	SRSF3
chr1	145477084	145499091	NM_153713	0.05539	+	LIX1L
chr1	46806849	46830824	NM_001256128	0.05559	+	NSUN4
chr4	56262079	56292342	NM_018475	0.05571	+	TMEM165
chr11	63753324	63765892	NM_017670	0.05574	+	OTUB1
chr7	45022626	45026259	NR_003697	0.05581	-	SNHG15
chr17	4901242	4931694	NM_006612	0.05585	+	KIF1C
chr14	75127954	75179807	NM_001039479	0.05589	-	KIAA0317
chr9	37079892	37090398	NR_036592	0.05591	+	LOC100506710
chr3	127771211	127790526	NM_013336	0.05592	+	SEC61A1
chr11	47638857	47664206	NM_014342	0.05605	-	MTCH2
chr2	38970740	38978636	NM_001195446	0.05611	-	SRSF7
chr12	57392616	57400297	NM_014830	0.05611	-	ZBTB39
chr12	58335444	58351052	NM_033276	0.05615	+	XRCC6BP1
chr2	203745322	203776949	NM_018256	0.05622	-	WDR12
chr9	132575220	132586441	NM_000113	0.05623	-	TOR1A
chr3	122140747	122233786	NR_026698	0.05631	-	KPNA1
chr19	4909509	4962165	NM_001048201	0.05639	+	UHRF1
chr14	66974124	67648525	NM_020806	0.05641	+	GPHN
chr22	42017294	42060052	NM_001469	0.05649	+	XRCC6
chr4	152330397	152584784	NM_001109977	0.0565	+	FAM160A1
chr12	123468026	123594975	NM_020845	0.0565	-	PITPNM2
chr2	179345198	179369782	NM_019091	0.05652	+	PLEKHA3
chr19	55591759	55599291	NM_017729	0.05654	+	EPS8L1
chr12	54058943	54070109	NM_005176	0.05659	-	ATP5G2
chr19	24269975	24312654	NM_203282	0.05661	+	ZNF254
chr16	2325878	2390747	NM_001089	0.05663	-	ABCA3
chr7	92076761	92089381	NM_021167	0.05671	+	GATAD1
chr2	97001483	97041274	NM_015341	0.05698	+	NCAPH
chr13	47345390	47371367	NM_001984	0.05704	-	ESD
chr19	18451407	18480763	NM_017712	0.0571	+	PGPEP1
chr15	41576200	41591795	NR_026757	0.05721	+	OIP5-AS1
chr11	61159864	61166335	NM_016499	0.05721	+	TMEM216
chr11	8968839	8985989	NM_020644	0.05723	-	TMEM9B
chr19	13906273	13943044	NM_023072	0.05728	+	ZSWIM4
chr5	85913783	85916583	NM_001867	0.05737	+	COX7C
chr8	80523048	80578410	NM_007029	0.05744	+	STMN2
chr2	216176678	216214496	NM_004044	0.05746	+	ATIC
chr22	41994031	42017061	NM_015704	0.05749	-	DESI1
chr21	34876237	34915195	NM_001136005	0.05755	-	GART
chr6	138725335	138734582	NM_014320	0.05758	+	HEBP2
chr3	51741080	51752625	NM_000839	0.05764	+	GRM2
chr14	100531750	100610573	NM_016337	0.05769	+	EVL
chr10	91174324	91180759	NM_012420	0.05771	+	IFIT5
chr1	179079715	179198819	NM_001136001	0.05772	-	ABL2
chr5	137087072	137090039	NM_006805	0.05774	-	HNRNPA0
chr21	47609037	47648738	NM_002340	0.0578	-	LSS
chr19	55741146	55770038	NM_014931	0.05781	-	PPP6R1
chr7	86506222	86689014	NM_001142749	0.05786	-	KIAA1324L
chr14	68143518	68162510	NM_016026	0.05789	-	RDH11
chr9	19053140	19102902	NM_017645	0.05796	-	HAUS6
chr2	55861197	55921011	NM_033109	0.05796	-	PNPT1
chr12	120875892	120878545	NM_004373	0.05797	+	COX6A1
chrX	133507341	133562822	NM_001015877	0.05798	+	PHF6
chr19	36103645	36116251	NM_015302	0.05805	+	HAUS5
chr2	242615156	242626383	NR_033255	0.05808	-	DTYMK
chr5	137620958	137667516	NM_001790	0.05817	-	CDC25C
chr6	139349818	139364439	NM_021243	0.05819	+	ABRACL
chr6	143815948	143833020	NM_032020	0.05823	-	FUCA2
chr11	66406087	66435858	NM_001198844	0.05823	+	RBM4
chr1	163291722	163325553	NM_145697	0.05824	+	NUF2
chr5	179041178	179050711	NM_001257293	0.05827	-	HNRNPH1
chr19	41903693	41930910	NM_001164783	0.05831	+	BCKDHA
chr11	63527363	63536113	NM_001144936	0.05831	-	C11orf95
chr11	45943195	45950647	NM_152312	0.05836	+	GYLTL1B
chr12	124118380	124145334	NM_001516	0.05841	+	GTF2H3
chr3	19190016	19577135	NM_144633	0.05843	+	KCNH8
chr6	53132195	53213977	NM_021814	0.05845	-	ELOVL5
chr14	31363004	31495607	NM_014574	0.05848	-	STRN3
chr12	96252708	96260238	NM_003095	0.0585	+	SNRPF
chr1	10459084	10480201	NM_002631	0.05855	+	PGD
chr6	28048481	28057340	NM_003447	0.05857	+	ZNF165
chr19	11708234	11729974	NM_145295	0.05881	+	ZNF627
chr9	94972624	95056038	NM_002161	0.05888	-	IARS
chr3	44803208	44894748	NM_020242	0.05902	+	KIF15
chr17	74077085	74099652	NR_028133	0.05908	-	EXOC7
chr16	30662240	30667734	NM_024031	0.05908	+	PRR14
chr15	41851219	41871536	NM_006293	0.05933	+	TYRO3
chr15	48623620	48635570	NM_001025249	0.05941	+	DUT
chr21	47649157	47671604	NR_002776	0.05946	+	MCM3AP-AS1
chrX	129040096	129063738	NM_001166221	0.05962	+	UTP14A
chr15	49462421	49622002	NM_002044	0.05963	+	GALK2
chr1	28995239	29042115	NM_024482	0.05963	+	GMEB1
chrX	16737706	16780807	NM_032796	0.05984	+	SYAP1
chr2	225334866	225450114	NM_003590	0.05991	-	CUL3
chr11	65764015	65769637	NM_001242483	0.05991	-	EIF1AD
chr10	33466418	33623833	NM_003873	0.05991	-	NRP1
chr2	206987802	207024243	NM_001199982	0.05997	-	NDUFS1
chr11	66384052	66397397	NM_001198836	0.06008	+	RBM14
chr15	85291817	85349663	NM_014630	0.06018	+	ZNF592
chr7	98992297	99006305	NM_014891	0.06034	-	PDAP1
chr9	101494290	101558794	NM_173551	0.06055	-	ANKS6
chr14	74526871	74551196	NM_005589	0.06058	-	ALDH6A1
chrX	102631267	102633001	NM_206917	0.06058	+	NGFRAP1
chr17	42875815	42907607	NM_005497	0.06066	-	GJC1
chr18	13663345	13726591	NM_001098801	0.06067	-	FAM210A
chr6	84743419	84800605	NM_138409	0.06072	+	MRAP2
chr16	88709696	88717492	NM_000101	0.06074	-	CYBA
chr1	204913353	204991950	NM_001160331	0.06074	+	NFASC
chr5	134240809	134298336	NM_032151	0.06075	+	PCBD2
chr6	44266462	44281063	NM_020745	0.06076	-	AARS2
chr1	27719151	27722317	NM_005281	0.06077	+	GPR3
chr19	20578625	20607771	NR_036455	0.06091	-	ZNF826P
chr7	99933687	99965454	NR_036569	0.06099	+	PILRB
chr19	55912649	55919325	NM_014501	0.06109	-	UBE2S
chr6	127587982	127609705	NM_001242850	0.06111	+	RNF146
chr19	57901217	57913919	NM_001172773	0.06118	+	ZNF548
chr6	42952236	42980083	NM_001270476	0.06124	+	PPP2R5D
chr16	75661621	75681585	NM_005548	0.06132	-	KARS
chr22	38914953	38966189	NM_007068	0.06146	-	DMC1
chr12	27124505	27167339	NM_016551	0.06148	-	TM7SF3
chr19	37001588	37019248	NM_001166037	0.06158	-	ZNF260
chr13	29274217	29293150	NM_001135919	0.06162	-	SLC46A3
chr19	6440074	6459781	NM_024103	0.06165	-	SLC25A23
chr7	44836240	44842716	NM_021130	0.06172	+	PPIA
chr9	15422781	15461627	NM_001039697	0.06177	+	SNAPC3
chr3	122513900	122599986	NM_032839	0.06183	+	DIRC2
chr2	176040985	176046391	NM_001002258	0.06197	-	ATP5G3
chr18	43914186	44040783	NM_001256758	0.06207	+	RNF165
chr3	17198653	17784240	NM_001134380	0.06218	-	TBC1D5
chr12	56414688	56432219	NM_022465	0.06226	+	IKZF4
chr19	14199228	14201232	NM_138352	0.06226	-	SAMD1
chr8	41786996	41909505	NM_001099413	0.06234	-	KAT6A
chr22	36622254	36636000	NM_145637	0.06235	-	APOL2
chr10	123716602	123734743	NM_001167865	0.06237	-	NSMCE4A
chr2	242026508	242041747	NR_028051	0.06263	-	MTERFD2
chr1	35734567	35887545	NM_005095	0.06267	+	ZMYM4
chr3	85775631	86123579	NM_153184	0.06269	+	CADM2
chr1	156278751	156308206	NR_036565	0.06269	-	CCT3
chr11	93862093	93915137	NM_015368	0.06282	+	PANX1
chr2	150186498	150330659	NM_001195685	0.06283	+	LYPD6
chr7	150026937	150029811	NM_138434	0.06285	+	C7orf29
chr20	57608199	57617901	NM_001256403	0.06287	-	SLMO2
chr18	9102627	9134343	NM_021074	0.0629	+	NDUFV2
chr1	159997461	160001783	NM_145167	0.06293	-	PIGM
chr1	28261503	28285663	NM_014474	0.06299	+	SMPDL3B
chr1	31732414	31769644	NM_004814	0.06303	-	SNRNP40
chr17	76670129	76778376	NM_017456	0.06315	-	CYTH1
chr10	33189245	33247293	NM_002211	0.06322	-	ITGB1
chr19	5205518	5340814	NM_130854	0.06327	-	PTPRS
chr12	42719946	42835765	NM_001143789	0.06335	+	PPHLN1
chr5	34915819	34925787	NM_018321	0.06345	+	BRIX1
chr1	70610484	70671361	NM_017768	0.06352	-	LRRC40
chr8	82192717	82197012	NM_001444	0.06358	+	FABP5
chr6	35310334	35395968	NM_006238	0.06383	+	PPARD
chr20	60884120	60942368	NM_005560	0.06385	-	LAMA5
chr4	26862312	27027003	NM_020860	0.06414	+	STIM2
chr19	15532317	15560762	NM_021241	0.06429	-	WIZ
chr3	49711434	49720934	NM_001640	0.06435	+	APEH
chr1	150969300	150979273	NM_001163260	0.06437	-	FAM63A
chr13	25456411	25497027	NM_018451	0.0644	-	CENPJ
chr1	78413590	78444777	NM_003902	0.06443	-	FUBP1
chr15	89921272	89941718	NR_015411	0.06446	+	LOC254559
chrX	48660486	48683380	NM_006044	0.06447	+	HDAC6
chr18	77623667	77659816	NM_012283	0.06458	+	KCNG2
chr15	101821714	101835460	NM_003090	0.06458	-	SNRPA1
chr6	31588449	31605554	NM_080686	0.06462	+	PRRC2A
chr12	49490922	49504680	NM_018113	0.06481	-	LMBR1L
chr9	130670164	130679305	NM_175039	0.06485	-	ST6GALNAC4
chr1	201452657	201476387	NM_004078	0.06491	-	CSRP1
chr19	45394476	45406946	NM_006114	0.06493	+	TOMM40
chr20	5525079	5591672	NM_019593	0.065	-	GPCPD1
chr20	61273796	61303647	NM_016354	0.06504	+	SLCO4A1
chr6	75947390	75953644	NM_001865	0.06507	-	COX7A2
chr12	57449425	57472574	NM_015257	0.06522	-	TMEM194A
chr7	100277129	100286870	NM_022574	0.06528	-	GIGYF1
chr6	33422355	33425320	NM_152735	0.06541	+	ZBTB9
chr17	27082995	27169841	NM_018182	0.06551	-	FAM222B
chr19	11432721	11450344	NM_004283	0.06556	-	RAB3D
chr1	109941652	109969108	NM_001199774	0.06559	-	PSMA5
chr1	109289284	109352148	NM_007269	0.06573	+	STXBP3
chr19	49929687	49932075	NM_001195256	0.06579	+	LOC100507003
chr3	49314576	49377536	NM_003363	0.06581	-	USP4
chr22	17618409	17640169	NM_033070	0.06582	-	CECR5
chr4	773936	775636	NR_036511	0.06593	-	LOC100129917
chr17	80693451	80709073	NM_022158	0.06597	+	FN3K
chr6	43543877	43588260	NM_006502	0.06608	+	POLH
chr10	129894924	129924468	NM_001145966	0.06609	-	MKI67
chr4	113460488	113558151	NM_018392	0.06611	-	C4orf21
chr11	118478305	118528748	NM_001144759	0.06617	+	PHLDB1
chrX	70752911	70795747	NM_181673	0.0662	+	OGT
chr20	39807088	39928739	NM_015035	0.0662	-	ZHX3
chr12	498515	551806	NM_001130147	0.06621	+	CCDC77
chr15	43425721	43477341	NM_024956	0.06631	+	TMEM62
chr6	43303807	43337181	NM_014345	0.06635	-	ZNF318
chr5	171636649	171710795	NM_152277	0.06638	-	UBTD2
chr17	76967334	76976061	NM_005567	0.06663	-	LGALS3BP
chrX	49044264	49056661	NM_003179	0.06669	-	SYP
chr4	106290233	106395227	NM_006903	0.06672	-	PPA2
chr17	42836567	42859214	NM_002390	0.06677	+	ADAM11
chr13	113139327	113242481	NM_006322	0.06679	-	TUBGCP3
chr22	21336557	21353326	NM_006767	0.0668	+	LZTR1
chr15	43663312	43698240	NM_014444	0.06682	+	TUBGCP4
chr19	6361462	6368915	NM_006012	0.0669	+	CLPP
chr17	19552063	19580908	NM_000382	0.06691	+	ALDH3A2
chr15	59063392	59149734	NM_001040450	0.06692	+	FAM63B
chr19	55795533	55823903	NM_032430	0.06719	+	BRSK1
chr12	93861265	93897548	NM_172177	0.06721	+	MRPL42
chr19	41256758	41271297	NM_004596	0.06729	+	SNRPA
chr2	25016174	25045245	NM_001199803	0.06735	+	CENPO
chr11	94150468	94227040	NM_005591	0.06744	-	MRE11A
chr2	109150810	109303702	NM_001193483	0.06746	+	LIMS1
chr9	38392660	38398662	NM_000692	0.06754	+	ALDH1B1
chr1	169075946	169101960	NM_001677	0.06773	+	ATP1B1
chrX	23851464	23926057	NR_026545	0.06775	-	APOO
chrX	70338405	70362304	NM_005120	0.06779	+	MED12
chr6	43479564	43484728	NM_015388	0.06795	-	YIPF3
chr19	50094911	50129696	NM_020719	0.06801	+	PRR12
chr22	19775933	19842462	NM_053004	0.06805	-	GNB1L
chr3	135867759	135914688	NM_018133	0.06808	-	MSL2
chr1	15943952	15987552	NM_032341	0.06814	+	DDI2
chr12	57403780	57410344	NM_013251	0.06818	-	TAC3
chr1	151132223	151138424	NM_001136543	0.06821	-	LYSMD1
chr3	124801479	124931609	NM_024628	0.06823	-	SLC12A8
chr9	95375465	95432547	NM_022755	0.06827	-	IPPK
chr11	66247483	66277130	NM_130443	0.06831	+	DPP3
chr7	766337	826116	NM_017802	0.06841	+	HEATR2
chr20	54967426	54979582	NM_001033521	0.06859	+	CSTF1
chr3	48282595	48312479	NM_016089	0.06866	+	ZNF589
chr4	185308875	185395726	NM_002199	0.06895	-	IRF2
chr11	417929	442011	NM_001012302	0.06906	-	ANO9
chr14	21989231	22005337	NM_005407	0.06935	-	SALL2
chr14	92246266	92302849	NM_001128595	0.06951	-	TC2N
chr9	71650478	71715094	NM_001161706	0.06963	+	FXN
chr14	64932216	64941221	NM_004857	0.06964	+	AKAP5
chr15	76135621	76193388	NM_173469	0.06968	+	UBE2Q2
chrX	48755538	48760420	NM_005710	0.0697	+	PQBP1
chr19	2071034	2096269	NM_130807	0.06972	-	MOB3A
chr16	29973350	29984373	NM_194280	0.06977	+	TMEM219
chr10	127408083	127452712	NM_001202438	0.06995	+	C10orf137
chr4	95128995	95212443	NM_020159	0.06995	+	SMARCAD1
chr7	148823507	148880118	NM_020781	0.06995	+	ZNF398
chr21	41029253	41034815	NM_033173	0.07004	+	B3GALT5
chr5	64813592	64858995	NM_001267038	0.07007	-	CENPK
chr11	20409075	20530879	NM_001145166	0.07009	+	PRMT3
chr21	18885223	18965897	NM_001207066	0.07011	+	CXADR
chr3	93776765	93781831	NM_176815	0.07017	-	DHFRL1
chr2	98262520	98264657	NM_001862	0.07018	+	COX5B
chr11	109964086	110042566	NM_033390	0.07022	+	ZC3H12C
chr14	69517636	69619914	NM_003861	0.07033	-	DCAF5
chr1	1533387	1535476	NM_001242659	0.07041	-	C1orf233
chr11	64949303	64979477	NM_005186	0.07044	+	CAPN1
chr16	28616907	28620649	NM_177534	0.0705	-	SULT1A1
chr12	112204690	112247789	NM_001204889	0.07054	+	ALDH2
chr10	92827	95178	NM_177987	0.07054	-	TUBB8
chr1	220960038	220987741	NM_022746	0.07056	+	MARCH1
chr6	24705089	24719403	NM_030939	0.07062	-	C6orf62
chr8	37701397	37707431	NM_018310	0.07065	-	BRF2
chrX	153656977	153664862	NM_001183	0.07071	+	ATP6AP1
chr1	1017197	1051736	NM_017891	0.0708	-	C1orf159
chr1	23636275	23670853	NM_005826	0.07087	-	HNRNPR
chr3	197476623	197511317	NM_032288	0.07114	+	FYTTD1
chr6	100054649	100063454	NM_021620	0.07115	+	PRDM13
chr9	4662293	4665272	NM_203453	0.07122	+	PPAPDC2
chr1	54519273	54565416	NM_153035	0.07131	+	TCEANC2
chr15	78832746	78841563	NM_001102667	0.07134	+	PSMA4
chr1	114935398	115053781	NM_033020	0.07143	-	TRIM33
chr5	180274610	180288286	NM_152283	0.07149	-	ZFP62
chr6	89805677	89827800	NM_080743	0.07156	-	SRSF12
chr5	138089106	138270723	NM_001903	0.07166	+	CTNNA1
chr22	39260247	39268258	NM_014292	0.07172	-	CBX6
chr13	21727733	21750741	NM_001166017	0.07175	-	SKA3
chr11	102921412	102962944	NM_032299	0.07177	-	DCUN1D5
chr1	197521384	197744623	NM_144977	0.07178	-	DENND1B
chr8	95938199	95961615	NM_001135733	0.07183	-	TP53INP1
chr11	46403260	46405387	NM_001012333	0.07207	+	MDK
chr11	111895537	111935002	NM_001931	0.07223	+	DLAT
chr15	34633916	34635362	NM_018648	0.07225	-	NOP10
chr12	70132630	70216984	NM_175624	0.07235	+	RAB3IP
chr7	100805789	100808852	NM_003378	0.07249	-	VGF
chr5	154092461	154197163	NM_015315	0.07256	+	LARP1
chr22	21354060	21356404	NM_001008695	0.07269	-	THAP7
chr5	137475458	137514358	NM_139199	0.07275	-	BRD8
chr17	62503157	62534062	NM_138363	0.0729	+	CEP95
chr17	40852292	40897071	NM_001991	0.07303	-	EZH1
chr18	48700919	48724051	NM_016626	0.07306	-	MEX3C
chr18	59711457	59854289	NM_176787	0.07324	-	PIGN
chr20	45313003	45318276	NM_033550	0.07327	-	TP53RK
chr6	109761930	109765122	NM_003080	0.07338	+	SMPD2
chr5	68710938	68737890	NM_001038603	0.07339	+	MARVELD2
chr3	194123402	194188968	NM_024524	0.07342	-	ATP13A3
chr3	142315228	142432505	NM_001145319	0.07352	+	PLS1
chr3	48663155	48672926	NM_022911	0.07352	-	SLC26A6
chr19	10426888	10444314	NM_133452	0.07356	-	RAVER1
chr8	99129520	99172069	NM_001145861	0.07358	+	POP1
chr6	42712233	42713884	NM_003192	0.07364	-	TBCC
chr14	77648101	77725838	NM_020431	0.07367	+	TMEM63C
chr18	77732866	77748532	NM_006701	0.07379	-	TXNL4A
chr2	70889215	70994847	NM_001185054	0.0738	-	ADD2
chr16	30710461	30751450	NM_006662	0.0738	+	SRCAP
chr1	24292936	24306953	NM_001191006	0.0738	-	SRSF10
chr17	8271972	8274858	NM_213597	0.07382	-	KRBA2
chr8	120846180	120868170	NM_024094	0.07388	-	DSCC1
chr7	1036622	1177893	NM_001134395	0.0739	-	C7orf50
chr6	57037103	57050012	NM_004282	0.07391	+	BAG2
chr1	247463621	247495045	NM_032752	0.07391	-	ZNF496
chr11	92880849	92931095	NM_152313	0.07398	-	SLC36A4
chr7	47314751	47621742	NM_022748	0.074	-	TNS3
chr16	31191430	31206192	NM_004960	0.07404	+	FUS
chr12	122688227	122692084	NM_030765	0.07411	+	B3GNT4
chr22	30950623	30960876	NM_004861	0.07439	-	GAL3ST1
chr11	117014999	117047592	NM_001184748	0.07439	+	PAFAH1B2
chr21	41384342	42219039	NM_001389	0.07441	-	DSCAM
chr19	53471503	53496784	NR_003578	0.07454	-	ZNF702P
chr1	84335056	84464833	NM_024686	0.07455	-	TTLL7
chr21	27096790	27107965	NM_001003696	0.0747	-	ATP5J
chr11	43380434	43516483	NM_018259	0.07472	+	TTC17
chr2	190306158	190340264	NM_032168	0.07486	+	WDR75
chr7	106297210	106301634	NM_175884	0.07488	-	CCDC71L
chr3	160473995	160788817	NM_139245	0.07489	+	PPM1L
chr1	62208148	62629591	NM_176877	0.07494	+	INADL
chr20	35974556	36033821	NM_198291	0.07502	+	SRC
chr6	31638727	31640227	NM_021221	0.07509	+	LY6G5B
chr14	58894102	59015549	NM_001244191	0.07518	+	KIAA0586
chr1	35451766	35497569	NM_007167	0.07519	-	ZMYM6
chr16	1728277	1752073	NM_144570	0.07521	+	HN1L
chr6	18128544	18155374	NM_000367	0.07545	-	TPMT
chr17	45608443	45700642	NM_006310	0.07551	+	NPEPPS
chr10	12237960	12292589	NM_006023	0.07554	+	CDC123
chr1	154245038	154248355	NM_006118	0.07554	+	HAX1
chr11	108028118	108093365	NM_002519	0.07557	-	NPAT
chr19	37997840	38034239	NM_001013659	0.07567	+	ZNF793
chr7	108210188	108215294	NM_012328	0.07602	+	DNAJB9
chr10	121652084	121704170	NM_007190	0.07623	+	SEC23IP
chr5	159848864	159855746	NM_004219	0.07624	+	PTTG1
chr20	5931297	5975831	NM_032485	0.07634	+	MCM8
chr11	532241	535550	NM_001130442	0.07637	-	HRAS
chr1	45316193	45452394	NM_001261418	0.07642	-	EIF2B3
chrX	128937263	128977910	NM_016032	0.07642	-	ZDHHC9
chr6	111303290	111346794	NM_032194	0.0765	+	RPF2
chr8	48872762	48890719	NM_005914	0.07658	+	MCM4
chr4	100799494	100815703	NM_021970	0.07664	-	LAMTOR3
chrX	102564273	102565883	NM_001168400	0.07666	-	BEX2
chr2	75873908	75889334	NM_014763	0.0767	+	MRPL19
chr3	122103022	122128961	NM_014367	0.07676	+	FAM162A
chr3	179280707	179306193	NM_178042	0.07689	+	ACTL6A
chr8	37888019	37917883	NM_004095	0.07691	+	EIF4EBP1
chrX	62567106	62571218	NM_001012968	0.07695	-	SPIN4
chr8	79578281	79631997	NM_016010	0.07707	+	ZC2HC1A
chr7	26403944	26413949	NM_001199838	0.07709	+	SNX10
chrX	24001832	24045303	NM_030624	0.07727	-	KLHL15
chr7	105730813	105752791	NM_182715	0.07742	-	SYPL1
chr5	43444353	43483992	NM_022483	0.07747	-	C5orf28
chr7	43966034	43995735	NM_015983	0.07754	+	UBE2D4
chr8	105501458	105601252	NM_013437	0.07768	-	LRP12
chr12	54410641	54449814	NM_014620	0.07781	+	HOXC4
chr12	58087737	58115340	NM_006812	0.07796	+	OS9
chr2	224740064	224810052	NM_020830	0.07808	-	WDFY1
chr17	72766685	72772470	NM_015654	0.07828	-	NAT9
chr1	3728644	3773797	NM_014704	0.0783	-	CEP104
chr5	114602884	114631987	NM_152549	0.07847	-	CCDC112
chr10	3110818	3178997	NM_001242339	0.07859	+	PFKP
chr14	50709151	50778947	NM_024884	0.07863	-	L2HGDH
chr1	110546569	110566364	NM_001242676	0.07871	+	AHCYL1
chr2	9563867	9613227	NM_016207	0.07876	+	CPSF3
chr14	58711522	58738727	NM_002788	0.07895	+	PSMA3
chr1	7831328	7841492	NM_004781	0.07895	+	VAMP3
chr2	44395999	44458611	NM_177969	0.07905	+	PPM1B
chr19	20278022	20311299	NM_052852	0.07905	+	ZNF486
chrX	123095555	123236505	NM_006603	0.07907	+	STAG2
chr5	36192693	36242258	NM_153013	0.07919	-	NADKD1
chr22	25844053	25857645	NR_033734	0.0792	+	CRYBB2P1
chr14	77893017	77923983	NM_001193315	0.0792	-	VIPAS39
chr20	1349620	1373816	NM_000801	0.07921	-	FKBP1A
chr15	69706626	69740764	NM_004856	0.07924	+	KIF23
chr14	91737666	91884188	NM_001080414	0.07931	-	CCDC88C
chr5	95726039	95767863	NM_001177875	0.07947	-	PCSK1
chr13	33006929	33112936	NM_033111	0.07969	-	N4BP2L2
chr17	39958204	39968451	NM_006455	0.07972	-	LEPREL4
chr3	192514604	192635950	NM_178496	0.07987	-	MB21D2
chr7	150778171	150780413	NM_031434	0.08	-	TMUB1
chr15	25230006	25233379	NR_022008	0.08014	+	PAR5
chr3	140660661	140698785	NM_001104647	0.08014	+	SLC25A36
chr7	72716513	72722864	NM_001168348	0.08035	-	NSUN5
chr3	56654159	56717135	NM_001112736	0.08039	-	FAM208A
chr2	47168312	47303275	NM_020458	0.0804	+	TTC7A
chr15	64657210	64673702	NM_014736	0.08053	-	KIAA0101
chr9	79792360	80000106	NM_015186	0.08055	+	VPS13A
chr7	35672269	35734772	NM_022373	0.08071	-	HERPUD2
chr19	48741517	48759203	NM_001184904	0.08085	-	CARD8
chr7	6369039	6388590	NM_001037163	0.0809	-	FAM220A
chr5	140372	190087	NM_052909	0.08094	+	PLEKHG4B
chr1	150190716	150208504	NM_001136478	0.08096	-	ANP32E
chr20	62371210	62375403	NM_020062	0.08111	+	SLC2A4RG
chr1	59762624	60228402	NM_018291	0.0812	+	FGGY
chr11	16809206	17035963	NM_175058	0.08131	-	PLEKHA7
chr1	90460677	90472000	NM_182975	0.08132	+	ZNF326
chr22	40742503	40762575	NM_000026	0.08137	+	ADSL
chr19	55555691	55580914	NM_138412	0.08166	-	RDH13
chr9	133569157	133580452	NM_014285	0.08186	+	EXOSC2
chr1	201798287	201853422	NM_018085	0.08186	+	IPO9
chr11	6701615	6704632	NM_022061	0.08191	-	MRPL17
chr20	54944444	54967351	NM_198433	0.08192	-	AURKA
chr17	7835441	7853237	NM_001037144	0.08194	+	CNTROB
chr4	666224	668127	NM_007100	0.08213	-	ATP5I
chr17	79213110	79215098	NM_001086521	0.08214	+	C17orf89
chr10	79550548	79686348	NM_004747	0.08215	-	DLG5
chr9	36838530	37034476	NM_016734	0.08218	-	PAX5
chr12	95867821	95909613	NM_006838	0.08233	+	METAP2
chr9	116037913	116055185	NM_001244926	0.08237	+	PRPF4
chr1	39456915	39471737	NM_001136275	0.08244	+	AKIRIN1
chr2	11321777	11484711	NM_004850	0.08257	-	ROCK2
chr6	79910961	79944455	NM_004242	0.08262	-	HMGN3
chr7	75625654	75677321	NM_016086	0.08263	-	STYXL1
chr14	74551655	74667117	NM_001024674	0.08272	+	LIN52
chr18	5143671	5197255	NM_001145194	0.08275	-	C18orf42
chr7	151722777	151819427	NM_022087	0.08293	+	GALNT11
chr11	111473169	111597632	NM_015191	0.08301	+	SIK2
chr17	59756546	59940920	NM_032043	0.08307	-	BRIP1
chr18	22641887	22932214	NM_015461	0.08316	-	ZNF521
chrX	14024844	14048035	NM_017856	0.08317	-	GEMIN8
chr6	35800810	35888957	NR_034069	0.08321	-	SRPK1
chr12	124196864	124246301	NM_012463	0.08322	+	ATP6V0A2
chr22	50919984	50924866	NM_024866	0.0833	+	ADM2
chr7	56169265	56174187	NM_016139	0.08331	-	CHCHD2
chr3	44666510	44686752	NM_006991	0.08334	+	ZNF197
chr1	87328127	87380107	NM_004261	0.08339	-	SEP15
chr16	71678851	71748704	NM_015020	0.08352	-	PHLPP2
chr11	125763379	125773116	NM_031307	0.08353	-	PUS3
chr10	88516395	88684945	NM_004329	0.08355	+	BMPR1A
chr2	86333304	86369280	NM_017952	0.08358	+	PTCD3
chr5	179921416	180005353	NM_015455	0.08373	+	CNOT6
chr3	128846258	128880073	NM_020701	0.08382	-	ISY1
chr11	8932700	8941626	NM_001206648	0.08385	+	AKIP1
chr15	43650369	43662258	NM_152455	0.08394	-	ZSCAN29
chrX	101906293	101914010	NM_001099411	0.08397	+	GPRASP1
chr21	37757688	37789125	NM_005441	0.08406	+	CHAF1B
chr1	193028551	193055115	NR_033393	0.08416	+	TROVE2
chr1	10093040	10241296	NM_001105562	0.08429	+	UBE4B
chr4	185676748	185747215	NM_001995	0.08435	-	ACSL1
chr2	27805892	27845963	NM_032434	0.08448	+	ZNF512
chr4	84382093	84406290	NM_139076	0.0845	-	FAM175A
chr5	54603575	54721409	NM_015360	0.08462	+	SKIV2L2
chr13	24995068	25086948	NM_006437	0.08469	-	PARP4
chr3	196769430	197025447	NM_004087	0.08471	-	DLG1
chr11	85668213	85780139	NM_001206946	0.08476	-	PICALM
chr12	110011499	110035071	NM_000431	0.08488	+	MVK
chr10	114190057	114206672	NM_022494	0.08506	-	ZDHHC6
chr1	53480609	53517289	NM_001007099	0.08507	+	SCP2
chr1	54665839	54684056	NM_016491	0.08509	+	MRPL37
chr11	77589765	77705717	NM_033547	0.08518	-	INTS4
chr15	75192327	75199462	NM_020447	0.08537	-	FAM219B
chr1	231041986	231114618	NM_001122835	0.0855	-	TTC13
chr17	7311501	7323179	NM_020795	0.08552	+	NLGN2
chr2	152657479	152685009	NM_177985	0.08571	-	ARL5A
chr5	150273953	150284545	NM_001172831	0.0859	-	ZNF300
chrX	153991030	154005964	NM_001363	0.08596	+	DKC1
chr16	46693588	46723144	NM_018206	0.08608	-	VPS35
chr17	12894928	12921381	NM_001165962	0.08613	-	ELAC2
chr3	160153290	160167626	NM_173084	0.08613	-	TRIM59
chr11	63742078	63744015	NM_004074	0.08631	+	COX8A
chr4	39699663	39784410	NM_001111113	0.08639	+	UBE2K
chr1	19923470	19956315	NR_033758	0.08641	+	MINOS1
chr12	133302253	133338451	NM_015114	0.08655	-	ANKLE2
[truncated: 238 more rows]

## Sheet: ST ChIP_shEP400-1
Chroms	txStart	txEnd	refseqID	rank product	Strands	GeneSymbol
chr1	156711898	156721543	NM_004494	2.68e-06	-	HDGF
chr1	40365283	40367687	NM_005376	8.771e-06	-	MYCL1
chr2	9724105	9771106	NM_006826	1.375e-05	-	YWHAQ
chr9	35673914	35681154	NM_001216	1.946e-05	+	CA9
chr2	149632791	149883273	NM_004522	3e-05	+	KIF5C
chr5	136310986	136835018	NM_004598	4.863e-05	-	SPOCK1
chr1	45792544	45794346	NM_032756	5.019e-05	+	HPDL
chr17	43971747	44105699	NM_016834	5.555e-05	+	MAPT
chr1	40306705	40349177	NM_017646	5.604e-05	-	TRIT1
chr7	75931874	75933614	NM_001540	5.639e-05	+	HSPB1
chr17	40703983	40707232	NM_000413	5.667e-05	+	HSD17B1
chr1	155165378	155177772	NM_001252608	6.314e-05	-	THBS3
chr17	7571719	7590868	NM_001126118	8.389e-05	-	TP53
chr14	20923289	20925931	NM_001244249	0.0001221	+	APEX1
chr17	73131343	73150774	NM_001002033	0.0001335	-	HN1
chr2	85766100	85772403	NM_005911	0.0001373	+	MAT2A
chr9	34634719	34637768	NM_005866	0.0001506	-	SIGMAR1
chr12	49578577	49583107	NM_001270399	0.0001641	-	TUBA1A
chr19	42734337	42746736	NM_019884	0.0001643	-	GSK3A
chr11	63678692	63684316	NM_173587	0.0001928	-	RCOR2
chr2	216974019	217071016	NM_021141	0.0002036	+	XRCC5
chr1	120254418	120286849	NM_006623	0.0002115	+	PHGDH
chr4	77870894	77959768	NM_018243	0.000247	+	SEPT11
chr12	56119226	56122922	NM_001780	0.0002558	-	CD63
chr19	16187134	16213813	NM_003290	0.0002648	+	TPM4
chr7	130126187	130146138	NM_001253902	0.0002748	+	MEST
chr12	56521985	56538460	NM_015292	0.0002757	+	ESYT1
chr21	44473300	44496040	NM_000071	0.0002941	-	CBS
chr20	20348764	20351592	NM_002196	0.0003063	+	INSM1
chr17	74381288	74383941	NM_001142602	0.0003314	+	SPHK1
chr14	77924372	77935815	NM_012111	0.000335	+	AHSA1
chr6	30688156	30693195	NM_178014	0.0004137	+	TUBB
chr5	176732500	176739292	NM_001142935	0.0004163	-	MXD3
chr20	55743808	55841707	NM_001719	0.0004403	-	BMP7
chr12	132434464	132565011	NM_015409	0.0004849	+	EP400
chr17	4848944	4852381	NM_005022	0.000508	-	PFN1
chr1	33789223	33815499	NM_004427	0.0005316	-	PHC2
chr11	62360674	62369312	NM_004739	0.0005524	-	MTA2
chr17	7143737	7145753	NM_007278	0.0005613	-	GABARAP
chr12	54624730	54673915	NM_012117	0.0005773	-	CBX5
chr5	148724976	148734146	NM_152407	0.000582	+	GRPEL2
chr2	102314537	102511152	NM_145687	0.0005848	+	MAP4K4
chr19	44088518	44100287	NM_001007561	0.0006471	-	IRGQ
chr5	35055801	35230823	NM_000949	0.0006867	-	PRLR
chr1	156737273	156770609	NM_005973	0.0006959	+	PRCC
chr3	27414211	27525911	NM_001258379	0.0007195	-	SLC4A7
chr4	99992129	100009931	NM_000671	0.0007484	-	ADH5
chr10	12110933	12165224	NM_018706	0.000766	+	DHTKD1
chr17	6347734	6354385	NM_001195228	0.0007929	+	FAM64A
chr17	79890268	79894968	NM_006907	0.000796	-	PYCR1
chr1	32573643	32642168	NM_012316	0.0008011	+	KPNA6
chr12	124069075	124082688	NM_006815	0.0008063	+	TMED2
chr16	23568861	23585710	NM_019116	0.0008132	+	UBFD1
chr12	31433519	31479159	NM_001135812	0.0008152	-	FAM60A
chr14	24605377	24608176	NM_006263	0.0008187	+	PSME1
chr11	111597631	111637169	NM_181699	0.000822	-	PPP2R1B
chr1	185265521	185286461	NM_006469	0.0008379	-	IVNS1ABP
chr12	56498102	56507694	NM_006191	0.0008626	+	PA2G4
chr10	121588915	121633140	NM_001256379	0.0008776	-	MCMBP
chr17	54911459	54946036	NM_003647	0.0009024	+	DGKE
chr9	14081841	14314045	NM_005596	0.000905	-	NFIB
chr17	27071022	27077976	NM_004295	0.0009113	+	TRAF4
chr9	100745488	100778224	NM_006401	0.0009193	+	ANP32B
chrX	48316926	48328644	NM_033518	0.0009916	-	SLC38A5
chr1	151032150	151040973	NM_006818	0.0009955	+	MLLT11
chr16	69141442	69151570	NM_005329	0.001014	+	HAS3
chr2	20232410	20251789	NM_014713	0.001066	-	LAPTM4A
chrX	24073064	24096927	NM_001415	0.00107	+	EIF2S3
chr11	62392297	62414104	NM_198334	0.001088	-	GANAB
chr19	17434031	17445638	NM_020959	0.001093	-	ANO8
chr22	42481529	42486888	NM_002490	0.001108	-	NDUFA6
chr9	140172279	140177093	NM_017723	0.001117	+	TOR4A
chr17	57232859	57284070	NM_018304	0.001136	+	PRR11
chr11	64011950	64014413	NM_138689	0.001138	-	PPP1R14B
chr7	150065878	150071133	NM_013400	0.001155	+	REPIN1
chr12	58141509	58146230	NM_000075	0.001164	-	CDK4
chr16	85711279	85722588	NM_016095	0.001166	-	GINS2
chr15	44069293	44088287	NM_001199877	0.001175	+	SERF2
chr17	7138346	7142825	NM_024297	0.001191	-	PHF23
chr4	57301914	57327534	NM_006452	0.001244	+	PAICS
chr6	30594612	30612448	NM_024909	0.001255	+	ATAT1
chr11	65339819	65341669	NM_152832	0.001262	+	FAM89B
chr16	67465035	67471454	NM_000196	0.001266	+	HSD11B2
chr17	8108048	8113944	NM_004217	0.001282	-	AURKB
chr6	30667583	30685458	NM_014641	0.001286	-	MDC1
chrX	134184962	134186221	NM_001078172	0.00133	-	FAM127B
chr17	49230919	49239450	NM_000269	0.001335	+	NME1
chr10	103911932	103923627	NM_004741	0.001336	+	NOLC1
chr14	24641233	24649463	NM_005132	0.00137	+	REC8
chr3	12045861	12227226	NM_003178	0.001459	+	SYN2
chr16	56642477	56643409	NM_005953	0.001496	+	MT2A
chrX	47050198	47074527	NM_153280	0.001534	+	UBA1
chr12	123745516	123752801	NM_001270434	0.001573	-	CDK2AP1
chr11	66247483	66277130	NM_130443	0.001596	+	DPP3
chr21	27252860	27543138	NM_001136129	0.001634	-	APP
chr1	61542945	61928460	NM_001145511	0.001645	+	NFIA
chr17	8128138	8151413	NM_025099	0.001678	-	CTC1
chr4	159587830	159593202	NM_001008393	0.001724	-	C4orf46
chr8	98787808	98864830	NM_018407	0.001743	+	LAPTM4B
chr12	7074514	7079916	NM_001144831	0.001775	-	PHB2
chr12	6456008	6484390	NM_001159576	0.001777	-	SCNN1A
chr16	2047767	2059763	NM_178167	0.001821	-	ZNF598
chr12	56546203	56551771	NM_002475	0.001862	+	MYL6B
chr12	2904107	2914587	NM_002014	0.001888	+	FKBP4
chr19	13255223	13260987	NM_003765	0.001897	-	STX10
chr10	75002581	75007025	NM_015190	0.001906	-	DNAJC9
chr12	54674487	54679030	NM_031157	0.001924	+	HNRNPA1
chr16	30435018	30441373	NM_024096	0.001951	-	DCTPP1
chr6	75962637	75994632	NM_018247	0.001951	-	TMEM30A
chr5	132211070	132299354	NM_014423	0.001959	-	AFF4
chr12	109038886	109125295	NM_014325	0.002012	-	CORO1C
chr10	71812356	71872040	NM_018649	0.002058	+	H2AFY2
chr11	62619459	62623360	NR_003098	0.002101	-	SNHG1
chr6	21593971	21598849	NM_003107	0.002114	+	SOX4
chr17	4854383	4860426	NM_001976	0.002117	+	ENO3
chr2	61705068	61765418	NM_003400	0.00213	-	XPO1
chr7	2671602	2704436	NM_025250	0.002158	+	TTYH3
chr7	99690403	99698380	NM_182776	0.002193	-	MCM7
chr1	154955769	154965587	NM_001184891	0.002224	+	FLAD1
chr2	242255280	242293441	NM_004404	0.002258	+	SEPT2
chr2	177028804	177037826	NM_006898	0.002267	+	HOXD3
chr1	203274663	203278729	NM_006763	0.002294	+	BTG2
chr5	175815783	175816751	NM_138820	0.002303	+	HIGD2A
chr14	21677295	21737638	NM_001077443	0.002309	-	HNRNPC
chr6	30655825	30658769	NM_007243	0.00232	-	NRM
chr19	47137332	47137939	NM_033258	0.002322	-	GNG8
chr8	93895757	93977817	NM_001191036	0.002337	-	TRIQK
chr12	7053202	7055165	NM_138425	0.002367	+	C12orf57
chr20	34236846	34252878	NM_001198840	0.002385	-	RBM12
chr17	61627821	61671642	NM_005828	0.002393	+	DCAF7
chr20	34213952	34252878	NM_152925	0.002415	-	CPNE1
chr2	227700670	227863923	NM_032276	0.002417	+	RHBDD1
chr5	179224597	179233952	NM_014275	0.002427	-	MGAT4B
chr15	52043757	52108558	NM_014548	0.002449	+	TMOD2
chr11	118443101	118473747	NM_001655	0.002452	+	ARCN1
chr22	42372930	42394225	NM_145733	0.002456	+	SEPT3
chr15	101853222	102030187	NM_138320	0.002467	-	PCSK6
chr17	45727274	45761004	NM_002265	0.002473	+	KPNB1
chr17	47778689	47785282	NM_005827	0.002503	-	SLC35B1
chr22	42470254	42475442	NM_001002034	0.002517	+	FAM109B
chr19	42801184	42806796	NM_002573	0.002538	-	PAFAH1B3
chr17	7128660	7137863	NM_004422	0.002546	-	DVL2
chr12	98909350	98929412	NM_003276	0.002634	+	TMPO
chr1	156030965	156040295	NM_020387	0.002641	+	RAB25
chr11	47738068	47788993	NM_015308	0.002686	-	FNBP4
chr17	662548	685571	NM_016080	0.002694	-	GLOD4
chr19	56165415	56186082	NM_007279	0.002722	+	U2AF2
chr12	49521566	49525304	NM_006082	0.002729	-	TUBA1B
chr1	17733250	17766250	NM_018715	0.002781	-	RCC2
chr1	154300275	154323780	NM_020452	0.002802	+	ATP8B2
chr2	60684328	60780633	NM_022893	0.002816	-	BCL11A
chr1	31886659	31907527	NM_018565	0.002839	+	SERINC2
chr2	196521851	196602426	NM_020342	0.002893	+	SLC39A10
chr18	11851388	11854448	NM_020412	0.002894	+	CHMP1B
chr22	39130718	39152024	NM_001199579	0.002903	-	SUN2
chr17	46048428	46059147	NM_176096	0.002917	+	CDK5RAP3
chr1	23345940	23410184	NM_015013	0.002959	+	KDM1A
chr19	917341	921015	NM_032551	0.002973	+	KISS1R
chr16	30968614	30995981	NM_014712	0.002984	+	SETD1A
chr8	95653363	95719694	NM_017697	0.002986	+	ESRP1
chr4	83343716	83351378	NM_001207000	0.003038	-	HNRPDL
chr2	227596032	227663506	NM_005544	0.003052	-	IRS1
chr7	100240725	100254084	NM_016188	0.003055	-	ACTL6B
chr6	33267471	33282164	NM_003190	0.003104	-	TAPBP
chr17	5344231	5372380	NM_020162	0.003115	-	DHX33
chr12	122150657	122219974	NM_001080825	0.003115	+	TMEM120B
chr1	45976706	45987610	NM_181697	0.003141	-	PRDX1
chr17	43002078	43025079	NM_001265577	0.003144	-	KIF18B
chr1	155216995	155225274	NM_198264	0.003147	-	FAM189B
chr1	155141883	155145804	NM_173852	0.003148	-	KRTCAP2
chr16	30935895	30960104	NM_001099784	0.003155	+	FBXL19
chr17	4840425	4843462	NM_003562	0.00317	-	SLC25A11
chr22	39898283	39914137	NM_019008	0.003217	+	SMCR7L
chr12	49658864	49667113	NM_032704	0.003236	+	TUBA1C
chr3	47021172	47051194	NM_015175	0.003242	+	NBEAL2
chr12	131274144	131323819	NM_001980	0.003285	-	STX2
chr11	34073229	34124157	NM_005898	0.003301	+	CAPRIN1
chr6	127759550	127840500	NM_001012279	0.003313	-	SOGA3
chr5	134181369	134195425	NM_152409	0.003333	+	C5orf24
chr2	160175489	160473059	NM_013450	0.003357	-	BAZ2B
chr9	123617930	123639606	NM_015651	0.003367	-	PHF19
chr1	161123533	161128646	NM_016406	0.003374	+	UFC1
chr15	42787503	42825259	NM_003825	0.003411	+	SNAP23
chr1	203595914	203713209	NM_001684	0.003433	+	ATP2B4
chr16	10622278	10674539	NM_001424	0.003442	-	EMP2
chr19	19976713	20004293	NM_021047	0.003459	+	ZNF253
chr17	8152595	8173809	NM_012393	0.00347	+	PFAS
chr14	24612573	24615855	NM_002818	0.003496	-	PSME2
chr7	10971579	10979813	NM_002489	0.003506	-	NDUFA4
chr16	30614699	30621682	NM_138447	0.003536	-	ZNF689
chr3	183960116	183967313	NM_001006941	0.003562	-	ALG3
chr11	58346586	58389023	NM_001197051	0.003573	+	ZFP91
chr9	139956578	139965028	NM_178448	0.003577	-	SAPCD2
chr14	23516269	23526747	NM_144985	0.003579	-	CDH24
chr17	34851598	34891305	NM_001163735	0.003594	-	MYO19
chr11	61567096	61584529	NM_013402	0.003596	-	FADS1
chr19	16296234	16302857	NM_014077	0.003605	+	FAM32A
chr19	17666510	17693965	NM_024656	0.003643	+	GLT25D1
chr3	49044636	49053386	NM_018031	0.003646	+	WDR6
chr2	86426555	86440477	NM_145644	0.003652	+	MRPL35
chr11	62369690	62380237	NM_153265	0.003653	-	EML3
chrX	20024830	20135114	NM_001168466	0.003663	-	MAP7D2
chr1	60280532	60342050	NM_015888	0.003665	+	HOOK1
chr3	48730883	48754711	NM_001146179	0.003701	-	IP6K2
chr19	14519609	14529906	NR_038336	0.003727	-	DDX39A
chrX	135955605	135962939	NM_002139	0.003819	-	RBMX
chr11	2466220	2870340	NM_000218	0.003933	+	KCNQ1
chr10	75504130	75531933	NM_004922	0.004003	+	SEC24C
chr17	8377522	8534079	NM_001256012	0.004009	-	MYH10
chr22	29190547	29196560	NM_001079539	0.004026	-	XBP1
chr1	52082545	52254891	NM_024586	0.004034	+	OSBPL9
chr1	40420783	40435628	NM_001136493	0.004059	+	MFSD2A
chr16	30454951	30457224	NM_012248	0.004068	-	SEPHS2
chr11	10772810	10801290	NM_014633	0.004114	+	CTR9
chr1	39491966	39500308	NM_001184979	0.004149	+	NDUFS5
chr1	46092975	46152302	NM_021639	0.004166	-	GPBP1L1
chr10	103892786	103910090	NM_015062	0.004175	+	PPRC1
chr5	145718586	145720083	NM_002700	0.004194	+	POU4F3
chr12	57031958	57039852	NM_001686	0.00421	-	ATP5B
chr5	176883613	176899871	NM_080881	0.004215	-	DBN1
chr10	105148808	105156270	NM_032747	0.004242	-	USMG5
chr3	38179968	38184512	NM_001172567	0.004268	+	MYD88
chr17	35441926	35766902	NM_198834	0.00427	-	ACACA
chr11	71713910	71791573	NM_006185	0.004346	-	NUMA1
chr2	219264477	219270664	NM_021198	0.004394	+	CTDSP1
chr1	161090768	161102478	NM_001039711	0.004454	-	DEDD
chr10	104474297	104498946	NM_178858	0.004458	+	SFXN2
chr11	118964584	118966177	NM_002105	0.004473	-	H2AFX
chr9	139098181	139137687	NM_181701	0.004517	-	QSOX2
chr10	104183001	104192423	NM_024040	0.004575	-	CUEDC2
chr12	56708257	56710128	NM_001190991	0.004597	-	CNPY2
chr1	27022521	27108601	NM_006015	0.004665	+	ARID1A
chr11	13690205	13753893	NM_032228	0.004688	+	FAR1
chr9	140135710	140138159	NM_006088	0.004705	+	TUBB4B
chr22	37865100	37882425	NM_001166343	0.00474	-	MFNG
chr2	96778622	96781888	NM_000682	0.004748	-	ADRA2B
chr17	79989531	79992080	NM_005052	0.004754	+	RAC3
chr5	126112844	126172712	NM_001198557	0.00476	+	LMNB1
chr12	56146246	56211540	NR_026722	0.004767	-	SARNP
chr17	18012019	18083116	NM_016239	0.004772	+	MYO15A
chr11	73386682	73472201	NM_002869	0.004774	-	RAB6A
chr22	19437463	19466738	NM_005659	0.004781	-	UFD1L
chr15	63340635	63362831	NM_001018008	0.00485	+	TPM1
chr9	136207754	136214972	NM_133640	0.004867	-	MED22
chr6	52866097	52926600	NM_016513	0.005025	-	ICK
chr6	43588217	43596936	NM_019096	0.005029	-	GTPBP2
chr8	82192717	82197012	NM_001444	0.005047	+	FABP5
chr1	65613849	65697828	NM_013410	0.005074	+	AK4
chr17	56078279	56084707	NM_001078166	0.005079	-	SRSF1
chr19	36705503	36729675	NM_001099639	0.005089	+	ZNF146
chr7	72848108	72850450	NM_003508	0.005103	+	FZD9
chr6	30851860	30867933	NM_001954	0.005196	+	DDR1
chr5	177576464	177580961	NM_017838	0.005208	-	NHP2
chr12	56552044	56555366	NM_021019	0.00521	+	MYL6
chr4	94750077	94751142	NM_005172	0.005214	+	ATOH1
chr1	154947117	154951725	NR_024163	0.005243	+	CKS1B
chr6	33286334	33290793	NM_001141969	0.005263	-	DAXX
chr1	151313115	151319769	NM_000449	0.005271	-	RFX5
chr14	23527773	23540779	NM_001164816	0.005298	-	ACIN1
chr1	153931587	153940188	NM_014437	0.005381	-	SLC39A1
chr11	118914895	118927925	NM_001130991	0.005383	-	HYOU1
chr6	36410543	36458315	NM_173562	0.005436	+	KCTD20
chr1	90287479	90401989	NM_018103	0.005443	+	LRRC8D
chr12	56555635	56583351	NM_001130420	0.005472	-	SMARCC2
chr2	26568953	26618759	NM_033505	0.005477	+	EPT1
chr5	115779250	115910551	NM_020796	0.00549	-	SEMA6A
chr5	145826872	145891069	NM_001040006	0.005491	+	TCERG1
chr4	24529087	24586184	NM_001358	0.0055	-	DHX15
chr6	86317501	86352608	NM_001159674	0.00552	-	SYNCRIP
chr3	33429828	33481897	NM_001128161	0.005562	-	UBP1
chr2	74688183	74692537	NM_001146158	0.005579	-	MOGS
chr17	76183397	76203782	NM_001145526	0.005589	+	AFMID
chr17	7163221	7166264	NM_001307	0.005631	-	CLDN7
chr17	48556189	48563336	NM_018346	0.005639	+	RSAD1
chr6	80816343	81055987	NM_000056	0.005747	+	BCKDHB
chr19	10764936	10803095	NM_017620	0.005751	+	ILF3
chr1	89990396	90063420	NM_001134476	0.005806	+	LRRC8B
chr1	22379119	22417296	NM_044472	0.005812	+	CDC42
chr2	136289082	136482839	NM_015361	0.005837	+	R3HDM1
chr19	2321519	2328614	NM_016199	0.005843	-	LSM7
chr11	66615996	66725847	NM_001040716	0.005849	-	PC
chr3	48788092	48885270	NM_004157	0.005897	-	PRKAR2A
chr16	447191	450754	NM_005009	0.005904	+	NME4
chr6	80340999	80413369	NM_031469	0.005905	+	SH3BGRL2
chr5	111064999	111093252	NM_001142480	0.005941	-	NREP
chr7	155293952	155326539	NM_001103176	0.005962	-	CNPY1
chr2	198351307	198364998	NM_199440	0.005985	-	HSPD1
chr1	167691186	167761156	NM_001146191	0.00601	+	MPZL1
chr10	75936246	76469061	NM_001202449	0.006024	+	ADK
chr17	73885040	73893084	NM_173547	0.006044	-	TRIM65
chr6	99282579	99286666	NM_005604	0.006053	+	POU3F2
chr14	52897307	53019301	NM_020784	0.006065	-	TXNDC16
chr5	176829138	176836577	NM_000505	0.00614	-	F12
chr7	140705960	140714781	NM_053035	0.006148	-	MRPS33
chr1	156041803	156051789	NM_001093725	0.006166	-	MEX3A
chr1	46713366	46744145	NM_003579	0.006181	+	RAD54L
chr16	28303839	28335170	NM_001024401	0.006241	+	SBK1
chr17	27041298	27045286	NM_001144943	0.006244	-	RAB34
chr9	130965662	131017527	NM_004408	0.006264	+	DNM1
chr15	51973549	52013223	NM_001165257	0.006275	+	SCG3
chr5	137890570	137911318	NM_004134	0.006297	-	HSPA9
chr21	48055506	48085155	NM_206962	0.006312	+	PRMT2
chr12	6957971	6960456	NM_031299	0.006317	-	CDCA3
chr15	44119111	44160617	NM_001167941	0.00633	+	WDR76
chr18	43914186	44040783	NM_001256758	0.006392	+	RNF165
chr19	2289773	2308156	NM_001101391	0.006468	-	LINGO3
chr22	19510546	19512860	NM_003277	0.006503	-	CLDN5
chr11	208529	215110	NM_021932	0.00652	+	RIC8A
chr16	30996518	31000473	NM_001142778	0.006586	+	HSD3B7
chr1	156433518	156470529	NM_005920	0.00659	-	MEF2D
chr12	569542	671058	NM_173593	0.006591	+	B4GALNT3
chr21	41029253	41034815	NM_033173	0.0066	+	B3GALT5
chr22	43265771	43411184	NM_001184970	0.00662	-	PACSIN2
chr16	420775	431950	NM_021259	0.006646	-	TMEM8A
chr1	113162074	113214241	NM_006135	0.006665	+	CAPZA1
chr8	37654400	37701504	NM_032777	0.006737	+	GPR124
chr10	21823100	22032559	NM_004641	0.00675	+	MLLT10
chr9	139901685	139923374	NM_212533	0.006782	-	ABCA2
chr3	48445260	48471460	NM_001130082	0.006871	-	PLXNB1
chr18	33688493	33709357	NM_012319	0.006892	-	SLC39A6
chr11	63706441	63724446	NM_024771	0.006947	+	NAA40
chr3	127348038	127391652	NM_015720	0.006971	+	PODXL2
chr5	138629438	138667366	NM_001194955	0.006991	+	MATR3
chr12	124086671	124105482	NM_020936	0.007004	+	DDX55
chr16	4307186	4323001	NM_003223	0.007005	-	TFAP4
chr7	99667593	99679371	NM_032924	0.007031	-	ZNF3
chr6	157099063	157531913	NM_020732	0.007091	+	ARID1B
chrX	7137471	7272682	NM_000351	0.007119	+	STS
chr6	32152509	32157963	NM_002586	0.007196	-	PBX2
chr15	78916635	78933587	NM_000750	0.007204	-	CHRNB4
chr17	46029333	46035243	NM_024320	0.007232	-	PRR15L
chr11	60658019	60674061	NM_014502	0.007256	-	PRPF19
chr6	32135982	32145888	NM_032741	0.007342	-	AGPAT1
chr3	112051915	112081658	NM_005944	0.007351	+	CD200
chr17	42269172	42275529	NM_001098833	0.00737	-	ATXN7L3
chr19	13229101	13251961	NM_052876	0.007371	+	NACC1
chr1	243287729	243418708	NM_001042405	0.007394	-	CEP170
chr12	121837885	121862155	NM_025126	0.007449	+	RNF34
chr12	123237370	123255953	NM_003677	0.007488	+	DENR
chr4	17802277	17812381	NM_017741	0.007491	-	DCAF16
chr18	52889561	53089723	NM_001243233	0.007527	-	TCF4
chr16	2525146	2555734	NM_020705	0.007534	+	TBC1D24
chr15	40453209	40513337	NM_001211	0.007605	+	BUB1B
chr21	45553493	45565605	NM_004649	0.007637	+	C21orf33
chr1	211916798	212004114	NM_014873	0.007638	-	LPGAT1
chr7	104654636	104754532	NM_182931	0.007701	+	MLL5
chr7	91741462	91763840	NM_000786	0.00774	-	CYP51A1
chr19	12917427	12924462	NM_006397	0.00779	+	RNASEH2A
chr7	65579804	65619553	NM_001040647	0.0078	+	CRCP
chr1	46016454	46035723	NM_001202413	0.007926	+	AKR1A1
chr16	88493878	88507165	NM_001127464	0.007959	+	ZNF469
chr22	37886399	37915210	NM_014550	0.007962	-	CARD10
chr2	70142172	70170076	NM_002357	0.007979	+	MXD1
chr16	88941262	89007608	NM_175931	0.007991	-	CBFA2T3
chr19	13875336	13885096	NM_001031727	0.008002	+	MRI1
chr10	27484142	27529808	NM_145698	0.008083	-	ACBD5
chr13	39584001	39612252	NM_025138	0.008095	-	PROSER1
chr17	79910382	79919057	NM_178493	0.00818	-	NOTUM
chr5	65018022	65125111	NM_020726	0.008204	+	NLN
chr4	83351725	83382244	NM_021204	0.008213	+	ENOPH1
chr5	86564069	86687743	NM_002890	0.008293	+	RASA1
chr15	69070874	69113261	NM_006305	0.008312	-	ANP32A
chr19	50431958	50437193	NM_012068	0.008321	+	ATF5
chr11	405715	414999	NM_001135054	0.008329	-	SIGIRR
chr4	140637545	141075233	NM_018717	0.00837	-	MAML3
chr14	64854758	64926725	NM_005956	0.008422	+	MTHFD1
chr16	30662240	30667734	NM_024031	0.008493	+	PRR14
chr12	69201970	69239320	NM_002392	0.008522	+	MDM2
chr12	59989820	60183635	NM_001270623	0.008578	+	SLC16A7
chr20	48249482	48330421	NM_004776	0.008579	-	B4GALT5
chr1	113217047	113243368	NM_001130079	0.008581	+	MOV10
chr3	52739856	52742197	NM_014041	0.008583	+	SPCS1
chr12	74931550	74935232	NM_001136262	0.008597	+	ATXN7L3B
chr19	46010687	46030240	NM_003370	0.00863	+	VASP
chr16	68298418	68335726	NM_003983	0.008705	+	SLC7A6
chr7	56032269	56067875	NM_001483	0.008728	+	GBAS
chr14	95552564	95623759	NM_177438	0.00878	-	DICER1
chr16	83841507	83846607	NM_001537	0.008802	+	HSBP1
chr17	7760002	7761172	NM_032356	0.008803	-	LSMD1
chr4	78978723	79367787	NM_001166133	0.008809	+	FRAS1
chr19	11200037	11244505	NM_001195799	0.008813	+	LDLR
chr1	43391045	43424847	NM_006516	0.008999	-	SLC2A1
chr19	12848305	12859137	NM_004317	0.009019	+	ASNA1
chr2	154728425	155310489	NM_052917	0.009019	+	GALNT13
chr20	50213313	50384908	NM_006045	0.009032	-	ATP9A
chr5	130494874	130501026	NR_024611	0.009046	-	HINT1
chr11	95523624	95565857	NM_001243777	0.00907	+	CEP57
chr9	80912058	80945009	NM_021154	0.009078	+	PSAT1
chr19	4278597	4290720	NM_020209	0.009081	+	SHD
chr11	61891444	61920635	NM_020238	0.009107	+	INCENP
chr19	1609288	1650286	NM_001136139	0.009108	-	TCF3
chr1	32799429	32801840	NM_023009	0.009115	-	MARCKSL1
chr11	76061003	76091880	NM_004705	0.009244	-	PRKRIR
chr11	832951	838835	NM_001039490	0.009252	+	CD151
chr12	6976583	6980110	NM_001159287	0.009283	+	TPI1
chr17	25621105	25640645	NM_015626	0.009285	+	WSB1
chr11	133766329	133771635	NR_024344	0.00932	-	LOC283174
chr1	44444873	44456843	NM_003780	0.009328	+	B4GALT2
chr2	177016112	177017949	NM_014621	0.009331	+	HOXD4
chr16	30418734	30429916	NM_016643	0.009355	+	ZNF771
chr2	198364720	198368187	NM_002157	0.009398	+	HSPE1
chr20	62588054	62601218	NM_020713	0.0094	-	ZNF512B
chr16	4511694	4524896	NM_020677	0.00944	-	NMRAL1
chr15	99192760	99507759	NM_000875	0.009476	+	IGF1R
chr12	57849095	57851791	NM_031479	0.009524	+	INHBE
chr19	34856031	34893318	NM_000175	0.009529	+	GPI
chr10	102106771	102124588	NM_005063	0.00953	+	SCD
chr17	17921333	17942480	NM_145691	0.009541	-	ATPAF2
chr12	53662082	53687427	NM_012291	0.009608	+	ESPL1
chr18	33569791	33647373	NM_018170	0.009652	-	RPRD1A
chr3	49394608	49395791	NM_000581	0.009658	-	GPX1
chr15	47476402	48066420	NM_001198999	0.009699	+	SEMA6D
chr4	75858284	75975325	NM_015393	0.009717	+	PARM1
chr1	8921058	8939151	NM_001428	0.00974	-	ENO1
chrX	70503041	70521018	NM_001145410	0.009752	+	NONO
chr20	18467187	18477887	NM_006606	0.009833	-	RBBP9
chr17	79801033	79818544	NM_000918	0.00986	-	P4HB
chr7	5632435	5646287	NM_003088	0.009873	+	FSCN1
chrX	134154533	134156566	NM_001078173	0.009904	-	FAM127C
chrX	153712055	153714932	NM_014235	0.009923	-	UBL4A
chr10	30598729	30638267	NM_018109	0.009997	-	MTPAP
chr17	27051365	27053949	NM_001160407	0.01003	-	TLCD1
chr6	31847536	31865464	NM_006709	0.01004	-	EHMT2
chr16	2205798	2228130	NM_032271	0.01012	+	TRAF7
chrX	153665258	153671814	NM_001493	0.01015	+	GDI1
chr17	59942727	60005377	NR_026641	0.01015	-	INTS2
chr17	79825596	79829282	NM_001185078	0.01022	-	ARHGDIA
chr10	29746276	30024730	NM_003174	0.01025	-	SVIL
chr16	30899115	30905399	NM_004765	0.01029	-	BCL7C
chr17	7210317	7215782	NM_001143760	0.01031	+	EIF5A
chr22	29950797	29977085	NM_001202502	0.01038	-	NIPSNAP1
chr18	34823007	35146000	NM_001025089	0.01039	-	CELF4
chr12	52416615	52453291	NM_001202233	0.0104	+	NR4A1
chr1	151023446	151032125	NM_020239	0.01042	-	CDC42SE1
chr13	79173229	79177695	NM_006237	0.01042	-	POU4F1
chr9	86582997	86595184	NM_031263	0.01044	-	HNRNPK
chr14	69846839	69865021	NM_004450	0.0105	-	ERH
chr22	40573928	40731812	NM_015088	0.0105	+	TNRC6B
chr10	120900424	120925204	NM_213649	0.01052	-	SFXN4
chr13	93879077	95060273	NM_005708	0.01057	+	GPC6
chr15	75287875	75313836	NM_001178112	0.01058	+	SCAMP5
chr6	109765265	109777190	NM_001159291	0.01064	-	MICAL1
chr1	116185249	116240845	NM_001172412	0.01071	+	VANGL1
chr15	78730517	78793798	NM_004136	0.01074	+	IREB2
chr14	60558628	60601532	NM_022495	0.01074	+	PCNXL4
chr17	4613788	4624795	NM_004313	0.01075	+	ARRB2
chr11	134118172	134123260	NM_001037305	0.01084	-	THYN1
chr10	101468504	101492423	NM_004376	0.01093	-	COX15
chr12	57916658	57923931	NM_052897	0.01095	+	MBD6
chr6	133562494	133853258	NM_172105	0.01103	+	EYA4
chr10	103867324	103880210	NM_001113407	0.01103	-	LDB1
chr16	89989686	90002505	NM_006086	0.01103	+	TUBB3
chr15	63796709	63886839	NM_006537	0.01106	+	USP3
chr19	42817476	42829214	NM_173633	0.01109	+	TMEM145
chr15	66797430	66841822	NR_003105	0.01113	+	ZWILCH
chr1	159887902	159895284	NM_003564	0.01119	-	TAGLN2
chr11	94501507	94609918	NM_130847	0.01122	+	AMOTL1
chr5	176853686	176869850	NM_001004106	0.01123	+	GRK6
chr19	2328628	2355100	NM_001077238	0.01125	+	SPPL2B
chr11	4115923	4160106	NM_001033	0.01129	+	RRM1
chr2	96808907	96811179	NM_004418	0.01132	-	DUSP2
chr15	64791618	64978266	NM_015042	0.01132	+	ZNF609
chr1	155112366	155112883	NM_018973	0.01134	-	DPM3
chr19	12911426	12912694	NM_181738	0.01137	-	PRDX2
chr5	43603228	43705668	NM_182977	0.01142	+	NNT
chr5	76372531	76383030	NM_032367	0.01146	-	ZBED3
chr5	137841781	137878989	NM_004730	0.01152	-	ETF1
chr11	134094560	134117686	NM_052875	0.01152	+	VPS26B
chr12	104324188	104341703	NM_003299	0.01153	+	HSP90B1
chr3	150458909	150481263	NM_005067	0.01156	-	SIAH2
chr1	153606457	153618782	NM_001244664	0.01173	+	CHTOP
chr14	104605059	104647235	NM_015656	0.01173	+	KIF26A
chr5	137514416	137523404	NM_005733	0.01179	+	KIF20A
chr16	68262449	68270136	NM_024939	0.01181	-	ESRP2
chr1	165796731	165880855	NM_012474	0.01181	+	UCK2
chr17	73163824	73179098	NM_006937	0.01182	-	SUMO2
chr14	93703895	93799385	NM_001002860	0.01185	-	BTBD7
chr3	52288437	52312659	NM_025222	0.01188	-	WDR82
chr16	4524718	4560348	NM_001127206	0.01192	+	HMOX2
chr15	77713242	77777945	NM_018200	0.012	+	HMG20A
chr1	150122169	150131825	NM_016274	0.01212	+	PLEKHO1
chr2	47596286	47614167	NM_002354	0.01213	+	EPCAM
chr17	38783975	38804103	NM_003079	0.01216	-	SMARCE1
chr21	34949858	34961014	NM_017613	0.0122	-	DONSON
chrX	48432740	48439553	NM_006743	0.01221	+	RBM3
chr7	150755298	150773614	NM_001199692	0.01222	+	SLC4A2
chr7	7680341	7918851	NR_034084	0.01228	+	LOC729852
chr11	71935881	71950188	NM_001567	0.01229	+	INPPL1
chr19	2428162	2456966	NM_032737	0.01229	-	LMNB2
chr11	66406087	66435858	NM_001198844	0.01234	+	RBM4
chr5	89754019	89770585	NM_203406	0.01237	-	MBLAC2
chr17	54965269	54991409	NM_005082	0.0124	-	TRIM25
chr15	38780301	38857007	NM_001128602	0.01243	-	RASGRP1
chr6	33218048	33239662	NM_022553	0.01243	-	VPS52
chr14	50709151	50778947	NM_024884	0.01245	-	L2HGDH
chr17	74708913	74722881	NM_001081461	0.01248	-	JMJD6
chr21	46225531	46238044	NM_006936	0.01253	-	SUMO3
chr11	18417812	18429765	NM_001165414	0.01254	+	LDHA
chr18	60790578	60986613	NM_000633	0.01255	-	BCL2
chr3	185632357	185655924	NM_004593	0.01255	-	TRA2B
chr9	33252469	33264759	NM_001172415	0.01262	-	BAG1
chr11	64556608	64570713	NM_004579	0.01262	-	MAP4K2
chr10	102756863	102767593	NM_032429	0.01275	+	LZTS2
chr16	67218281	67224107	NM_178516	0.01277	-	EXOC3L1
chr1	38261159	38267278	NM_152496	0.01277	+	MANEAL
chr19	47634079	47713893	NM_001145714	0.01282	+	SAE1
chr1	155278538	155290457	NM_001135822	0.01285	+	FDPS
chr20	44978176	44993064	NM_173073	0.01288	-	SLC35C2
chr18	19321544	19450912	NM_020774	0.013	+	MIB1
chr20	62571181	62587800	NM_017859	0.01302	-	UCKL1
chr15	44038589	44064804	NM_005313	0.01303	+	PDIA3
chr12	64798152	64842463	NM_007235	0.01304	+	XPOT
chr19	59024896	59030921	NM_032792	0.01309	-	ZBTB45
chr17	79860776	79869340	NM_001184917	0.01314	-	PCYT2
chr2	70314584	70316334	NM_006196	0.01316	+	PCBP1
chr20	32290549	32308136	NM_007238	0.01318	-	PXMP4
chr2	174219560	174233718	NM_145810	0.01325	+	CDCA7
chr17	26662547	26674035	NM_021137	0.01327	+	TNFAIP1
chr2	85132762	85133799	NM_021103	0.01334	+	TMSB10
chr18	77439800	77514510	NM_048368	0.01335	+	CTDP1
chr17	7123149	7128586	NM_000018	0.01336	+	ACADVL
chr3	52719935	52728510	NM_206826	0.01339	+	GNL3
chr3	49977476	50114685	NM_001167582	0.0134	+	RBM6
chr10	105127723	105148822	NM_006951	0.01342	+	TAF5
chr17	15902693	15932723	NM_017775	0.01342	+	TTC19
chr20	58515443	58523702	NM_001190827	0.01346	+	FAM217B
chr11	133938819	134021652	NM_001205329	0.01352	+	JAM3
chr16	3507991	3536963	NM_024845	0.01353	+	NAA60
chr4	146019155	146050676	NM_002940	0.01359	+	ABCE1
chr5	175953699	175964421	NM_014901	0.01361	-	RNF44
chr17	77913818	78009647	NM_019020	0.01361	-	TBC1D16
chr11	133785184	133826880	NM_014987	0.01366	-	IGSF9B
chr5	126203405	126366440	NM_178450	0.01369	-	MARCH3
chr8	145751602	145754458	NM_001001795	0.01369	-	C8orf82
chr12	104343980	104350993	NM_001135570	0.01371	-	C12orf73
chr14	103800338	103811361	NM_001969	0.01375	+	EIF5
chr7	72361471	72418843	NM_172020	0.01379	+	POM121
chr16	90071278	90076529	NM_024043	0.01383	-	DBNDD1
chr19	9718001	9731916	NM_152289	0.01384	-	ZNF561
chr17	74730196	74733493	NM_003016	0.01389	-	SRSF2
chr8	20103675	20112803	NM_021020	0.0139	-	LZTS1
chr22	31500762	31503551	NM_080430	0.0139	-	SELM
chr9	116111811	116133513	NM_017688	0.01396	+	BSPRY
chr12	132379278	132407707	NM_003565	0.01397	+	ULK1
chr15	78885394	78913637	NM_001166694	0.01398	-	CHRNA3
chr3	31574490	31677556	NM_178862	0.01399	+	STT3B
chr1	43996546	44089343	NM_130440	0.01401	+	PTPRF
chr1	27730733	27816678	NM_006990	0.01403	-	WASF2
chr11	107992257	108018891	NM_000019	0.01405	+	ACAT1
chr17	76170159	76183285	NM_003258	0.01406	-	TK1
chr1	153700566	153746555	NM_023015	0.0141	+	INTS3
chr16	57481336	57495187	NM_020312	0.01419	+	COQ9
chr1	180601145	180859415	NM_004736	0.0142	+	XPR1
chr17	26904582	26926056	NM_006461	0.01421	-	SPAG5
chr17	16245847	16256812	NM_181716	0.01422	-	CENPV
chr19	47931278	47975307	NM_015063	0.01437	-	SLC8A2
chr7	151253200	151329344	NM_024429	0.01442	-	PRKAG2
chr1	165600109	165625372	NM_004528	0.01448	+	MGST3
chr17	7761063	7765600	NM_144607	0.01452	+	CYB5D1
chr13	80055258	80130212	NM_001161407	0.01452	+	NDFIP2
chr10	70320116	70454239	NM_030625	0.01455	+	TET1
chr2	68405988	68479651	NM_000945	0.01459	-	PPP3R1
chr15	91509267	91537881	NM_001267580	0.01471	-	PRC1
chr14	20915206	20923267	NM_017807	0.01475	-	OSGEP
chr17	62494373	62502484	NM_004396	0.0148	-	DDX5
chr16	31102174	31106276	NM_206824	0.01482	-	VKORC1
chr5	140053489	140071312	NM_001258042	0.01483	-	HARS
chr19	39327027	39340617	NM_001533	0.01484	-	HNRNPL
chr3	130569368	130722046	NM_001199181	0.01488	+	ATP2C1
chr7	56131916	56148365	NM_001146333	0.01488	+	SUMF2
chr17	38175349	38210889	NM_001267797	0.01489	-	MED24
chr19	59067078	59070343	NM_003969	0.01489	-	UBE2M
chrX	74670154	74743337	NM_001146257	0.0149	-	ZDHHC15
chr1	40766162	40782939	NM_001852	0.01491	-	COL9A2
chr19	13049413	13055304	NM_004343	0.01492	+	CALR
chr20	25388322	25429191	NM_021067	0.01493	+	GINS1
chr10	104221169	104236802	NM_024789	0.01494	+	TMEM180
chr11	6947653	6979278	NM_013250	0.01498	+	ZNF215
chr8	124332090	124408705	NM_014109	0.01501	-	ATAD2
chr22	36883232	36903090	NM_024955	0.01502	-	FOXRED2
chr19	12786530	12792701	NM_001930	0.01504	-	DHPS
chr9	131102838	131123749	NM_005094	0.01515	+	SLC27A4
chr4	57259528	57301802	NM_002703	0.01518	-	PPAT
chr9	34689566	34691274	NM_006274	0.01527	-	CCL19
chr19	44126521	44143991	NM_145296	0.0153	-	CADM4
chr1	65886130	65901690	NM_017526	0.01535	+	LEPROT
chr1	1477052	1510262	NM_014188	0.01538	-	SSU72
chr12	49716970	49718171	NM_001100620	0.01544	+	TROAP
chr16	11961984	12009825	NM_002094	0.01545	-	GSPT1
chr2	225629806	225907330	NM_014689	0.01546	-	DOCK10
chr6	34254972	34360457	NM_006703	0.01549	-	NUDT3
chr6	34206567	34214008	NM_145905	0.01551	+	HMGA1
chr14	105886185	105937057	NM_001203258	0.01553	+	MTA1
chr17	30677156	30697468	NM_001098507	0.0156	+	ZNF207
chr1	32645344	32663886	NM_175852	0.01566	+	TXLNA
chr17	40023178	40075272	NM_001096	0.01568	-	ACLY
chr6	33282181	33285719	NM_001145338	0.01568	-	ZBTB22
chrX	23685644	23704514	NM_006406	0.0157	+	PRDX4
chr7	87463813	87505692	NM_018843	0.01575	-	SLC25A40
chr6	153308399	153323925	NM_001114184	0.01576	-	MTRF1L
chr14	55405655	55493819	NM_001008396	0.01576	-	WDHD1
chr17	27206356	27224715	NM_004475	0.01583	-	FLOT2
chr11	1593970	1620414	NR_021489	0.01583	+	LOC338651
chr1	215740734	215795149	NM_016121	0.0159	+	KCTD3
chr16	15068832	15131552	NM_015027	0.0159	+	PDXDC1
chr20	1875825	1920540	NM_001040023	0.01591	+	SIRPA
chr13	26828755	26978569	NM_001260	0.01592	+	CDK8
chr22	38203911	38212906	NM_014291	0.01593	+	GCAT
chr1	154975105	154991001	NM_001252406	0.01595	+	ZBTB7B
chr6	31588449	31605554	NM_080686	0.01598	+	PRRC2A
chr14	24701647	24708447	NM_001002001	0.01605	+	GMPR2
chr2	99797541	99816020	NM_145212	0.01607	+	MRPL30
chr19	46268042	46272497	NM_175875	0.01607	-	SIX5
chr6	31867393	31869769	NM_181842	0.01608	-	ZBTB12
chr12	12482217	12503169	NM_018050	0.01616	-	MANSC1
chr12	57866037	57873633	NM_032496	0.01619	-	ARHGAP9
chr19	797391	812327	NM_002819	0.01631	+	PTBP1
chr9	35161988	35405332	NM_006377	0.01632	+	UNC13B
chr3	122785855	122880953	NR_028444	0.0164	+	PDIA5
chr13	88324869	88331870	NM_015567	0.01641	+	SLITRK5
chr14	53241910	53258386	NM_198066	0.01646	-	GNPNAT1
chr1	155247373	155259638	NM_020897	0.0165	+	HCN3
chr6	112391859	112408751	NM_016262	0.01652	-	TUBE1
chr3	179306254	179322434	NM_177988	0.01659	-	MRPL47
chr20	45838380	45985474	NM_183048	0.01661	-	ZMYND8
chr3	179512746	179692008	NM_001256756	0.01664	-	PEX5L
chr2	3592690	3605940	NM_002936	0.01671	-	RNASEH1
chr11	63396436	63439083	NM_015459	0.01676	-	ATL3
chr16	28109315	28223190	NM_015171	0.01676	-	XPO6
chr16	29817854	29822504	NM_002383	0.01687	+	MAZ
chrX	100474932	100519485	NM_001171184	0.01693	+	DRP2
chr17	17714662	17740325	NM_001005291	0.01695	-	SREBF1
chr12	16064185	16190315	NM_015954	0.01696	+	DERA
chr8	134467090	134584183	NM_173344	0.01706	-	ST3GAL1
chr19	58790317	58807254	NM_021089	0.01714	+	ZNF8
chr11	73685715	73693889	NM_003355	0.01717	-	UCP2
chr16	58549382	58554431	NM_024860	0.01725	+	SETD6
chr20	35626177	35724410	NM_002895	0.01726	-	RBL1
chr1	16524598	16539104	NM_153213	0.01728	-	ARHGEF19
chr13	111293756	111358480	NM_024537	0.01729	-	CARS2
chr21	34896315	34914464	NM_175085	0.01729	-	GART
chr14	23440409	23451848	NM_032876	0.01741	-	AJUBA
chr3	151985828	152183568	NM_021038	0.01743	+	MBNL1
chr11	65101224	65120451	NM_006268	0.01749	+	DPF2
chr4	170981372	171011183	NM_016228	0.01751	-	AADAT
chr13	50273442	50367057	NM_002267	0.01756	-	KPNA3
chr2	97525472	97535735	NM_017789	0.0176	-	SEMA4C
chr17	49254785	49337427	NM_017643	0.01761	-	MBTD1
chrX	53458205	53461323	NM_001037811	0.01766	-	HSD17B10
chr7	128032330	128046024	NM_001142575	0.01772	-	IMPDH1
chr11	68080107	68216743	NM_002335	0.01776	+	LRP5
chr11	9160374	9286873	NM_015213	0.01777	-	DENND5A
chr15	41136642	41149853	NM_001032367	0.01777	+	SPINT1
chr12	70637493	70748773	NR_037615	0.0179	+	CNOT2
chr5	41730166	41870791	NM_000436	0.018	-	OXCT1
chr2	48541794	48606434	NM_002158	0.01806	+	FOXN2
chr8	131064350	131455906	NM_018482	0.01808	-	ASAP1
chr7	23349827	23509995	NM_006547	0.01808	-	IGF2BP3
chr4	17812524	17846487	NM_022346	0.01814	+	NCAPG
chr12	12764830	12798041	NM_001310	0.01817	+	CREBL2
chr4	83739813	83812335	NM_001191049	0.01818	-	SEC31A
chr2	70523107	70529220	NM_032822	0.01819	-	FAM136A
chr19	45147097	45169428	NM_006505	0.01823	+	PVR
chr3	38207025	38296979	NM_005109	0.01829	+	OXSR1
chr6	42989384	42997337	NM_033112	0.01832	+	RRP36
chr11	369794	382117	NM_178537	0.01833	+	B4GALNT4
chr11	61595712	61634825	NM_004265	0.01836	+	FADS2
chr14	102430864	102517135	NM_001376	0.01838	+	DYNC1H1
chr19	48885826	48894810	NM_006801	0.01839	-	KDELR1
chr13	113344642	113541482	NM_032189	0.01849	+	ATP11A
chr16	30007530	30017112	NM_173618	0.01858	+	INO80E
chr17	61773248	61777519	NM_030576	0.01858	-	LIMD2
chr17	73126319	73127890	NM_014595	0.01859	-	NT5C
chr19	39971051	39981528	NM_001001563	0.01865	+	TIMM50
chr6	32083044	32096017	NM_004381	0.01867	-	ATF6B
chr2	27587218	27593324	NM_001034116	0.01867	-	EIF2B4
chr19	867961	893218	NM_005481	0.01871	-	MED16
chr3	126061477	126076236	NM_014079	0.01879	-	KLF15
chr5	176560079	176727214	NM_172349	0.01879	+	NSD1
chr6	111279762	111289091	NM_138408	0.0188	+	GTF3C6
chr2	27422454	27435175	NR_028323	0.01882	-	SLC5A6
chr11	64591661	64612041	NM_017525	0.01891	-	CDC42BPG
chr17	48458593	48474914	NM_018509	0.01902	-	LRRC59
chr10	18948312	18966940	NM_178815	0.01907	+	ARL5B
chr19	11562142	11591803	NM_001420	0.01914	-	ELAVL3
chr3	47627377	47823405	NM_003074	0.01915	-	SMARCC1
chr6	97590036	97731052	NM_198468	0.01916	-	MMS22L
chr11	116649275	116658739	NM_003904	0.01917	-	ZNF259
chr14	60611499	60632211	NM_016029	0.01919	-	DHRS7
chr2	53994928	54002287	NM_001008708	0.01927	+	CHAC2
chr22	29904155	29949736	NM_003678	0.0193	-	THOC5
chr3	19988571	20026667	NM_004162	0.01932	+	RAB5A
chr11	61129472	61136975	NM_016464	0.01938	+	TMEM138
chr11	77811987	77850699	NM_024079	0.01946	-	ALG8
chr10	70173820	70231730	NM_001080449	0.01954	-	DNA2
chr1	235710984	235813293	NM_001098722	0.01962	-	GNG4
chr12	50382944	50419307	NM_001126103	0.01968	-	RACGAP1
chr5	137087072	137090039	NM_006805	0.0197	-	HNRNPA0
chr17	61822609	61851088	NM_020198	0.01979	-	CCDC47
chr6	124125068	125146786	NM_153355	0.01993	+	NKAIN2
chr1	161169104	161184184	NM_004550	0.02	+	NDUFS2
chr10	75532048	75535976	NM_173540	0.02003	+	FUT11
chr6	36098260	36112301	NM_002754	0.02004	+	MAPK13
chr19	39903749	39919055	NM_022835	0.02005	+	PLEKHG2
chr11	126132813	126138877	NM_001177842	0.02005	-	SRPR
chr12	56915608	56989980	NM_002898	0.02016	+	RBMS2
chr2	32092893	32235698	NM_015955	0.02018	-	MEMO1
chr20	30326903	30389603	NM_012112	0.0202	+	TPX2
chr8	61591323	61780586	NM_017780	0.02025	+	CHD7
chr6	36822605	36842800	NM_016059	0.02026	-	PPIL1
chr17	41166621	41174459	NM_006373	0.02029	-	VAT1
chr20	62605465	62610995	NM_080621	0.02037	-	SAMD10
chr2	179328390	179343355	NM_001135212	0.02051	-	FKBP7
chr19	47104511	47114039	NM_005184	0.02053	+	CALM3
chr3	183353410	183402304	NM_017644	0.02058	+	KLHL24
chr14	23340959	23347291	NM_014045	0.02063	+	LRP10
chr11	134022336	134094426	NM_015261	0.02068	-	NCAPD3
chr12	113376248	113411054	NM_006187	0.02068	+	OAS3
chr19	53379424	53394599	NM_207333	0.02081	-	ZNF320
chr3	197236653	197282858	NM_203314	0.02085	-	BDH1
chr6	52842745	52860178	NM_001512	0.02089	-	GSTA4
chr14	35221936	35344853	NM_013448	0.02092	-	BAZ1A
chr21	40177754	40196878	NM_005239	0.02098	+	ETS2
chr12	123011808	123110947	NM_014708	0.02102	+	KNTC1
chr1	154554533	154600456	NM_001025107	0.02103	-	ADAR
chr14	78174413	78183941	NM_001267864	0.02107	+	SLIRP
chr2	224620046	224702319	NM_001039569	0.02109	-	AP1S3
chr14	31343740	31359822	NM_001135058	0.0211	+	COCH
chrX	77081861	77151065	NM_032121	0.02112	-	MAGT1
chr7	81579417	82073031	NM_000722	0.02118	-	CACNA2D1
chr3	38388250	38456467	NM_005108	0.0212	+	XYLB
chr20	33134687	33148149	NM_181509	0.02122	+	MAP1LC3A
chr17	34891402	34895150	NM_178517	0.02126	+	PIGW
chr7	98923495	98963885	NM_001190996	0.02128	+	ARPC1A
chr18	57567191	57571538	NM_021127	0.0213	+	PMAIP1
chr1	150039341	150117505	NM_007259	0.02142	+	VPS45
chr20	17550598	17588652	NM_006870	0.02146	+	DSTN
chr22	50920152	50924866	NM_001253845	0.02151	+	ADM2
chr6	31629005	31633179	NM_033177	0.02156	-	GPANK1
chr9	140004991	140009195	NM_013379	0.0216	-	DPP7
chr1	70610484	70671361	NM_017768	0.0216	-	LRRC40
chr12	57881735	57910438	NM_004990	0.02162	+	MARS
chr11	64085559	64089295	NM_012094	0.02165	+	PRDX5
chr2	10262694	10271546	NM_001165931	0.02166	+	RRM2
chr11	94277016	94283064	NM_002033	0.02167	+	FUT4
chr8	144680073	144682485	NM_032862	0.02168	+	TIGD5
chr4	153864134	153900848	NM_033393	0.02169	+	FHDC1
chrX	102930425	102941746	NM_001142423	0.0217	-	MORF4L2
chr12	58019550	58026985	NM_001478	0.02171	-	B4GALNT1
chr12	21788274	21810728	NM_001174097	0.02175	-	LDHB
chr11	61281187	61348344	NM_004200	0.02176	-	SYT7
chr6	133090506	133119747	NM_052831	0.02177	-	SLC18B1
chr1	29474249	29508637	NM_005626	0.02178	-	SRSF4
chr12	64660762	64784345	NM_001099676	0.02179	-	C12orf56
chr12	2966846	2986321	NM_001243088	0.02179	-	FOXM1
chr6	105404922	105531207	NM_001004317	0.02189	+	LIN28B
chr11	14535511	14541991	NM_001143937	0.02198	-	PSMA1
chr2	70436575	70475779	NM_022173	0.022	-	TIA1
chr1	150190716	150208504	NM_001136478	0.02202	-	ANP32E
chr17	38444145	38459413	NM_001254	0.02202	+	CDC6
chr11	33106129	33183037	NM_001326	0.02204	-	CSTF3
chr14	35761573	35786682	NM_002791	0.02212	+	PSMA6
chr21	30300465	30365277	NM_015565	0.02213	-	LTN1
chr1	78413590	78444777	NM_003902	0.02215	-	FUBP1
chr2	198256697	198299771	NM_012433	0.02219	-	SF3B1
chr20	49506882	49547527	NM_015339	0.02222	-	ADNP
chr6	43138919	43149244	NM_003131	0.02222	+	SRF
chr7	157129710	157210133	NM_058246	0.02234	+	DNAJB6
chr1	180123967	180167169	NM_002826	0.02236	+	QSOX1
chr12	498515	551806	NM_001130147	0.02238	+	CCDC77
chr16	67226067	67232821	NM_001950	0.02239	+	E2F4
chr12	4647949	4669213	NM_006479	0.0224	+	RAD51AP1
chr7	45022626	45026259	NR_003697	0.02241	-	SNHG15
chr14	21558204	21572863	NM_001102454	0.02243	-	ZNF219
chr5	41904469	41921738	NM_175921	0.02244	+	C5orf51
chr19	10982252	11033448	NM_199141	0.02252	+	CARM1
chr16	4404542	4466962	NM_001201472	0.02252	-	CORO7
chr4	174089903	174245118	NM_017423	0.02259	+	GALNT7
chr17	71228775	71245095	NM_017941	0.0227	+	C17orf80
chr16	56716381	56718108	NM_005952	0.02272	+	MT1X
chr19	13080431	13085567	NM_152654	0.02279	+	DAND5
chr19	47990890	48018515	NR_038456	0.02286	-	NAPA
chr10	75880014	75910826	NM_012095	0.0229	-	AP3M1
chr19	57321444	57352094	NM_001146187	0.02291	-	PEG3
chr8	144915754	144923146	NM_178564	0.02298	-	NRBP2
chr19	14544165	14582679	NM_002741	0.02298	+	PKN1
chr12	112464492	112546635	NM_024953	0.02302	-	NAA25
chr11	62430288	62439241	NM_024099	0.02303	-	C11orf48
chr16	70380823	70407281	NM_018332	0.02304	+	DDX19A
chr2	139259349	139330805	NM_001001664	0.02307	+	SPOPL
chr8	145149959	145152428	NM_001916	0.02311	+	CYC1
chr3	101293041	101313281	NM_020357	0.02312	+	PCNP
chr19	10683346	10697991	NM_005498	0.02326	-	AP1M2
chr1	43824625	43828873	NM_001255	0.02334	+	CDC20
chr2	26785480	26802395	NM_001105519	0.02337	+	C2orf70
chr14	90863326	90874619	NM_006888	0.02343	+	CALM1
chr18	55019720	55036161	NM_015879	0.02347	+	ST8SIA3
chr2	61293005	61351413	NM_001129993	0.02348	+	KIAA1841
chr16	1399240	1401873	NM_001001410	0.02356	-	TSR3
chr1	38422651	38455761	NM_006802	0.02357	-	SF3A3
chr14	81641795	81687575	NM_201595	0.0236	-	GTF2A1
chr19	17416476	17417652	NM_023937	0.02362	+	MRPL34
chr20	25433337	25566153	NM_025176	0.02364	-	NINL
chr6	96463844	96663488	NM_006581	0.02366	+	FUT9
chr17	3511555	3539616	NM_013276	0.02381	-	SHPK
chr7	91828282	91875212	NM_004912	0.02383	-	KRIT1
chr19	41256758	41271297	NM_004596	0.02386	+	SNRPA
chr1	151148933	151162640	NM_005997	0.02386	-	VPS72
chr12	65218351	65274798	NM_015279	0.02391	+	TBC1D30
chr6	28870778	28891768	NM_006510	0.02392	-	TRIM27
chr3	100053561	100074478	NM_020202	0.02406	+	NIT2
chr19	20720797	20748626	NM_001159293	0.02407	-	ZNF737
chr1	32666201	32670991	NM_024296	0.02415	+	CCDC28B
chr19	50180408	50191707	NM_198318	0.02415	+	PRMT1
chr16	23690200	23701688	NM_005030	0.02418	+	PLK1
chr15	93426525	93441977	NR_037602	0.02421	+	LOC100507217
chr11	57174426	57195053	NM_017611	0.02424	-	SLC43A3
chr19	17420336	17434106	NM_024050	0.02426	+	DDA1
chr17	17942610	17971718	NM_024052	0.02428	+	GID4
chr17	42282400	42298994	NR_045058	0.02432	-	UBTF
chr20	35202956	35222355	NM_001199515	0.02438	+	TGIF2
chr6	114257319	114292359	NM_001527	0.0244	-	HDAC2
chr1	151745954	151763010	NM_001083963	0.02446	-	TDRKH
chr8	145736666	145743210	NM_004260	0.02452	-	RECQL4
chr6	36935916	36953949	NM_014341	0.02454	-	MTCH1
chr19	3366564	3469215	NM_005597	0.02456	+	NFIC
chr19	1407583	1435682	NM_018959	0.02459	+	DAZAP1
chr5	102465256	102538909	NM_015216	0.02461	+	PPIP5K2
chr14	45672392	45722605	NM_018353	0.02464	-	MIS18BP1
chr16	46723557	46732306	NR_037620	0.02464	+	ORC6
chr14	58711522	58738727	NM_002788	0.02468	+	PSMA3
chr17	43861645	43913194	NM_001145146	0.02471	+	CRHR1
chr19	7694670	7696510	NM_001171155	0.02471	+	PET100
chr1	108677343	108742980	NM_013386	0.02474	-	SLC25A24
chr14	24600674	24602058	NM_203402	0.02478	+	FITM1
chr17	52978051	53039328	NM_005486	0.02479	+	TOM1L1
chr17	73521782	73571290	NM_004524	0.02486	+	LLGL2
chr22	40742503	40762575	NM_000026	0.02492	+	ADSL
chr19	14016955	14041693	NM_017721	0.02499	+	CC2D1A
chr16	71660069	71675868	NM_001017967	0.02504	+	MARVELD3
chr11	102267055	102323775	NM_052932	0.02504	-	TMEM123
chr2	176994467	176997423	NM_001199746	0.02517	+	HOXD8
chr10	105156411	105206019	NM_014976	0.02525	+	PDCD11
chr17	80036213	80056106	NM_004104	0.02529	-	FASN
chrX	48380163	48387104	NM_006579	0.02536	+	EBP
chr12	6643584	6647537	NM_002046	0.02542	+	GAPDH
chr1	59246462	59249785	NM_002228	0.02547	-	JUN
chr1	109822175	109825790	NM_001032291	0.02549	-	PSRC1
chr1	155978838	155990758	NM_003145	0.02554	-	SSR2
chr12	131356616	131360826	NM_006325	0.02567	+	RAN
chr6	42712233	42713884	NM_003192	0.02567	-	TBCC
chr19	44150246	44174498	NM_001005376	0.02572	-	PLAUR
chr4	48887404	48908815	NM_152398	0.02577	-	OCIAD2
chr17	48503518	48552200	NM_025149	0.02579	+	ACSF2
chr7	44078647	44082082	NR_015401	0.02579	+	FLJ35390
chr1	27719151	27722317	NM_005281	0.02596	+	GPR3
chr7	27168125	27170399	NM_002141	0.02608	-	HOXA4
chr2	20400557	20424927	NM_002997	0.02609	-	SDC1
chr11	130274817	130298539	NM_007037	0.0261	-	ADAMTS8
chr17	62503157	62534062	NM_138363	0.02612	+	CEP95
chr18	21572736	21715574	NM_153211	0.02615	+	TTC39C
chr5	36152144	36184142	NM_005983	0.02622	+	SKP2
chr15	74422742	74429143	NM_020851	0.02636	+	ISLR2
chr10	12209572	12238143	NM_014142	0.02653	-	NUDT5
chr4	73940501	74124502	NM_198889	0.02657	-	ANKRD17
chr2	27548720	27579868	NM_001521	0.02658	-	GTF3C2
chr2	219433677	219458999	NM_005444	0.02658	+	RQCD1
chr12	3000032	3050306	NM_001160408	0.02659	+	TULP3
chr12	7023613	7032859	NM_001975	0.02661	+	ENO2
chr16	30035747	30042186	NM_031478	0.02665	-	FAM57B
chr15	69452972	69564544	NM_015554	0.02669	+	GLCE
chr16	1820320	1821710	NM_002513	0.0267	-	NME3
chr5	68462836	68474070	NM_031966	0.02671	+	CCNB1
chr1	36065142	36107152	NM_001199779	0.02678	-	PSMB2
chr20	62375020	62436856	NM_025224	0.0268	-	ZBTB46
chr3	128886657	128902810	NM_001127195	0.02684	-	CNBP
chr11	66202549	66206310	NM_170738	0.02684	-	MRPL11
chr14	24584493	24594451	NM_181357	0.02688	+	DCAF11
chr5	95726039	95767863	NM_001177875	0.02691	-	PCSK1
chr14	50116898	50155098	NM_001197331	0.02691	-	POLE2
chr17	33426810	33446888	NM_133629	0.02703	-	RAD51D
chr11	111955538	111957522	NM_012459	0.02703	-	TIMM8B
chr16	3019341	3023485	NM_152341	0.02712	+	PAQR4
chr7	56119377	56131682	NM_001009186	0.02713	+	CCT6A
chr8	101930803	101964357	NM_145690	0.02713	-	YWHAZ
chr19	11546268	11561782	NM_002743	0.02716	+	PRKCSH
chr3	121488609	121553926	NM_001023570	0.02723	-	IQCB1
chr3	133319448	133380737	NM_007027	0.02723	-	TOPBP1
chr19	58361180	58376491	NM_032828	0.02726	+	ZNF587
chr2	25455829	25475184	NM_153759	0.0273	-	DNMT3A
chr19	12873816	12886434	NM_013312	0.0273	-	HOOK2
chr7	5566778	5570232	NM_001101	0.02734	-	ACTB
chr14	23825610	23834842	NM_032459	0.02734	-	EFS
chr16	1821895	1823140	NM_023936	0.02737	-	MRPS34
chr1	153634263	153643504	NM_004515	0.02739	-	ILF2
chr18	48700919	48724051	NM_016626	0.0274	-	MEX3C
chr1	28696092	28826881	NM_001048183	0.02747	+	PHACTR4
chr8	37888019	37917883	NM_004095	0.02749	+	EIF4EBP1
chr6	10887063	10974541	NM_001040274	0.02751	+	SYCP2L
chr10	105253734	105352309	NM_004210	0.02762	+	NEURL
chr15	75759461	75871625	NM_002833	0.02764	-	PTPN9
chr15	91447419	91465815	NM_006122	0.02766	+	MAN2A2
chr11	67810446	67818366	NM_006053	0.02767	+	TCIRG1
chr10	21783420	21786213	NM_001010911	0.02781	-	C10orf114
chr9	127997126	128003666	NM_005347	0.02787	-	HSPA5
chr2	163279756	163695257	NM_173162	0.02793	-	KCNH7
chr10	75008600	75012451	NM_016065	0.02794	-	MRPS16
chr3	13357736	13461809	NM_024923	0.02796	-	NUP210
chr14	64971291	65000408	NM_014950	0.02796	+	ZBTB1
chr9	35073834	35080013	NM_004629	0.02798	-	FANCG
chr16	67263291	67281425	NM_013241	0.02799	-	FHOD1
chr15	82334127	82338361	NM_032246	0.02811	-	MEX3B
chr4	3768295	3770253	NM_000683	0.02824	+	ADRA2C
chr11	64018994	64036924	NM_001184883	0.02824	+	PLCB3
chr6	24495196	24537435	NM_170740	0.02829	+	ALDH5A1
chr1	214776531	214837914	NM_016343	0.02829	+	CENPF
chr15	52311410	52358462	NM_002748	0.02829	+	MAPK6
chr10	104404251	104418076	NM_030912	0.02833	+	TRIM8
chr11	57093458	57103351	NM_003146	0.02836	-	SSRP1
chr1	156495196	156542396	NM_178229	0.02837	-	IQGAP3
chr7	128594233	128695227	NR_034053	0.0284	-	TNPO3
chr16	70286296	70323412	NM_001605	0.02842	-	AARS
chr1	54231133	54304225	NM_001168551	0.02844	-	TMEM48
chr10	97803158	97820625	NM_001134376	0.02845	+	CCNJ
chr12	6759703	6772308	NM_001127586	0.02848	-	ING4
chr12	121147830	121161443	NM_001080533	0.0285	+	UNC119B
chr7	73645831	73668738	NM_181471	0.02854	-	RFC2
chr17	13972718	14111996	NM_001303	0.02857	+	COX10
chrX	153576899	153603006	NM_001110556	0.02858	-	FLNA
chr3	160939098	160969795	NM_015938	0.02858	+	NMD3
chr11	66512206	66610987	NM_024650	0.02867	+	C11orf80
chr9	123578331	123605299	NM_001270427	0.02867	-	PSMD5
chr1	186280785	186344457	NM_003292	0.0287	-	TPR
chr19	16222489	16244445	NM_005370	0.02875	+	RAB8A
chr22	47158517	47571342	NM_014346	0.02878	+	TBC1D22A
chr12	29493578	29534143	NM_016570	0.02885	-	ERGIC2
chr12	111471827	111788358	NM_015267	0.02898	+	CUX2
chr7	98992297	99006305	NM_014891	0.02899	-	PDAP1
chr20	18568555	18744560	NM_080820	0.02902	+	DTD1
chr10	106014467	106027222	NM_004832	0.0291	+	GSTO1
chr17	26646120	26655711	NM_014573	0.02912	+	TMEM97
chr1	63906440	63988944	NM_014288	0.02914	-	ITGB3BP
chr4	68481478	68566889	NM_018227	0.02925	-	UBA6
chr1	204797781	204946274	NM_001160333	0.02932	+	NFASC
chr22	39260247	39268258	NM_014292	0.02943	-	CBX6
chr16	58741034	58768246	NM_002080	0.02946	-	GOT2
chr3	170582664	170588045	NM_001099645	0.02946	-	RPL22L1
chr1	225965514	225978168	NM_003133	0.02948	+	SRP9
chr10	104238985	104262512	NM_005736	0.02968	-	ACTR1A
chr16	53088944	53361414	NM_025134	0.02987	+	CHD9
chr6	7108085	7252213	NM_001003698	0.0299	+	RREB1
chr14	20757300	20774153	NM_138376	0.02991	-	TTC5
chr6	31698357	31704341	NM_001288	0.02993	-	CLIC1
chr6	170102256	170106402	NM_001029863	0.02995	+	C6orf120
chr22	20748404	20762753	NM_001256525	0.02995	+	ZNF74
chr7	100472700	100486285	NM_001128854	0.02996	+	SRRT
chr9	140513443	140730578	NM_024757	0.03002	+	EHMT1
chr11	118618472	118661972	NM_004397	0.03003	-	DDX6
chr19	12949258	12985766	NM_014975	0.03004	+	MAST1
chr6	160199529	160210735	NM_030752	0.03004	-	TCP1
chr15	59397283	59417244	NM_004701	0.03005	+	CCNB2
chrX	153991030	154005964	NM_001363	0.03005	+	DKC1
chr4	122737598	122745088	NM_001237	0.03009	-	CCNA2
chr9	33264876	33282067	NM_001195536	0.0301	+	CHMP5
chr17	49242795	49249105	NM_001018137	0.03015	+	NME2
chr6	108188959	108279482	NM_007214	0.03015	-	SEC63
chr19	41903693	41930910	NM_001164783	0.03016	+	BCKDHA
chr5	175875355	175937075	NM_014613	0.03028	+	FAF2
chr22	35937351	35950045	NM_014310	0.03033	+	RASD2
chr17	49337896	49375292	NM_016001	0.03034	+	UTP18
chr5	74017030	74063042	NM_032380	0.0305	-	GFM2
chr1	38158072	38175391	NM_018101	0.03057	+	CDCA8
chr4	99799606	99850243	NM_001130678	0.03058	-	EIF4E
chr17	74077085	74099868	NM_001145298	0.0306	-	EXOC7
chr11	66384052	66397397	NM_001198836	0.03063	+	RBM14
chr10	99186026	99193198	NM_002629	0.03068	+	PGAM1
chr9	19115758	19127604	NM_001122	0.03068	-	PLIN2
chr6	4021568	4065217	NM_003913	0.03072	+	PRPF4B
chr4	2932287	2936586	NM_001146069	0.03073	-	MFSD10
chr5	10250281	10266501	NM_012073	0.03075	+	CCT5
chr12	49082240	49110781	NM_001240	0.03079	-	CCNT1
chr20	35280168	35374541	NM_022477	0.03079	-	NDRG3
chr3	14444105	14530857	NM_001134367	0.03082	+	SLC6A6
chr17	74306867	74350230	NM_002766	0.03087	-	PRPSAP1
chr12	63952692	64062354	NM_173812	0.03088	-	DPY19L2
chr10	14948870	14996094	NM_022487	0.03103	-	DCLRE1C
chr12	6857157	6862636	NR_026581	0.03105	-	MLF2
chr16	29985187	29999726	NM_016151	0.03106	+	TAOK2
chr20	3764497	3767337	NM_001810	0.03119	-	CENPB
chr9	38392660	38398662	NM_000692	0.03121	+	ALDH1B1
chr1	1288070	1293915	NM_032348	0.03122	-	MXRA8
chr1	35649200	35658743	NM_005066	0.03123	-	SFPQ
chr4	6784458	6885899	NM_014743	0.03126	+	KIAA0232
chrX	16606121	16731059	NM_019857	0.03129	-	CTPS2
chr6	31633656	31637843	NM_001320	0.0313	+	CSNK2B
chr19	57901217	57913919	NM_001172773	0.0313	+	ZNF548
chrX	41192650	41209524	NM_001356	0.03131	+	DDX3X
chr1	174968570	174981163	NM_001007214	0.03141	+	CACYBP
chr10	33189245	33247293	NM_002211	0.03143	-	ITGB1
chr14	21966281	21979457	NM_019852	0.03148	-	METTL3
chr5	175773065	175788809	NM_020444	0.03151	-	KIAA1191
chr20	44441254	44445596	NM_181802	0.03158	+	UBE2C
chrX	102631267	102633001	NM_206917	0.0318	+	NGFRAP1
chr22	17618409	17640169	NM_033070	0.03181	-	CECR5
chr3	10068112	10141344	NM_033084	0.03181	+	FANCD2
chr11	125496123	125527042	NR_045205	0.03186	+	CHEK1
chr12	110719031	110788897	NM_170665	0.03192	+	ATP2A2
chr20	2442280	2451499	NM_003091	0.03194	-	SNRPB
chr11	125462738	125491280	NM_152713	0.03196	+	STT3A
chr11	117075787	117102811	NM_004716	0.03207	-	PCSK7
chr17	73269060	73285530	NM_021734	0.03209	-	SLC25A19
chr6	126307575	126360420	NM_001031712	0.0321	+	TRMT11
chr6	42981840	42989036	NM_057161	0.03218	+	KLHDC3
chr14	68086578	68118436	NM_001172	0.0322	+	ARG2
chr11	125439297	125454575	NM_004879	0.0322	+	EI24
chr21	44073861	44195618	NM_002606	0.03223	+	PDE9A
chr12	118470491	118498951	NM_018639	0.03225	-	WSB2
chr9	131580778	131584955	NM_004435	0.03228	+	ENDOG
chr19	9676291	9695209	NM_001008727	0.03231	-	ZNF121
chr4	1873122	1983934	NM_001042424	0.03232	+	WHSC1
chr17	73452663	73496533	NM_014738	0.03236	+	KIAA0195
chr2	128603839	128615729	NM_004805	0.03242	-	POLR2D
chr20	34291530	34330258	NR_040724	0.03243	-	RBM39
chr17	5289345	5323059	NM_002532	0.03246	-	NUP88
chr7	135242661	135333499	NM_015135	0.03256	+	NUP205
chr1	242251688	242612784	NM_001195812	0.03256	-	PLD5
chr19	17342693	17356151	NM_005234	0.03258	-	NR2F6
chr3	195776154	195809032	NM_001128148	0.03261	-	TFRC
chr1	23832919	23857712	NM_004091	0.03267	-	E2F2
chr12	50478982	50494494	NM_139071	0.03269	+	SMARCD1
chr1	90460677	90472000	NM_182975	0.03271	+	ZNF326
chr2	206987802	207024243	NM_001199982	0.03274	-	NDUFS1
chr14	63841354	64010079	NM_006246	0.03276	-	PPP2R5E
chr16	31085742	31094833	NM_014699	0.03277	+	ZNF646
chr6	84743419	84800605	NM_138409	0.03278	+	MRAP2
chr11	62480096	62494857	NM_001079559	0.03282	-	HNRNPUL2
chr11	63953586	63972020	NM_006819	0.03283	+	STIP1
chr16	29802033	29816706	NM_007317	0.03285	+	KIF22
chr1	101337927	101360735	NM_001261440	0.03288	-	EXTL2
chr11	67033904	67054029	NM_001619	0.03295	+	ADRBK1
chr5	64013977	64064496	NM_173829	0.03303	-	SREK1IP1
chr1	109941652	109969108	NM_001199774	0.03307	-	PSMA5
chr19	40325092	40337054	NM_001436	0.03314	-	FBL
chr13	29274217	29293150	NM_001135919	0.03317	-	SLC46A3
chr19	30189792	30206696	NM_001256047	0.03322	-	C19orf12
chr2	96940073	96971307	NM_014014	0.03326	-	SNRNP200
chr2	75873908	75889334	NM_014763	0.03328	+	MRPL19
chr9	100395704	100436029	NM_002486	0.0333	+	NCBP1
chr19	7989380	7991051	NM_206833	0.03336	-	CTXN1
chr7	101460881	101901513	NM_181552	0.03338	+	CUX1
chr19	10663760	10676702	NM_023008	0.03341	-	KRI1
chr6	33359312	33377699	NM_002263	0.0335	+	KIFC1
chr19	48898131	48948188	NM_000836	0.03354	+	GRIN2D
chr1	62920396	63153969	NM_033407	0.03355	-	DOCK7
chr22	36622254	36635689	NM_030882	0.03356	-	APOL2
chr6	30695510	30710453	NM_005803	0.03357	-	FLOT1
chr5	135468535	135518422	NM_005903	0.03357	+	SMAD5
chr2	128848753	128953249	NM_020120	0.03365	+	UGGT1
chr13	49550047	49783915	NM_001079673	0.03375	+	FNDC3A
chrX	77166193	77305892	NM_000052	0.03378	+	ATP7A
chr12	123468026	123594975	NM_020845	0.03383	-	PITPNM2
chr3	183873283	183891314	NM_004423	0.03389	+	DVL3
chr10	71962585	71993190	NM_021129	0.0339	-	PPA1
chr7	100136833	100165843	NM_006076	0.03393	+	AGFG2
chr1	235272657	235292256	NM_014765	0.03399	-	TOMM20
chr6	160148029	160170453	NM_001270532	0.03405	+	WTAP
chr22	31090792	31303811	NM_030758	0.03407	+	OSBP2
chr17	42836567	42859214	NM_002390	0.03413	+	ADAM11
chr7	72854727	72936615	NM_032408	0.03423	-	BAZ1B
chr10	5807185	5855512	NM_001494	0.03431	-	GDI2
chr6	151773421	151791232	NM_024573	0.03434	+	C6orf211
chr8	38089008	38120287	NM_015214	0.03435	+	DDHD2
chr11	122928199	122932901	NM_006597	0.03435	-	HSPA8
chr14	63178957	63568584	NM_172376	0.03438	-	KCNH5
chr6	136878186	137113656	NM_005923	0.03443	-	MAP3K5
chr7	148700153	148725782	NM_004911	0.03444	-	PDIA4
chr12	56618124	56623638	NM_024068	0.03452	+	NABP2
chr11	64002055	64006736	NM_003377	0.03454	+	VEGFB
chr12	121200312	121342155	NM_139015	0.03455	-	SPPL3
chr19	58740069	58775008	NM_014480	0.03456	+	ZNF544
chr2	202484906	202507667	NM_152388	0.03458	-	TMEM237
chr19	21987750	22034870	NM_001256653	0.03461	-	ZNF43
chr9	130882971	130890467	NM_001256335	0.03467	-	PTGES2
chr1	36621802	36646441	NM_018067	0.03468	+	MAP7D1
chrX	101768609	101771699	NM_021992	0.03469	-	TMSB15A
chr1	231114822	231136479	NM_022786	0.03478	+	ARV1
chr3	50595455	50608458	NM_001171741	0.03478	-	C3orf18
chr3	131181044	131221860	NM_007208	0.03486	-	MRPL3
chr16	11762288	11773015	NM_003498	0.03487	+	SNN
chr15	101821714	101835460	NM_003090	0.03492	-	SNRPA1
chr9	132575220	132586441	NM_000113	0.03495	-	TOR1A
chr21	33973983	33984913	NR_036552	0.03499	-	C21orf59
chr19	48774653	48790863	NM_153608	0.03508	+	ZNF114
chrX	77154960	77160881	NM_001866	0.03511	+	COX7B
chr17	5377612	5389494	NM_016041	0.03517	-	DERL2
chr2	10580507	10588453	NM_002539	0.03518	-	ODC1
chr1	115259533	115300671	NM_007158	0.0352	-	CSDE1
chr8	66514690	66546452	NM_018120	0.03525	-	ARMC1
chr17	53046125	53241449	NM_178509	0.0353	+	STXBP4
chr14	103985994	103989196	NM_001823	0.03533	-	CKB
chr16	56691854	56693215	NM_005949	0.03536	+	MT1F
chr12	109525992	109531293	NM_001145375	0.03537	-	ALKBH2
chr18	670323	712517	NM_202758	0.03542	-	ENOSF1
chr16	46918307	46965201	NM_133443	0.03543	+	GPT2
chr1	197053256	197115824	NM_018136	0.03552	-	ASPM
chr11	107799276	107834208	NM_017516	0.03552	+	RAB39A
chr12	6603297	6641132	NM_014865	0.03556	+	NCAPD2
chr5	145492588	145562294	NM_020117	0.0356	-	LARS
chr1	155023747	155035252	NR_048579	0.03567	+	ADAM15
chr4	186320693	186347139	NR_028085	0.0358	-	UFSP2
chr19	46386865	46389376	NM_015649	0.03594	-	IRF2BP1
chr16	89803958	89883065	NM_000135	0.03598	-	FANCA
chr2	220036618	220041702	NM_015680	0.03599	-	CNPPD1
chr1	150782180	150849244	NM_178427	0.03606	-	ARNT
chr10	120967196	121215131	NM_005308	0.03608	+	GRK5
chr17	28804425	28853832	NM_004871	0.03612	+	GOSR1
chr14	78183943	78227497	NM_012245	0.03615	-	SNW1
chr19	49622662	49654280	NM_003660	0.03619	+	PPFIA3
chr11	67351065	67354124	NM_000852	0.03632	+	GSTP1
chr13	52158483	52336171	NM_052950	0.03636	+	WDFY2
chr17	37617738	37690800	NM_015083	0.03639	+	CDK12
chr19	50015535	50029685	NM_001136019	0.03642	+	FCGRT
chr20	37554954	37581703	NM_030919	0.03643	+	FAM83D
chr22	40806291	41032690	NM_020831	0.03648	-	MKL1
chr19	36266416	36279724	NM_001172630	0.03649	+	ARHGAP33
chr2	219502639	219524261	NM_001105537	0.0365	-	ZNF142
chr19	5691844	5720176	NM_004793	0.03653	-	LONP1
chr16	67197287	67203848	NM_001040667	0.03662	+	HSF4
chr17	1421282	1466110	NM_006224	0.03665	-	PITPNA
chr3	128598332	128631957	NM_014049	0.03669	+	ACAD9
chr11	59341870	59383617	NM_002556	0.03674	-	OSBP
chr8	80523048	80578410	NM_007029	0.03682	+	STMN2
chr5	179382473	179499109	NM_018434	0.03683	-	RNF130
chr1	75171171	75199092	NM_001130043	0.03687	-	CRYZ
chr19	55741146	55770038	NM_014931	0.03687	-	PPP6R1
chr3	119187784	119213554	NR_024265	0.03689	+	POGLUT1
chr11	34127110	34168458	NM_001144030	0.03694	+	NAT10
chr16	31072163	31085641	NM_024706	0.03703	-	ZNF668
chr11	65365225	65381720	NM_002419	0.03705	-	MAP3K11
chr2	130939500	130948300	NM_025029	0.03711	+	MZT2B
chr8	30535579	30585486	NM_001195102	0.03719	-	GSR
chr20	32150170	32237837	NM_005093	0.0372	+	CBFA2T2
chr2	112895961	112945791	NM_001128165	0.03722	+	FBLN7
chr16	1543351	1560460	NM_016111	0.03722	+	TELO2
chr12	56360555	56366568	NM_001798	0.03724	+	CDK2
chr6	42896859	42907008	NM_006586	0.03742	+	CNPY3
chr1	145575987	145586546	NM_006099	0.03749	+	PIAS3
chr12	56862300	56864767	NM_207344	0.03758	+	SPRYD4
chr22	30950623	30960876	NM_004861	0.03763	-	GAL3ST1
chr15	49462421	49622002	NM_002044	0.03766	+	GALK2
chr9	114803060	114937556	NM_022486	0.03766	-	SUSD1
chr16	47115430	47177936	NM_018092	0.03798	-	NETO2
chr8	109455852	109499136	NM_014673	0.038	+	EMC2
chr21	30671736	30718469	NM_206866	0.03801	+	BACH1
chr22	35653444	35691800	NR_027780	0.03802	+	HMGXB4
chr1	245013601	245027827	NM_031844	0.03803	-	HNRNPU
chr21	46188494	46221751	NM_182688	0.0381	-	UBE2G2
chr16	56485423	56511407	NM_018233	0.03822	+	OGFOD1
chr11	93474792	93496247	NM_014039	0.03826	+	C11orf54
chr21	33640529	33651376	NM_018944	0.03827	-	MIS18A
chr7	99055783	99063824	NM_001039178	0.03834	-	ATP5J2
chr12	12268960	12419811	NM_002336	0.03839	-	LRP6
chr7	1036622	1177893	NM_001134395	0.0384	-	C7orf50
chr2	9614669	9628591	NM_001039613	0.03842	+	IAH1
chr16	30930639	30934590	NR_024348	0.03845	-	FBXL19-AS1
chr1	154193324	154243329	NM_014847	0.03863	+	UBAP2L
chrX	47077527	47089394	NM_033018	0.03865	+	CDK16
chr5	134670070	134735577	NM_004893	0.03875	-	H2AFY
chr1	28562601	28564616	NM_016311	0.03876	+	ATPIF1
chr14	104163953	104181823	NM_001100119	0.03877	-	XRCC3
chr3	108268717	108308491	NM_020890	0.03883	-	KIAA1524
chr22	39745953	39774394	NM_145731	0.03894	+	SYNGR1
chr5	892968	918164	NM_004237	0.03894	+	TRIP13
chr15	42705020	42749730	NM_022473	0.03898	-	ZFP106
chr9	92219926	92221469	NM_006705	0.03906	+	GADD45G
chr15	75212616	75230495	NM_004255	0.0391	-	COX5A
chr8	38122257	38126738	NM_032483	0.03911	-	PPAPDC1B
chr5	140024947	140027370	NM_002488	0.03914	-	NDUFA2
chr2	97513723	97523756	NM_016466	0.03916	-	ANKRD39
chr11	119531702	119599435	NM_002855	0.0392	-	PVRL1
chr19	11071597	11172958	NM_001128844	0.03921	+	SMARCA4
chr1	205577070	205602000	NM_001973	0.03922	-	ELK4
chr17	4699438	4701798	NM_001270481	0.03931	+	PSMB6
chr5	179041178	179050722	NM_005520	0.03932	-	HNRNPH1
chr2	70508505	70520869	NM_003096	0.03933	-	SNRPG
chr22	21996541	21998588	NM_022044	0.03935	+	SDF2L1
chr6	66044805	66289697	NM_198283	0.03947	-	EYS
chr12	10756363	10766208	NM_018048	0.03947	-	MAGOHB
chr14	105475909	105487425	NM_145701	0.03949	-	CDCA4
chr19	46213886	46234151	NM_001080469	0.03949	-	FBXO46
chr22	31477281	31500610	NM_134269	0.0395	+	SMTN
chr7	47314751	47621742	NM_022748	0.03953	-	TNS3
chr4	159690181	159827954	NM_020840	0.03962	+	FNIP2
chr18	56530060	56653709	NM_018181	0.03964	+	ZNF532
chr2	224740064	224810052	NM_020830	0.03965	-	WDFY1
chr1	207217193	207224422	NM_018566	0.03965	-	YOD1
chr14	103592663	103603776	NM_006291	0.03968	+	TNFAIP2
chr15	56382730	56535483	NM_022841	0.0397	-	RFX7
chr22	50247496	50283726	NM_014838	0.03972	+	ZBED4
chr7	23544400	23571656	NM_013293	0.03983	-	TRA2A
chr16	2009516	2011976	NM_004548	0.03984	+	NDUFB10
chr15	89921272	89941718	NR_015411	0.03986	+	LOC254559
chr7	13930855	14030865	NM_001163149	0.0399	-	ETV1
chr9	130267617	130331355	NM_022833	0.03991	-	FAM129B
chr14	21989231	22005337	NM_005407	0.03994	-	SALL2
chr11	64863682	64879180	NM_013265	0.03997	+	VPS51
chr5	173034147	173043666	NM_138369	0.04003	-	BOD1
chr6	117996616	118031886	NM_138459	0.04015	+	NUS1
chrX	49028183	49031468	NM_002668	0.04015	+	PLP2
chr16	23592334	23607639	NM_005003	0.04016	-	NDUFAB1
chr1	52838500	52870143	NM_004153	0.04043	-	ORC1
chr19	11432721	11450344	NM_004283	0.04052	-	RAB3D
chr19	56652534	56672262	NM_018337	0.04072	+	ZNF444
chr12	54058943	54070109	NM_005176	0.04084	-	ATP5G2
chr2	179345198	179369782	NM_019091	0.04084	+	PLEKHA3
chr1	111214309	111217655	NM_002232	0.04085	-	KCNA3
chr2	27532359	27545969	NM_002437	0.04086	-	MPV17
chr2	239335625	239360891	NM_001040445	0.0409	+	ASB1
chr16	66836780	66864879	NM_003905	0.04097	-	NAE1
chr6	20402136	20493945	NM_001949	0.04099	+	E2F3
chr2	65454828	65498390	NM_005722	0.04105	+	ACTR2
chr11	64570985	64578766	NM_130803	0.04107	-	MEN1
chr19	18390562	18392432	NM_005354	0.04108	-	JUND
chr4	128982502	129132289	NM_018078	0.04111	+	LARP1B
chr17	411907	618096	NM_001128159	0.04133	-	VPS53
chr17	64960979	65029518	NM_014405	0.04135	+	CACNG4
chr1	78245308	78345225	NM_001270384	0.04144	+	FAM73A
chr22	50624359	50638027	NM_025204	0.04145	+	TRABD
chr22	50312282	50321186	NM_024324	0.04146	+	CRELD2
chr9	139607023	139619170	NM_152421	0.04148	+	FAM69B
chr7	87834431	87849399	NM_003130	0.04148	-	SRI
chr16	70207927	70220798	NM_173619	0.04153	+	CLEC18C
chr1	168148170	168171351	NM_152902	0.04157	+	TIPRL
chr4	39289068	39368001	NM_002913	0.04158	-	RFC1
chr7	150026937	150029811	NM_138434	0.04162	+	C7orf29
chr11	47440319	47448024	NM_002804	0.04177	-	PSMC3
chr20	3734145	3749035	NR_047675	0.04178	-	C20orf27
chr19	13906273	13943044	NM_023072	0.04178	+	ZSWIM4
chr22	18342920	18507325	NM_001136004	0.04181	-	MICAL3
chr1	182808438	182857117	NM_001357	0.04182	+	DHX9
chr1	156182778	156209868	NM_001199654	0.04186	+	PMF1
chr14	66974124	67648525	NM_020806	0.04187	+	GPHN
chr1	3696783	3713068	NM_020710	0.04199	-	LRRC47
chr17	37408896	37557909	NM_032875	0.04225	-	FBXL20
chr11	47638857	47664206	NM_014342	0.04236	-	MTCH2
chr8	104426941	104455680	NM_015420	0.04238	+	DCAF13
chr19	24269975	24312654	NM_203282	0.04247	+	ZNF254
chr1	45205489	45233438	NM_006845	0.04249	+	KIF2C
chr3	123813557	124238698	NM_003947	0.04254	+	KALRN
chr12	6601315	6602471	NM_016497	0.04255	-	MRPL51
chr2	38970740	38978636	NM_001195446	0.04264	-	SRSF7
chr21	45875392	45878739	NM_030891	0.04274	+	LRRC3
chr14	68143518	68162510	NM_016026	0.04274	-	RDH11
chr5	140071017	140078890	NM_012208	0.0428	+	HARS2
chr2	201676907	201688569	NM_001207069	0.04283	+	BZW1
chr9	123850573	123939886	NM_007018	0.04287	+	CNTRL
chr5	159502891	159546452	NM_052927	0.04294	-	PWWP2A
chr17	79981279	79989027	NM_144999	0.04303	+	LRRC45
chr20	3143272	3149207	NM_014731	0.04309	-	PROSAPIP1
chr9	94972624	95056038	NM_002161	0.0432	-	IARS
chr2	97001483	97041274	NM_015341	0.04323	+	NCAPH
chr21	40714240	40721047	NM_004965	0.04326	-	HMGN1
chr19	7933604	7939326	NM_001190467	0.04328	-	FLJ22184
chr7	86506222	86689014	NM_001142749	0.0433	-	KIAA1324L
chr5	180274610	180288286	NM_152283	0.04344	-	ZFP62
chr13	47345390	47371367	NM_001984	0.04345	-	ESD
chr5	149737201	149779871	NM_001135245	0.04347	+	TCOF1
chr9	19053140	19102902	NM_017645	0.04348	-	HAUS6
chr17	1397870	1420182	NM_016532	0.04348	-	INPP5K
chr3	44803208	44894748	NM_020242	0.04353	+	KIF15
chr1	156776034	156785939	NM_001161443	0.0436	-	SH2D2A
chr2	55861197	55921011	NM_033109	0.04366	-	PNPT1
chr17	26941457	26972177	NM_014680	0.04367	-	KIAA0100
chr1	76190042	76229355	NM_001127328	0.04371	+	ACADM
chr12	121866899	122018364	NM_001005366	0.04373	-	KDM2B
chr5	85913783	85916583	NM_001867	0.04377	+	COX7C
chr11	28042162	28129746	NM_031217	0.04378	-	KIF18A
chr2	11584500	11606297	NM_198256	0.04383	-	E2F6
chr15	75128458	75135552	NM_001099436	0.04384	-	ULK3
chr16	2255177	2259418	NM_001199173	0.04391	+	MLST8
chr16	31142753	31147151	NM_002773	0.04394	-	PRSS8
chr3	50325162	50330026	NM_006764	0.04404	-	IFRD2
chr10	102283496	102289636	NM_005004	0.04407	-	NDUFB8
chr5	33936490	33939023	NM_016568	0.04411	+	RXFP3
chr5	171636649	171710795	NM_152277	0.04421	-	UBTD2
chr16	75661621	75681585	NM_005548	0.04425	-	KARS
chr5	158584416	158636563	NM_001199383	0.04426	-	RNF145
chr14	69517636	69619914	NM_003861	0.04429	-	DCAF5
chr22	31721789	31742249	NM_032050	0.04429	-	PATZ1
chr19	56132106	56135941	NM_203374	0.0443	-	ZNF784
chr12	133287392	133299323	NM_001170544	0.04432	+	PGAM5
chr1	163291722	163325553	NM_145697	0.04436	+	NUF2
chr22	32014476	32026810	NM_014338	0.04439	-	PISD
chr1	179079715	179198819	NM_001136001	0.04442	-	ABL2
chr11	61159831	61166335	NM_001173990	0.04445	+	TMEM216
chr1	28995239	29042115	NM_024482	0.04449	+	GMEB1
chr2	119981383	120023227	NM_018234	0.04451	+	STEAP3
chr9	80850990	80881983	NM_001098802	0.04453	+	CEP78
chr10	99092253	99094458	NM_012083	0.04453	-	FRAT2
chr12	96252708	96260238	NM_003095	0.04454	+	SNRPF
chr5	172195092	172198203	NM_004417	0.04461	-	DUSP1
chr17	79213110	79215098	NM_001086521	0.04462	+	C17orf89
chr5	34915819	34925787	NM_018321	0.04463	+	BRIX1
chrX	100354797	100417978	NM_006733	0.04469	+	CENPI
chr1	10520602	10532613	NM_004401	0.04478	-	DFFA
chrX	153213007	153236819	NM_005334	0.04478	-	HCFC1
chr1	145477084	145499091	NM_153713	0.04487	+	LIX1L
chr20	3827445	3856770	NM_001206491	0.04491	+	MAVS
chr12	110011499	110035071	NM_000431	0.04491	+	MVK
chr11	45943195	45950647	NM_152312	0.04494	+	GYLTL1B
chr17	42785975	42829636	NM_145663	0.04499	+	DBF4B
chr16	577855	604636	NM_005632	0.04502	+	SOLH
chrX	46696346	46741791	NM_006915	0.04505	+	RP2
chr19	58193356	58201169	NM_138347	0.04509	+	ZNF551
chr15	48624364	48635570	NM_001948	0.04512	+	DUT
chrX	153639876	153650063	NR_024048	0.04512	+	TAZ
chr3	19190016	19577135	NM_144633	0.04513	+	KCNH8
chr1	53480609	53517289	NM_001007099	0.04519	+	SCP2
chr16	71893582	71918093	NM_001201552	0.04519	-	ZNF821
chr2	242615156	242626383	NR_033255	0.04542	-	DTYMK
chr1	159997461	160001783	NM_145167	0.04549	-	PIGM
chr19	37001588	37019248	NM_001166037	0.04561	-	ZNF260
chr3	48282595	48312479	NM_016089	0.04563	+	ZNF589
chr17	27232270	27278508	NM_001033561	0.04566	-	PHF12
chr2	128619206	128642434	NM_031445	0.04567	-	AMMECR1L
chr17	80278899	80291921	NM_003004	0.04567	-	SECTM1
chr14	53108604	53162419	NM_014584	0.04574	-	ERO1L
chr6	36562089	36572244	NR_036610	0.04587	+	SRSF3
chr7	44836240	44842716	NM_021130	0.04597	+	PPIA
chrX	153172829	153191714	NM_001164741	0.04603	-	ARHGAP4
chr19	57106663	57135544	NM_021216	0.0462	+	ZNF71
chr1	33722173	33766320	NM_152493	0.04627	+	ZNF362
chr18	13663345	13726591	NM_001098801	0.04632	-	FAM210A
chr19	20578625	20607771	NR_036455	0.0464	-	ZNF826P
chr11	6701615	6704632	NM_022061	0.04646	-	MRPL17
chr2	219524378	219528166	NM_001079866	0.04648	+	BCS1L
chr15	55611132	55647846	NM_004855	0.04648	+	PIGB
chr12	124118380	124145334	NM_001516	0.04657	+	GTF2H3
chr6	25279655	25620758	NM_017640	0.04657	+	LRRC16A
chr2	27440257	27466654	NM_004341	0.04658	+	CAD
chr2	169312758	169631644	NM_203463	0.04658	+	CERS6
chr1	6281252	6296044	NM_012405	0.04658	-	ICMT
chr3	52744795	52804965	NM_003157	0.04661	-	NEK4
chr1	154179182	154193273	NM_015449	0.04663	-	C1orf43
chr6	18128544	18155374	NM_000367	0.04664	-	TPMT
chr4	39500374	39529218	NM_001184700	0.04673	-	UGDH
chr7	44873212	44887725	NM_012412	0.0468	-	H2AFV
chr1	24117645	24122029	NM_007260	0.04693	+	LYPLA2
chr13	103249285	103331523	NM_003291	0.04696	+	TPP2
chr7	64126510	64171401	NM_016220	0.047	+	ZNF107
chr5	179125929	179158639	NM_001746	0.04717	+	CANX
chr6	43490067	43543812	NM_020750	0.04727	-	XPO5
chr1	156278751	156308206	NR_036565	0.04729	-	CCT3
chrX	16737706	16780807	NM_032796	0.0473	+	SYAP1
chr3	51422691	51426828	NM_006010	0.04734	+	MANF
chr3	122513900	122599986	NM_032839	0.04736	+	DIRC2
chr1	156785541	156851642	NM_001007792	0.04737	+	NTRK1
chr5	110834021	110848157	NM_139164	0.04753	-	STARD4
chr1	35734567	35887545	NM_005095	0.0476	+	ZMYM4
chr3	142315228	142432505	NM_001145319	0.04773	+	PLS1
chr11	65122281	65125082	NM_145719	0.04773	+	TIGD3
chr6	28048481	28057340	NM_003447	0.04777	+	ZNF165
chr19	41770119	41813811	NM_007040	0.04785	+	HNRNPUL1
chr2	203745322	203776949	NM_018256	0.04786	-	WDR12
chr19	11708234	11729974	NM_145295	0.04792	+	ZNF627
chr5	139944419	139948683	NM_080670	0.04797	+	SLC35A4
chr15	41221530	41231258	NM_019074	0.04798	+	DLL4
chr6	43479564	43484728	NM_015388	0.04798	-	YIPF3
chr5	180217540	180237137	NM_001114617	0.04812	-	MGAT1
chr16	28834368	28848558	NM_007245	0.04823	+	ATXN2L
chr11	67195934	67202879	NM_003952	0.04827	+	RPS6KB2
chr2	70889215	70995375	NM_017488	0.04828	-	ADD2
chr6	31765168	31774761	NM_021177	0.04838	-	LSM2
chr17	36909001	36920478	NM_002795	0.04839	+	PSMB3
chr6	31638727	31640227	NM_021221	0.04841	+	LY6G5B
chr3	129033613	129035120	NM_006026	0.04842	-	H1FX
chr10	98981929	99052430	NM_032900	0.04848	-	ARHGAP19
chr3	135867759	135914688	NM_018133	0.0485	-	MSL2
chr22	38914953	38966189	NM_007068	0.04852	-	DMC1
chr1	153901976	153919154	NM_014856	0.04858	-	DENND4B
chr4	128802015	128820377	NM_001190799	0.04863	+	PLK4
chr22	42229105	42302375	NM_004599	0.04864	+	SREBF2
chr2	74759945	74781062	NM_032603	0.04872	-	LOXL3
chr11	65764015	65769637	NM_001242483	0.04873	-	EIF1AD
chr12	57923832	57941114	NM_006400	0.04877	-	DCTN2
chr8	95649512	95651695	NR_034034	0.04879	-	LOC100288748
chr15	64443915	64449680	NM_024798	0.04884	+	SNX22
chr3	120315127	120321258	NM_001168331	0.04888	+	NDUFB4
chr6	72596405	73112845	NM_014989	0.04889	+	RIMS1
chr11	63527363	63536113	NM_001144936	0.0489	-	C11orf95
chr17	79845710	79849462	NM_005782	0.04893	-	ALYREF
chr1	151132223	151138424	NM_001136543	0.04898	-	LYSMD1
chr16	29973350	29984373	NM_194280	0.04901	+	TMEM219
chr17	33307516	33332088	NM_013975	0.04902	+	LIG3
chr2	9629410	9695917	NM_003183	0.04907	-	ADAM17
chr14	75127954	75179807	NM_001039479	0.04915	-	KIAA0317
chr13	60239720	60738119	NM_001258366	0.04931	-	DIAPH3
chr13	25456411	25497027	NM_018451	0.04935	-	CENPJ
chr3	49314576	49377536	NM_003363	0.0494	-	USP4
chr10	91174324	91180759	NM_012420	0.04957	+	IFIT5
chr6	33384318	33386065	NM_015921	0.04971	-	CUTA
chr3	55542335	56502391	NM_015576	0.04972	-	ERC2
chr16	30710461	30751450	NM_006662	0.04972	+	SRCAP
chr15	41851219	41871536	NM_006293	0.04984	+	TYRO3
chr8	73921096	73959987	NM_003218	0.04986	+	TERF1
chr21	47609037	47648738	NM_002340	0.04996	-	LSS
chr1	46805848	46830824	NR_045790	0.04997	+	NSUN4
chr4	152330397	152584784	NM_001109977	0.05	+	FAM160A1
chr16	1664640	1727909	NM_020825	0.05024	+	CRAMP1L
chr7	158424002	158497520	NM_017760	0.05032	-	NCAPG2
chr4	113460488	113558151	NM_018392	0.0504	-	C4orf21
chr1	10459084	10480201	NM_002631	0.05042	+	PGD
chr21	47649157	47671604	NR_002776	0.05043	+	MCM3AP-AS1
chr6	42952236	42980083	NM_001270476	0.05048	+	PPP2R5D
chr1	149895208	149900144	NM_005850	0.0505	-	SF3B4
chrX	70752911	70795747	NM_181673	0.05059	+	OGT
chr7	6500711	6523849	NM_006854	0.05062	-	KDELR2
chr1	23410515	23495351	NM_033631	0.05062	-	LUZP1
chr16	88709696	88717492	NM_000101	0.05063	-	CYBA
chr16	15153878	15188158	NM_018427	0.05063	-	RRN3
chr19	46190711	46195443	NM_177542	0.05065	-	SNRPD2
chr9	104296132	104325626	NM_019592	0.05066	+	RNF20
chr8	144873089	144897549	NM_182706	0.05067	-	SCRIB
chr2	166604312	166650803	NM_004482	0.05068	-	GALNT3
chr1	16890411	16939982	NM_017940	0.05072	-	NBPF1
chr4	26862312	27027003	NM_020860	0.05074	+	STIM2
chr1	242011492	242053241	NM_130398	0.05075	+	EXO1
chr7	92817899	92855782	NM_001039372	0.05075	-	HEPACAM2
chr12	120875892	120878545	NM_004373	0.05092	+	COX6A1
chr8	95938199	95961615	NM_001135733	0.05092	-	TP53INP1
chr19	50094911	50129696	NM_020719	0.05094	+	PRR12
chr15	74218788	74244478	NM_005576	0.05101	+	LOXL1
chr1	27153200	27182211	NM_032283	0.05132	+	ZDHHC18
chr17	19552063	19580908	NM_000382	0.05134	+	ALDH3A2
chr2	25016174	25045245	NM_001199803	0.05135	+	CENPO
chrX	153607596	153609883	NM_000117	0.05148	+	EMD
chrX	47494918	47510003	NM_001114123	0.05154	-	ELK1
chr3	127317252	127341278	NM_004526	0.05154	+	MCM2
chr19	50979735	50986608	NM_206538	0.05159	+	EMC10
chr14	77648101	77725838	NM_020431	0.05184	+	TMEM63C
chr19	52617652	52643191	NM_178523	0.05194	-	ZNF616
chr17	46970147	46973232	NM_005175	0.05202	+	ATP5G1
chr17	5336098	5342471	NM_001212	0.05204	-	C1QBP
chr9	130670164	130679305	NM_175039	0.05207	-	ST6GALNAC4
chr19	45394476	45406946	NM_006114	0.05208	+	TOMM40
chr17	4901242	4931694	NM_006612	0.05211	+	KIF1C
chr1	28261503	28285663	NM_014474	0.05215	+	SMPDL3B
chr1	150969300	150979273	NM_001163260	0.05224	-	FAM63A
chr17	65987216	65989765	NM_181656	0.05226	-	C17orf58
chr20	54967573	54979582	NM_001324	0.0523	+	CSTF1
chr1	154134289	154164609	NM_152263	0.05236	-	TPM3
chr16	1359153	1377019	NM_194261	0.05241	+	UBE2I
chr7	74072029	74175022	NM_001163636	0.05246	+	GTF2I
chr2	150186498	150330659	NM_001195685	0.05258	+	LYPD6
chr19	55795533	55823903	NM_032430	0.05263	+	BRSK1
chr20	5525079	5591672	NM_019593	0.05274	-	GPCPD1
chr3	183977002	183979251	NM_033259	0.05276	-	CAMK2N2
chr9	116037913	116055185	NM_001244926	0.05276	+	PRPF4
chr5	133984474	134029388	NM_001252231	0.05279	+	SEC24A
chr11	111895537	111935002	NM_001931	0.05284	+	DLAT
chr1	109289284	109352148	NM_007269	0.05287	+	STXBP3
chr10	33466418	33623833	NM_003873	0.05289	-	NRP1
chr19	5205518	5340814	NM_130854	0.0529	-	PTPRS
chr19	55964345	55973049	NM_024710	0.05292	-	ISOC2
chr1	24292936	24306953	NM_001191006	0.05302	-	SRSF10
chr9	79792360	80000106	NM_015186	0.05304	+	VPS13A
chr1	31732414	31769644	NM_004814	0.05305	-	SNRNP40
chr10	127408083	127452712	NM_001202438	0.05309	+	C10orf137
chr4	95128995	95212443	NM_020159	0.05318	+	SMARCAD1
chr6	43303807	43337181	NM_014345	0.05324	-	ZNF318
chr16	67679029	67691472	NM_001013838	0.05328	+	RLTPR
chr3	93776765	93781831	NM_176815	0.0533	-	DHFRL1
chr11	111652918	111742305	NM_001077690	0.05334	-	ALG9
chr13	113621797	113622952	NR_034002	0.0534	-	MCF2L-AS1
chr4	773936	775636	NR_036511	0.05341	-	LOC100129917
chr9	116356199	116360018	NM_144489	0.05341	+	RGS3
chr9	101494290	101558794	NM_173551	0.05363	-	ANKS6
chr7	23719748	23742269	NM_199136	0.05366	+	FAM221A
chr19	42470733	42498428	NM_001256214	0.05367	-	ATP1A3
chr3	85775631	86123579	NM_153184	0.05369	+	CADM2
chr19	11453451	11456981	NM_198536	0.05372	-	TMEM205
chr7	106297210	106301634	NM_175884	0.05376	-	CCDC71L
chr18	77794345	77810652	NM_001171967	0.05385	+	RBFA
chr1	153954127	153958806	NM_002870	0.05403	-	RAB13
chr19	1554667	1568057	NM_001174118	0.05406	-	MEX3D
chr6	127587982	127609705	NM_001242850	0.05406	+	RNF146
chr8	146052902	146068606	NM_003416	0.05406	+	ZNF7
chr14	53503457	53620046	NM_001160148	0.05407	-	DDHD1
chrY	15016698	15032390	NM_004660	0.05409	+	DDX3Y
chr1	25757387	25826698	NM_018202	0.05409	+	TMEM57
chr19	1286152	1301429	NM_001405	0.05418	+	EFNA2
chr3	197476423	197511317	NM_001011537	0.05418	+	FYTTD1
chr1	220960038	220987741	NM_022746	0.05425	+	MARCH1
chr5	132202318	132204536	NM_014402	0.05428	+	UQCRQ
chr1	54519273	54565416	NM_153035	0.05437	+	TCEANC2
chr6	160182988	160200087	NM_005891	0.05451	+	ACAT2
chr3	42824399	42845934	NM_001099668	0.05454	-	HIGD1A
chr15	43425721	43477341	NM_024956	0.05454	+	TMEM62
chr1	114935398	115053781	NM_033020	0.05458	-	TRIM33
chr17	12894928	12921381	NM_001165962	0.05468	-	ELAC2
chr2	230899689	230933715	NM_152527	0.05472	-	SLC16A14
chr6	170104001	170124106	NM_133325	0.05474	-	PHF10
chr12	27124505	27167339	NM_016551	0.05494	-	TM7SF3
chr16	2289872	2301602	NM_001919	0.05496	-	ECI1
chr6	111303290	111346794	NM_032194	0.05526	+	RPF2
chr18	19192259	19210208	NM_006938	0.0554	+	SNRPD1
chr5	137475458	137514358	NM_139199	0.05546	-	BRD8
chr12	121440847	121454300	NM_022895	0.05546	-	C12orf43
chrX	129040096	129063738	NM_001166221	0.05549	+	UTP14A
chr17	76670129	76778376	NM_017456	0.05552	-	CYTH1
chr8	99129520	99172069	NM_001145861	0.05552	+	POP1
chr19	58211809	58220579	NM_001085384	0.05592	-	ZNF154
chr18	59711457	59854289	NM_176787	0.05606	-	PIGN
chr16	838621	848074	NM_022092	0.05612	+	CHTF18
chr7	99090853	99097877	NM_032164	0.05625	-	ZNF394
chr20	45313003	45318276	NM_033550	0.05629	-	TP53RK
chr10	63808969	63856707	NM_001244638	0.05646	+	ARID5B
chr7	108210188	108215294	NM_012328	0.05656	+	DNAJB9
chr11	92880849	92931095	NM_152313	0.05658	-	SLC36A4
chr12	133200347	133263945	NM_006231	0.0567	-	POLE
chr20	31030861	31071385	NM_080616	0.05673	-	C20orf112
chr16	684428	686347	NM_001040165	0.05686	-	C16orf13
chr8	96037213	96070944	NM_152416	0.05694	+	NDUFAF6
chr10	12237960	12292589	NM_006023	0.05701	+	CDC123
chr22	29655843	29663914	NM_012265	0.05704	-	RHBDD3
chr17	47366567	47439835	NM_014897	0.05708	-	ZNF652
chr2	190306158	190340264	NM_032168	0.05711	+	WDR75
chr12	132621139	132628880	NM_175066	0.05722	-	DDX51
chr3	179280707	179306193	NM_178042	0.05723	+	ACTL6A
chr21	27096790	27107965	NM_001003696	0.05726	-	ATP5J
chr14	58894102	59015549	NM_001244191	0.05728	+	KIAA0586
chr8	48872762	48890719	NM_005914	0.05731	+	MCM4
chr6	52929795	52965670	NM_033481	0.05745	+	FBXO9
chr3	128846258	128880073	NM_020701	0.05749	-	ISY1
chr19	54960064	54973196	NM_052925	0.05749	+	LENG8
chr17	27224798	27230089	NM_144683	0.05756	-	DHRS13
chr19	37997840	38034239	NM_001013659	0.05756	+	ZNF793
chr6	24705089	24719403	NM_030939	0.05757	-	C6orf62
chr3	160473995	160788817	NM_139245	0.05757	+	PPM1L
chr5	159848864	159855746	NM_004219	0.05765	+	PTTG1
chr19	45542297	45574214	NM_007056	0.05788	+	CLASRP
chr1	27561006	27635110	NM_015023	0.05791	+	WDTC1
chr3	122103022	122128961	NM_014367	0.05798	+	FAM162A
chr11	108028118	108093365	NM_002519	0.05803	-	NPAT
chr17	76967334	76976061	NM_005567	0.05815	-	LGALS3BP
chr1	169075946	169101960	NM_001677	0.05821	+	ATP1B1
chr1	84335056	84464833	NM_024686	0.05829	-	TTLL7
chr12	11802787	12048325	NM_001987	0.05841	+	ETV6
chr5	61601988	61683011	NM_004520	0.05849	+	KIF2A
chr1	1370902	1378262	NM_199121	0.05861	+	VWA1
chr11	64051810	64056972	NM_001170726	0.05875	+	GPR137
chr2	44395999	44458611	NM_177969	0.05888	+	PPM1B
chr19	30017490	30055226	NM_001146339	0.05908	+	VSTM2B
chr15	78832746	78841563	NM_001102667	0.05909	+	PSMA4
chr1	234527058	234614849	NM_005646	0.05932	-	TARBP1
chr11	94150468	94227040	NM_005591	0.05947	-	MRE11A
chr3	140660661	140698785	NM_001104647	0.05972	+	SLC25A36
chr2	169727400	169746944	NM_020675	0.05972	-	SPC25
chr10	114190057	114206672	NM_022494	0.05976	-	ZDHHC6
chr5	36192693	36242258	NM_153013	0.05983	-	NADKD1
chr7	6448746	6487643	NM_139179	0.05984	-	DAGLB
chr5	114602884	114631987	NM_152549	0.0599	-	CCDC112
chr10	79550548	79686348	NM_004747	0.06004	-	DLG5
chr3	192514604	192635950	NM_178496	0.06011	-	MB21D2
chr7	43966034	43995735	NM_015983	0.06021	+	UBE2D4
chr3	141205925	141331197	NM_006506	0.0603	+	RASA2
chr14	77893017	77923983	NM_001193315	0.06035	-	VIPAS39
chr18	77623667	77659816	NM_012283	0.06041	+	KCNG2
chr9	131452253	131458675	NM_001248001	0.06041	+	SET
chrX	123095555	123236505	NM_006603	0.06063	+	STAG2
chr19	1905416	1913446	NM_138422	0.06066	+	ADAT3
chr3	52082936	52090461	NM_001947	0.06069	-	DUSP7
chr11	66025173	66035332	NM_001134774	0.06072	+	KLC2
chr15	74209808	74220127	NR_040066	0.06082	-	LOXL1-AS1
chr1	201617449	201796102	NM_020443	0.06087	+	NAV1
chr1	15943952	15987552	NM_032341	0.06091	+	DDI2
chr5	138089106	138270723	NM_001903	0.06095	+	CTNNA1
chr5	150273953	150284545	NM_001172831	0.06095	-	ZNF300
chr1	201452657	201476387	NM_004078	0.06107	-	CSRP1
chr12	69633316	69668138	NM_007007	0.06113	+	CPSF6
chr17	40985158	40995777	NM_005789	0.06114	+	PSME3
chr3	45123768	45187914	NM_022842	0.06117	-	CDCP1
chr10	99624756	99790585	NM_018058	0.06117	-	CRTAC1
chr19	1941160	1981336	NM_001319	0.06127	+	CSNK1G2
chr1	39456915	39471737	NM_001136275	0.06134	+	AKIRIN1
chr17	42875815	42908179	NM_001080383	0.06141	-	GJC1
chrX	47004616	47046214	NM_001204468	0.06145	+	RBM10
chr7	35672269	35734772	NM_022373	0.06146	-	HERPUD2
chr19	9759337	9785776	NM_001130031	0.06148	-	ZNF562
chr1	3728644	3773797	NM_014704	0.06149	-	CEP104
chr2	74753774	74756974	NM_181575	0.06156	-	AUP1
chr11	7686325	7694821	NM_016229	0.06162	-	CYB5R2
chr18	77732866	77748532	NM_006701	0.06168	-	TXNL4A
chr2	37477645	37544222	NM_005813	0.06176	-	PRKD3
chr17	59756546	59940920	NM_032043	0.06198	-	BRIP1
chr19	11257830	11266484	NM_182513	0.06199	-	SPC24
chr11	66036055	66044963	NM_030981	0.06203	+	RAB1B
chr16	28616907	28620649	NM_177534	0.06212	-	SULT1A1
chr9	133569157	133580452	NM_014285	0.06214	+	EXOSC2
chr11	117014999	117047592	NM_001184748	0.06225	+	PAFAH1B2
chr9	71650478	71715094	NM_001161706	0.06244	+	FXN
chr13	21727733	21750741	NM_001166017	0.06253	-	SKA3
chr19	10426888	10444314	NM_133452	0.06258	-	RAVER1
chr9	20344967	20622514	NM_004529	0.06263	-	MLLT3
chr11	118895060	118901616	NM_001164277	0.06264	-	SLC37A4
chr6	100054649	100063454	NM_021620	0.06266	+	PRDM13
chr1	45316193	45452394	NM_001261418	0.06269	-	EIF2B3
chr20	54944444	54967351	NM_198433	0.06271	-	AURKA
chr11	118478305	118528748	NM_001144759	0.06277	+	PHLDB1
chr12	95867821	95909613	NM_006838	0.06279	+	METAP2
chr11	64126624	64139687	NM_003942	0.0628	+	RPS6KA4
chr13	24995068	25086948	NM_006437	0.06284	-	PARP4
chr11	36293841	36310999	NM_014186	0.06288	-	COMMD9
chr1	23636275	23670853	NM_005826	0.0629	-	HNRNPR
chr19	53471503	53496784	NR_003578	0.06301	-	ZNF702P
chr17	39958204	39968451	NM_006455	0.06312	-	LEPREL4
chr1	201798287	201853422	NM_018085	0.06317	+	IPO9
chr2	86333304	86369280	NM_017952	0.06317	+	PTCD3
chr12	29376597	29487006	NM_018099	0.0632	+	FAR2
chr3	48663155	48672926	NM_022911	0.06331	-	SLC26A6
chr3	44666510	44686752	NM_006991	0.06347	+	ZNF197
chr7	140774031	141180179	NM_001195278	0.06349	+	TMEM178B
chrX	14024844	14048035	NM_017856	0.0635	-	GEMIN8
chr17	79976578	79980773	NM_144998	0.06351	-	STRA13
chr1	54665839	54684056	NM_016491	0.06352	+	MRPL37
chr5	154092461	154197163	NM_015315	0.06355	+	LARP1
chr17	2319347	2415200	NM_024086	0.06356	-	METTL16
chr7	75625654	75677321	NM_016086	0.06371	-	STYXL1
chr4	666224	668127	NM_007100	0.06373	-	ATP5I
chr11	64532075	64546316	NR_033650	0.06376	-	SF1
chr1	87328127	87380107	NM_004261	0.06378	-	SEP15
chr19	4045215	4066816	NM_015898	0.06385	-	ZBTB7A
chr11	111473169	111597632	NM_015191	0.06389	+	SIK2
chr15	41576200	41591795	NR_026757	0.06399	+	OIP5-AS1
chr6	138725335	138734582	NM_014320	0.064	+	HEBP2
chr11	46765083	46867859	NM_014756	0.06404	-	CKAP5
chr17	79993756	79995573	NM_016286	0.06408	-	DCXR
chr12	56414688	56432219	NM_022465	0.06412	+	IKZF4
chr12	93861265	93897548	NM_172177	0.0642	+	MRPL42
chr7	100277129	100286870	NM_022574	0.06423	-	GIGYF1
chr12	58335444	58351052	NM_033276	0.06426	+	XRCC6BP1
chr6	35310334	35395968	NM_006238	0.06434	+	PPARD
chr11	77589765	77705717	NM_033547	0.06436	-	INTS4
chrX	128937263	128977561	NM_001008222	0.06439	-	ZDHHC9
chr19	15532317	15560762	NM_021241	0.0644	-	WIZ
chr7	73507485	73536855	NM_001204426	0.0646	+	LIMK1
chr14	73957643	73960105	NM_024644	0.06469	+	C14orf169
chr17	55055467	55084129	NM_021626	0.06471	+	SCPEP1
chr18	2571509	2616634	NM_006101	0.06478	+	NDC80
chr3	196769430	197025447	NM_004087	0.06479	-	DLG1
chr1	236958580	237067281	NM_000254	0.0649	+	MTR
chr2	173420778	173463862	NM_002610	0.06498	+	PDK1
chr8	19674917	19709586	NM_018142	0.06505	+	INTS10
chr12	112280278	112331228	NM_003668	0.06506	+	MAPKAPK5
chr21	47878861	47989926	NM_001146116	0.06513	+	DIP2A
chr10	101992054	102027437	NM_018294	0.06525	-	CWF19L1
chr4	778744	819945	NM_006651	0.06528	-	CPLX1
chr1	231041986	231114618	NM_001122835	0.06535	-	TTC13
chr4	103946651	103998170	NM_178833	0.06537	-	SLC9B2
chr16	2261602	2264822	NM_001042371	0.06574	-	PGP
chr1	147013181	147098015	NM_004326	0.0658	+	BCL9
chr17	27082995	27169841	NM_018182	0.06585	-	FAM222B
chr11	76839315	76926286	NM_001127180	0.06595	+	MYO7A
chr5	54603575	54721409	NM_015360	0.06595	+	SKIV2L2
chr2	128492953	128568761	NM_001006623	0.06605	-	WDR33
chr1	46769379	46782447	NM_006004	0.06629	+	UQCRH
chr16	71678851	71748704	NM_015020	0.06636	-	PHLPP2
chrX	70459473	70475047	NM_001171162	0.06637	-	ZMYM3
chr2	71213067	71222001	NM_144582	0.06651	-	TEX261
chr2	201774893	201828424	NR_033915	0.06658	-	ORC2
chr11	20409075	20530879	NM_001145166	0.06659	+	PRMT3
chr11	94800055	94804388	NM_032102	0.06665	+	SRSF8
chr10	14920898	14946304	NM_024670	0.06666	+	SUV39H2
chr5	140372	190087	NM_052909	0.06671	+	PLEKHG4B
chr11	76156068	76262589	NM_020193	0.06677	+	C11orf30
chr16	58059281	58080804	NM_002428	0.06688	+	MMP15
chr8	100025493	100889814	NM_152564	0.06693	+	VPS13B
chr7	148504463	148581441	NM_004456	0.06698	-	EZH2
chr1	193028551	193055115	NR_033393	0.06699	+	TROVE2
chr17	1477695	1532130	NM_152346	0.067	-	SLC43A2
chr5	179159850	179204287	NM_014757	0.06707	+	MAML1
chr20	35974556	36033821	NM_198291	0.06707	+	SRC
chr10	75135188	75173841	NM_001156	0.0673	-	ANXA7
chrX	103217199	103220563	NM_194324	0.0673	+	TMSB15B
chr19	21324839	21368805	NM_133473	0.06731	+	ZNF431
chrX	9693452	9734005	NM_000273	0.06743	-	GPR143
chr2	114647536	114716167	NM_005721	0.06746	+	ACTR3
chr17	48423392	48438512	NM_022167	0.06753	+	XYLT2
chr19	10332108	10341948	NM_004230	0.06755	-	S1PR2
chr14	64932216	64941221	NM_004857	0.06765	+	AKAP5
chr15	78857861	78887611	NM_000745	0.06781	+	CHRNA5
chrX	153060018	153063967	NM_006280	0.06784	+	SSR4
chr14	93799564	94173689	NM_020818	0.06788	+	UNC79
chr12	53905842	54020199	NM_006856	0.06796	-	ATF7
chr19	49929687	49932075	NM_001195256	0.068	+	LOC100507003
chr7	150778171	150780620	NM_001136044	0.06826	-	TMUB1
chr4	106290233	106395227	NM_006903	0.06829	-	PPA2
chrX	153656977	153664862	NM_001183	0.06841	+	ATP6AP1
chr15	64388082	64436433	NM_148955	0.06847	+	SNX1
chr11	63753324	63765892	NM_017670	0.0685	+	OTUB1
chr19	4910565	4962165	NM_013282	0.06853	+	UHRF1
chr10	46111038	46168251	NM_001128324	0.06858	-	ZFAND4
chr20	34359922	34538288	NM_016436	0.06866	+	PHF20
chr12	58087737	58115340	NM_006812	0.06868	+	OS9
chr4	106967232	107237423	NM_001163437	0.06868	-	TBCK
chr11	77327195	77348851	NM_001293	0.06873	-	CLNS1A
chr7	141438120	141450288	NM_003143	0.06876	+	SSBP1
chr5	137620958	137667516	NM_001790	0.0689	-	CDC25C
chr11	9595227	9611313	NM_003390	0.06892	+	WEE1
chr7	97481428	97501477	NM_133436	0.06904	-	ASNS
chr15	25230006	25233379	NR_022008	0.06905	+	PAR5
chr3	9834178	9848789	NM_001024959	0.06906	+	ARPC4
chr6	117002366	117063030	NM_002269	0.06906	+	KPNA5
chr10	101909846	101945814	NM_001100626	0.06909	-	ERLIN1
chr2	96991944	96994091	NM_001163524	0.06911	+	ITPRIPL1
chr12	49490922	49504680	NM_018113	0.06925	-	LMBR1L
chr13	37574677	37583751	NM_181503	0.06934	+	EXOSC8
chr5	43444353	43483992	NM_022483	0.0695	-	C5orf28
chr3	127771211	127790526	NM_013336	0.06956	+	SEC61A1
chr3	122140747	122233786	NR_026698	0.06959	-	KPNA1
chr16	31191430	31206192	NM_004960	0.06961	+	FUS
chr1	59762624	60228402	NM_018291	0.0698	+	FGGY
chr19	18451407	18480763	NM_017712	0.06981	+	PGPEP1
chr3	155588324	155655520	NM_003875	0.06984	+	GMPS
chr6	485137	693141	NM_018303	0.06988	-	EXOC2
chr3	16926451	17132098	NM_001144382	0.0701	+	PLCL2
chrX	153051220	153059978	NM_004135	0.07027	-	IDH3G
chr17	80416539	80446143	NM_031968	0.07033	+	NARF
chr16	11641577	11681322	NR_024320	0.07058	-	LITAF
chrX	135044230	135056134	NM_173470	0.0706	-	MMGT1
chr1	225589203	225615815	NM_002296	0.07062	-	LBR
chr1	146714290	146767447	NM_004284	0.07069	+	CHD1L
chr2	239969863	240322643	NM_006037	0.0708	-	HDAC4
chr20	62371210	62375403	NM_020062	0.07087	+	SLC2A4RG
chr14	23776068	23780968	NM_001199839	0.07091	+	BCL2L2
chr7	21467688	21554151	NM_003112	0.07103	+	SP4
chr2	203241049	203432474	NM_001204	0.07107	+	BMPR2
chr5	140855568	140892546	NM_032403	0.0712	+	PCDHGC3
chr3	49711434	49720934	NM_001640	0.07125	+	APEH
chr14	104095524	104152568	NM_005552	0.07125	+	KLC1
chr1	46744071	46769038	NM_006369	0.07125	-	LRRC41
chr4	25121626	25162204	NM_016955	0.07133	-	SEPSECS
chr7	18535368	19036992	NM_178423	0.07136	+	HDAC9
chr14	92246266	92333880	NM_001128596	0.07145	-	TC2N
chr1	33116748	33151812	NM_005610	0.07151	+	RBBP4
chr17	3627196	3629992	NM_031965	0.07155	+	GSG2
chr22	41347350	41369019	NM_014248	0.07165	+	RBX1
chrX	133507341	133562822	NM_001015877	0.07173	+	PHF6
chr15	49715374	49779523	NM_002009	0.07177	+	FGF7
chr11	16809206	17035963	NM_175058	0.07181	-	PLEKHA7
chr2	210885434	211036051	NM_152519	0.07188	-	KANSL1L
chr18	5954704	6414910	NM_173464	0.07203	-	L3MBTL4
chr6	143815948	143833020	NM_032020	0.07207	-	FUCA2
chr4	84382093	84406290	NM_139076	0.07208	-	FAM175A
chr1	43829067	43833409	NM_001256399	0.07209	-	ELOVL1
chr3	8918879	9005159	NM_020165	0.0721	-	RAD18
chr21	37757688	37789125	NM_005441	0.07214	+	CHAF1B
chr15	26788693	27018935	NM_021912	0.07217	-	GABRB3
chr4	146681887	146859607	NM_178835	0.07237	-	ZNF827
chr1	205055269	205091150	NM_001193273	0.07244	-	RBBP5
chr22	21354060	21356404	NM_001008695	0.07252	-	THAP7
chr19	32896654	32976799	NM_001172774	0.07258	+	DPY19L3
chr5	130506640	130541119	NM_181705	0.07263	+	LYRM7
chrX	54556643	54593720	NM_019067	0.07278	+	GNL3L
chr1	28844744	28865708	NM_001048195	0.07291	+	RCC1
chr16	2479394	2508859	NM_001761	0.07313	+	CCNF
chr12	69979461	69995357	NM_001198842	0.07315	+	CCT2
chr2	225334866	225450114	NM_003590	0.07315	-	CUL3
chr3	50355220	50360281	NM_003773	0.07322	-	HYAL2
chr22	24951617	24968509	NM_004175	0.07325	+	SNRPD3
chr19	8130286	8212385	NM_032447	0.07329	-	FBN3
chr15	64657210	64673702	NM_014736	0.07335	-	KIAA0101
chr1	33476825	33502512	NM_001625	0.07337	-	AK2
chr8	104512975	105266656	NM_001100117	0.07337	+	RIMS2
chr1	85623355	85666728	NM_032184	0.07353	-	SYDE2
chr19	55591759	55599291	NM_017729	0.07361	+	EPS8L1
chr2	48010220	48034092	NM_000179	0.07377	+	MSH6
chr1	155290639	155300909	NM_001105203	0.07377	+	RUSC1
chr16	15131714	15149833	NM_173474	0.07379	-	NTAN1
chrX	101906293	101914010	NM_001099411	0.07389	+	GPRASP1
chr3	51741080	51752625	NM_000839	0.07393	+	GRM2
chr9	126773888	126795442	NM_004789	0.074	+	LHX2
chr7	99955625	99965454	NM_178238	0.07407	+	PILRB
chr3	183967444	184010819	NM_014693	0.07413	+	ECE2
chr13	97874549	98046374	NM_144778	0.07413	+	MBNL2
chr19	23835707	23870017	NM_138330	0.07422	-	ZNF675
chr1	18081807	18153558	NM_030812	0.0743	+	ACTL8
chr19	20827508	20844402	NM_145297	0.07437	-	ZNF626
chr19	50529211	50552031	NM_001006656	0.07442	+	ZNF473
chr18	5143671	5197255	NM_001145194	0.07443	-	C18orf42
chr3	159974773	160117320	NM_020800	0.07453	-	IFT80
chr11	111944967	111955874	NM_001082969	0.07458	+	C11orf57
chr9	36838530	37034476	NM_016734	0.07464	-	PAX5
chr11	74303649	74354105	NR_046410	0.07482	+	POLD3
chr5	14581890	14616287	NM_019018	0.07494	+	FAM105A
chr1	110527386	110566364	NM_001242673	0.07506	+	AHCYL1
chr18	2537523	2571489	NM_022840	0.07527	-	METTL4
chr20	11898564	11907243	NM_014962	0.07538	+	BTBD3
chr1	1533387	1535476	NM_001242659	0.07571	-	C1orf233
chr3	51428698	51435336	NM_013286	0.07573	+	RBM15B
chr18	12947982	12987536	NM_031216	0.07579	+	SEH1L
chr9	139296373	139305054	NM_006643	0.07594	-	SDCCAG3
chr10	121652084	121704170	NM_007190	0.07597	+	SEC23IP
chr2	98262520	98264657	NM_001862	0.07598	+	COX5B
chr9	37079892	37090398	NR_036592	0.07649	+	LOC100506710
chr9	123151146	123342437	NM_018249	0.0765	-	CDK5RAP2
chr15	79214091	79237420	NM_004390	0.07657	-	CTSH
chrX	47696300	47781655	NM_007137	0.07666	+	ZNF81
chr4	53578620	53580305	NR_024031	0.07686	+	DANCR
chr15	25227140	25228937	NR_022011	0.07705	+	PAR-SN
chrX	48398074	48420997	NM_002536	0.07706	+	TBC1D25
chr11	59404191	59436511	NM_152716	0.07729	-	PATL1
chr7	142985307	143004789	NM_032982	0.07732	+	CASP2
chr10	93170095	93274520	NM_182765	0.07749	+	HECTD2
chr20	35405844	35488276	NM_199181	0.0778	-	SOGA1
chrX	67718623	67757127	NM_001195214	0.078	+	YIPF6
chr10	5454513	5501019	NM_001047160	0.07822	+	NET1
chr6	26365397	26378540	NM_001197249	0.07829	+	BTN3A2
chr1	32697260	32707311	NR_026850	0.07834	-	MTMR9LP
chr15	75247442	75249775	NM_017793	0.07837	-	RPP25
chr12	42719946	42835765	NM_001143789	0.07844	+	PPHLN1
chr14	31028328	31089046	NM_017769	0.07852	+	G2E3
chr2	242026508	242041747	NR_028051	0.07865	-	MTERFD2
chrX	13792092	13835314	NM_005278	0.07894	-	GPM6B
chr8	28559152	28611202	NM_001440	0.07906	+	EXTL3
chr19	14199228	14201232	NM_138352	0.0791	-	SAMD1
chr18	3247527	3256234	NM_006471	0.07915	+	MYL12A
chr7	100805789	100808852	NM_003378	0.07922	-	VGF
chr16	69221049	69342955	NM_006750	0.07933	+	SNTB2
chr11	17108123	17191354	NM_002645	0.07951	-	PIK3C2A
chr6	43543877	43588260	NM_006502	0.07966	+	POLH
chr12	27175482	27182682	NM_004264	0.07972	+	MED21
chr18	9102627	9134343	NM_021074	0.0798	+	NDUFV2
chrX	48886241	48900990	NM_006521	0.07981	-	TFE3
chrX	13707239	13727944	NM_004251	0.08028	+	RAB9A
chr8	86019322	86058314	NM_033402	0.08043	+	LRRCC1
chr6	24426061	24489850	NM_001503	0.08062	-	GPLD1
chr19	896502	913225	NM_138774	0.08081	-	R3HDM4
chr15	64448013	64455354	NM_000942	0.08093	-	PPIB
chr11	125763379	125773116	NM_031307	0.08105	-	PUS3
chr8	144718182	144735900	NM_001261843	0.08108	+	ZNF623
chr7	83587658	83824217	NM_006080	0.08122	-	SEMA3A
chr15	75192327	75199462	NM_020447	0.08123	-	FAM219B
chr2	109271267	109303702	NM_001193485	0.0815	+	LIMS1
chr16	718082	724174	NM_138769	0.08175	+	RHOT2
chr19	55912649	55919325	NM_014501	0.0818	-	UBE2S
chr16	74746855	74808729	NM_024306	0.08189	-	FA2H
chr9	35538628	35561895	NM_001135999	0.08189	+	RUSC2
chr16	57576600	57611100	NM_153837	0.08214	+	GPR114
chr6	75947390	75953644	NM_001865	0.08219	-	COX7A2
chr20	61273796	61303647	NM_016354	0.08219	+	SLCO4A1
chr15	43663312	43698240	NM_014444	0.08219	+	TUBGCP4
chrX	49044264	49056661	NM_003179	0.08223	-	SYP
chr6	28058584	28063493	NR_024063	0.08238	+	ZSCAN12P1
chr19	56088890	56092211	NM_152600	0.08239	-	ZNF579
chr19	48711342	48744320	NM_001184900	0.08315	-	CARD8
chr9	95375465	95432547	NM_022755	0.08366	-	IPPK
chr8	145618445	145634733	NM_013291	0.08392	-	CPSF1
chr19	57980953	57988938	NM_001144068	0.08395	-	ZNF772
chr13	36875774	36944317	NM_001142294	0.08413	-	SPG20
chr18	77866914	77898228	NM_014913	0.08418	+	ADNP2
chr20	60711782	60718514	NM_002792	0.08449	-	PSMA7
chr1	11072678	11085549	NM_007375	0.08458	+	TARDBP
chr21	41384342	42219039	NM_001389	0.08506	-	DSCAM
chr22	42017294	42060052	NM_001469	0.08507	+	XRCC6
chr16	1728277	1752073	NM_144570	0.08519	+	HN1L
chr5	50678957	50690563	NM_002202	0.08527	+	ISL1
chr11	63742078	63744015	NM_004074	0.08532	+	COX8A
chr8	146102335	146126846	NM_021061	0.08553	-	ZNF250
chr10	74894281	74927853	NR_024203	0.08593	-	ECD
chr7	766337	826116	NM_017802	0.08614	+	HEATR2
chr1	202300784	202311094	NM_014176	0.08634	-	UBE2T
chr15	76136384	76193388	NM_001145335	0.08676	+	UBE2Q2
chr22	41994031	42017061	NM_015704	0.08697	-	DESI1
chr17	17876126	17911142	NM_001130092	0.08715	+	LRRC48
chr5	64813592	64858995	NM_001267038	0.08718	-	CENPK
chr3	49396578	49449526	NM_001664	0.08727	-	RHOA
chr17	7311501	7323179	NM_020795	0.08769	+	NLGN2
chr5	68710938	68737890	NM_001038603	0.08777	+	MARVELD2
chr22	21336557	21353326	NM_006767	0.0879	+	LZTR1
chr17	56566892	56595251	NM_004687	0.08798	-	MTMR4
chr5	141380233	141392620	NM_005471	0.08824	-	GNPDA1
chr7	72716513	72722864	NM_001168348	0.08825	-	NSUN5
chr22	29702996	29708774	NM_006478	0.08845	+	GAS2L1
chr1	40235196	40237020	NM_022120	0.08857	-	OXCT2
chr19	55555691	55580914	NM_138412	0.08859	-	RDH13
chr2	105977282	106015575	NM_001039492	0.08875	-	FHL2
chr1	197521384	197744623	NM_144977	0.08886	-	DENND1B
chr5	179289070	179334856	NM_015043	0.08897	-	TBC1D9B
chr6	35420137	35434881	NM_021922	0.08903	+	FANCE
chr17	8271972	8274858	NM_213597	0.08916	-	KRBA2
chr12	58013692	58019934	NM_133489	0.08916	+	SLC26A10
chr2	202004997	202037411	NM_001202515	0.08931	+	CFLAR
chr22	19775933	19842462	NM_053004	0.08931	-	GNB1L
chr11	118230295	118269926	NM_001204077	0.08938	+	UBE4A
chr5	134240809	134298336	NM_032151	0.08942	+	PCBD2
chr11	65029431	65065088	NM_002689	0.08942	+	POLA2
chr7	39606002	39612480	NM_020192	0.08961	+	YAE1D1
chr2	85198230	85286595	NM_020122	0.08962	+	KCMF1
chr12	56367794	56390467	NM_002868	0.08985	+	RAB5B
chrX	102564273	102565974	NM_032621	0.08993	-	BEX2
chr11	109964086	110042566	NM_033390	0.09056	+	ZC3H12C
chr1	85715636	85725355	NR_024113	0.09082	-	C1orf52
chr7	66018552	66043498	NR_002933	0.09082	-	LOC493754
chr7	105730813	105752791	NM_182715	0.09094	-	SYPL1
chrX	153733326	153744566	NR_033237	0.09107	-	FAM3A
chr19	40029446	40030838	NM_153232	0.09118	-	EID2
chr2	170668267	170681353	NM_014168	0.09127	-	METTL5
chr2	209100952	209119806	NM_005896	0.09135	-	IDH1
chr22	25844053	25857645	NR_033734	0.09139	+	CRYBB2P1
chr6	57037103	57050012	NM_004282	0.09141	+	BAG2
chr10	101088855	101154087	NM_020348	0.09155	+	CNNM1
chr12	112204690	112247789	NM_001204889	0.09181	+	ALDH2
chr2	9346893	9545812	NM_001135191	0.0927	+	ASAP2
chr11	6642557	6677074	NM_003737	0.09275	-	DCHS1
chr17	80400462	80408707	NR_036516	0.09279	-	C17orf62
chr22	19929262	19957498	NM_000754	0.09298	+	COMT
chr10	3110818	3178997	NM_001242339	0.09314	+	PFKP
chr14	91737666	91884188	NM_001080414	0.09324	-	CCDC88C
chr19	2071034	2096269	NM_130807	0.0934	-	MOB3A
chr11	43380434	43516483	NM_018259	0.09356	+	TTC17
chr1	64058946	64125916	NM_002633	0.09398	+	PGM1
chr9	19507449	19787017	NM_020344	0.09413	-	SLC24A2
chr12	70132630	70216984	NM_175624	0.09455	+	RAB3IP
chr3	184017021	184026840	NM_002808	0.09509	+	PSMD2
chr19	1086577	1095391	NM_002695	0.0952	-	POLR2E
chr12	56391042	56399309	NM_000456	0.09528	+	SUOX
chr17	45608443	45700642	NM_006310	0.09546	+	NPEPPS
chr4	100799494	100815703	NM_021970	0.09555	-	LAMTOR3
chr17	80693451	80709073	NM_022158	0.09564	+	FN3K
chr7	100797685	100804557	NM_001283	0.0958	+	AP1S1
chrX	24001832	24045303	NM_030624	0.09588	-	KLHL15
chr17	28707495	28796675	NM_001199775	0.09635	+	CPD
chr17	4710395	4726727	NM_002663	0.09644	+	PLD2
chr17	40852292	40897071	NM_001991	0.09664	-	EZH1
chrX	100652778	100663001	NM_000169	0.09676	-	GLA
chr6	33422355	33425320	NM_152735	0.09682	+	ZBTB9
chr11	65657874	65659106	NM_006848	0.09686	+	CCDC85B
chr9	127704887	127905838	NM_001144877	0.09712	-	SCAI
chr16	691848	698474	NM_138418	0.09736	+	FAM195A
chr1	92145899	92351836	NM_001195683	0.09814	-	TGFBR3
chr12	122688227	122692084	NM_030765	0.09815	+	B3GNT4
chr1	62208148	62629591	NM_176877	0.09907	+	INADL
chr7	6369039	6388590	NM_001037163	0.09921	-	FAM220A
chr17	7835441	7853237	NM_001037144	0.09928	+	CNTROB
chr15	43985083	43991420	NM_001015001	0.0994	+	CKMT1A
chr12	57449425	57472574	NM_015257	0.09967	-	TMEM194A
chr3	44690232	44702283	NM_003420	0.09969	+	ZNF35
chrX	152965946	152990201	NM_001256447	0.1003	-	BCAP31
chr16	30125425	30134630	NM_002746	0.1004	-	MAPK3
chr2	9563867	9613227	NM_016207	0.1006	+	CPSF3
chr7	120427373	120498177	NM_012338	0.1007	-	TSPAN12
chr15	43650369	43662258	NM_152455	0.1009	-	ZSCAN29
chr1	154245038	154248355	NM_006118	0.101	+	HAX1
chr1	1321090	1334718	NM_030937	0.1013	-	CCNL2
chr20	1349620	1373816	NM_000801	0.1015	-	FKBP1A
chr1	32757707	32799224	NM_004964	0.1022	+	HDAC1
chr2	11674241	11782912	NM_014668	0.1024	+	GREB1
chr19	4675243	4723855	NM_139159	0.1025	-	DPP9
chr3	196745823	196756686	NM_033316	0.1025	-	MFI2
chr14	77808113	77843396	NM_213601	0.1026	-	TMED8
chr7	148823507	148880118	NM_020781	0.1027	+	ZNF398
chr6	49518112	49519808	NM_001145652	0.1029	+	C6orf141
chr11	64948685	64979477	NM_001198868	0.1029	+	CAPN1
chr12	124196864	124246301	NM_012463	0.103	+	ATP6V0A2
chr11	532241	535550	NM_001130442	0.1033	-	HRAS
chr17	72766685	72772470	NM_015654	0.1035	-	NAT9
chr1	32930657	32953459	NM_001145720	0.1038	+	ZBTB8B
chr7	56169265	56174187	NM_016139	0.1039	-	CHCHD2
chr4	185676748	185747215	NM_001995	0.1041	-	ACSL1
chr1	180167143	180169859	NR_026900	0.1043	+	FLJ23867
chr10	135122422	135126666	NM_145806	0.1046	+	ZNF511
chr1	220230823	220263191	NM_006085	0.1048	-	BPNT1
chrX	71424506	71458858	NM_017669	0.105	-	ERCC6L
chr13	113139327	113242481	NM_006322	0.1052	-	TUBGCP3
chr10	77163513	77168740	NR_024422	0.1056	+	ZNF503-AS2
chr2	27805892	27845963	NM_032434	0.1061	+	ZNF512
chr16	46693588	46723144	NM_018206	0.1068	-	VPS35
chr19	12721731	12740676	NM_153358	0.107	+	ZNF791
chr6	109761930	109765122	NM_003080	0.1076	+	SMPD2
chr3	160153290	160167626	NM_173084	0.1078	-	TRIM59
chr17	79670399	79674556	NM_002949	0.1082	+	MRPL12
chr11	8932700	8941626	NM_001206648	0.1084	+	AKIP1
chr19	36825354	36870105	NM_020917	0.1084	-	ZFP14
chr14	106383837	106398502	NR_026800	0.1085	+	KIAA0125
chr9	139780964	139821067	NM_021138	0.1085	+	TRAF2
chrX	49031905	49042776	NM_006150	0.1086	-	PRICKLE3
chr9	130823511	130829599	NM_197956	0.1088	-	NAIF1
chr3	44626455	44637557	NM_173658	0.1091	+	ZNF660
chr5	77298149	77590528	NM_003664	0.11	-	AP3B1
chr19	7562444	7573336	NM_198534	0.1101	+	C19orf45
chr6	52226925	52272575	NM_133367	0.1105	+	PAQR8
chr9	132934856	132999583	NM_014286	0.1109	+	NCS1
chr13	50571142	50592603	NM_052811	0.111	+	TRIM13
chr7	128379345	128413477	NM_001199672	0.1111	+	CALU
chr3	101043117	101232085	NM_020654	0.1111	-	SENP7
chr1	1337275	1342693	NM_017971	0.1121	-	MRPL20
chr14	92434242	92506403	NM_004239	0.1122	-	TRIP11
chr8	27667137	27695349	NM_018492	0.1128	-	PBK
[truncated: 25 more rows]

## Sheet: Shared Targets_shEP400-1 BETA
AADAT
AARS
ABCA2
ABCD4
ABCE1
ABL2
ACACA
ACAD9
ACADM
ACADVL
ACAT2
ACBD5
ACIN1
ACLY
ACSF2
ACSL1
ACTB
ACTL6A
ACTL6B
ACTR1A
ACTR2
ACTR3
ADAM11
ADAM15
ADAM17
ADAR
ADAT3
ADD2
ADH5
ADK
ADM2
ADNP
ADNP2
ADRA2B
ADRA2C
ADRBK1
ADSL
AFF4
AFMID
AGFG2
AGPAT1
AHSA1
AJUBA
AK2
AK4
AKAP5
AKIP1
AKIRIN1
AKR1A1
ALDH1B1
ALDH2
ALDH3A2
ALG3
ALG8
ALG9
ALKBH2
ALYREF
AMMECR1L
ANKLE2
ANKRD17
ANKRD39
ANKS6
ANO8
ANO9
ANP32A
ANP32B
ANP32E
ANXA7
AP1M2
AP1S1
AP1S3
AP3B1
AP3M1
APEH
APEX1
APOL2
APP
ARCN1
ARG2
ARHGAP19
ARHGAP33
ARHGAP4
ARHGAP9
ARHGDIA
ARHGEF19
ARHGEF25
ARID1A
ARID1B
ARL5B
ARNT
ARPC1A
ARPC4
ARRB2
ARV1
ASAP1
ASB1
ASNA1
ASNS
ASPM
ATAD2
ATAT1
ATF5
ATF6B
ATF7
ATL3
ATOH1
ATP11A
ATP1A3
ATP2A2
ATP2C1
ATP5B
ATP5G1
ATP5G2
ATP5I
ATP5J
ATP5J2
ATP6AP1
ATP6V0A2
ATP7A
ATP8B2
ATPAF2
ATPIF1
ATXN2L
ATXN7L3
ATXN7L3B
AUP1
AURKA
AURKB
B3GALT5
B3GNT4
B4GALNT1
B4GALNT3
B4GALNT4
B4GALT2
B4GALT5
BACH1
BAG1
BAG2
BAZ1A
BAZ1B
BCAP31
BCKDHA
BCL11A
BCL2
BCL2L2
BCL7C
BCS1L
BDH1
BEX2
BMP7
BMPR2
BOD1
BPNT1
BRD8
BRF2
BRIX1
BRSK1
BSPRY
BTBD7
BTD
BTG2
BUB1B
BZW1
C10orf114
C10orf137
C11orf30
C11orf48
C11orf54
C11orf57
C11orf80
C11orf95
C12orf56
C12orf57
C12orf73
C14orf169
C16orf13
C17orf58
C17orf62
C17orf80
C17orf89
C18orf42
C19orf12
C19orf45
C1orf233
C1orf43
C1QBP
C20orf112
C20orf27
C21orf33
C21orf59
C2orf70
C3orf18
C4orf21
C4orf29
C4orf46
C5orf24
C5orf28
C5orf51
C6orf120
C6orf211
C6orf62
C7orf29
C7orf50
C8orf82
CA9
CACNA2D1
CACYBP
CAD
CADM2
CADM4
CALM1
CALM3
CALR
CALU
CAMK2N2
CANX
CAPN1
CAPRIN1
CAPZA1
CARD10
CARD8
CARM1
CARS2
CASP2
CBFA2T2
CBFA2T3
CBS
CBX5
CBX6
CC2D1A
CCDC112
CCDC28B
CCDC47
CCDC85B
CCDC88C
CCL19
CCNA2
CCNB1
CCNE1
CCNF
CCNJ
CCNL2
CCNT1
CCT2
CCT3
CCT5
CCT6A
CD151
CD200
CD63
CDC123
CDC20
CDC25C
CDC42BPG
CDC42SE1
CDC6
CDCA3
CDCA4
CDCA7
CDCA8
CDH24
CDK12
CDK16
CDK2
CDK2AP1
CDK4
CDK5RAP2
CDK5RAP3
CDK8
CECR5
CELF4
CENPB
CENPF
CENPJ
CENPK
CENPO
CENPV
CEP104
CEP170
CEP57
CEP78
CEP95
CERS6
CHAC2
CHAF1B
CHCHD2
CHD7
CHD9
CHEK1
CHMP1B
CHMP5
CHRNA3
CHRNA5
CHRNB4
CHTF18
CHTOP
CKAP5
CKB
CKMT1A
CKS1B
CLASRP
CLDN5
CLDN7
CLEC18C
CLIC1
CLNS1A
CNBP
CNNM1
CNPPD1
CNPY1
CNPY2
CNPY3
CNTRL
CNTROB
COCH
COL9A2
COMMD9
COMT
COQ9
CORO1C
CORO7
COX10
COX15
COX5A
COX5B
COX6A1
COX7A2
COX7B
COX8A
CPD
CPLX1
CPNE1
CPSF1
CPSF3
CRAMP1L
CRCP
CRELD2
CRHR1
CRYBB2P1
CRYZ
CSDE1
CSNK1G2
CSNK2B
CSRP1
CSTF1
CSTF3
CTC1
CTDP1
CTDSP1
CTNNA1
CTPS2
CTR9
CTSH
CTXN1
CUEDC2
CUTA
CWF19L1
CYB5D1
CYBA
CYC1
CYP51A1
CYTH1
DAGLB
DANCR
DAND5
DAXX
DAZAP1
DBF4B
DBN1
DBNDD1
DCAF11
DCAF13
DCAF16
DCAF5
DCAF7
DCHS1
DCLRE1C
DCTN2
DCTPP1
DCXR
DDA1
DDHD1
DDI2
DDR1
DDX19A
DDX39A
DDX3X
DDX5
DDX51
DDX55
DDX6
DEDD
DENND1B
DENND4B
DENND5A
DENR
DERA
DERL2
DESI1
DFFA
DGKE
DHPS
DHRS13
DHRS7
DHTKD1
DHX15
DHX33
DHX9
DICER1
DIP2A
DIRC2
DKC1
DLAT
DLG5
DLL4
DNA2
DNAJB6
DNAJB9
DNAJC9
DNM1
DNM1P41
DNMT3A
DOCK7
DONSON
DPF2
DPM3
DPP3
DPP7
DPP9
DPY19L2
DPY19L3
DSCAM
DSTN
DTD1
DTYMK
DUSP2
DUSP7
DUT
DVL2
DVL3
DYNC1H1
E2F2
E2F3
E2F4
EBP
ECD
ECE2
ECI1
EFNA2
EFS
EHMT1
EHMT2
EI24
EID2
EIF1AD
EIF2B3
EIF2B4
EIF2S3
EIF4E
EIF4EBP1
EIF5
EIF5A
ELAC2
ELAVL3
ELK1
ELK4
ELOVL1
EMC10
EMC2
EMD
EML3
ENDOG
ENO1
ENO2
ENO3
ENOPH1
ENOSF1
EP400
EPCAM
EPS8L1
ERCC6L
ERGIC2
ERH
ERLIN1
ERO1L
ESD
ESPL1
ESRP1
ESRP2
ESYT1
ETF1
ETS2
ETV6
EXOC3L1
EXOC7
EXOSC2
EXOSC8
EXTL2
EYS
EZH1
EZH2
F12
FABP5
FADS1
FADS2
FAF2
FAM105A
FAM109B
FAM127B
FAM127C
FAM129B
FAM136A
FAM160A1
FAM162A
FAM175A
FAM189B
FAM195A
FAM210A
FAM219B
FAM220A
FAM221A
FAM222B
FAM32A
FAM3A
FAM57B
FAM60A
FAM63A
FAM64A
FAM69B
FAM73A
FAM83D
FAM89B
FANCA
FANCD2
FANCE
FANCG
FAR1
FASN
FBL
FBLN7
FBN3
FBXL19
FBXL19-AS1
FBXL20
FBXO30
FBXO46
FCGRT
FDPS
FGGY
FHDC1
FHL2
FHOD1
FITM1
FKBP1A
FKBP4
FKBP7
FLAD1
FLJ22184
FLJ23867
FLJ35390
FLNA
FLOT1
FLOT2
FLRT1
FN3K
FNBP4
FNIP2
FOXE1
FOXM1
FOXN2
FOXRED2
FRAT2
FSCN1
FUBP1
FUCA2
FUS
FUT11
FUT4
FUT9
FXN
FYTTD1
FZD9
G2E3
GABARAP
GABRB3
GADD45G
GAL3ST1
GALK2
GALNT13
GALNT7
GANAB
GAPDH
GART
GAS2L1
GBAS
GCAT
GDI1
GDI2
GEMIN8
GID4
GIGYF1
GINS1
GINS2
GJC1
GLA
GLCE
GLOD4
GLT25D1
GMEB1
GMPR2
GMPS
GNB1L
GNG4
GNG8
GNL3
GNL3L
GNPDA1
GNPNAT1
GOSR1
GOT2
GPANK1
GPBP1L1
GPCPD1
GPHN
GPI
GPM6B
GPR114
GPR124
GPR137
GPR3
GPT2
GPX1
GRIN2D
GRK5
GRK6
GRM2
GRPEL2
GSG2
GSK3A
GSPT1
GSR
GSTO1
GSTP1
GTF2A1
GTF2H3
GTF2I
GTF3C2
GTF3C6
GTPBP2
GYLTL1B
H1FX
H2AFV
H2AFX
H2AFY
H2AFY2
HARS
HARS2
HAS3
HAUS6
HAX1
HCFC1
HCN3
HDAC1
HDAC2
HDAC4
HDAC9
HDGF
HEATR2
HEBP2
HERPUD2
HIGD1A
HIGD2A
HINT1
HMGA1
HMGN1
HMGXB4
HMOX2
HN1
HN1L
HNRNPA0
HNRNPA1
HNRNPC
HNRNPH1
HNRNPK
HNRNPL
HNRNPR
HNRNPU
HNRNPUL1
HNRNPUL2
HNRPDL
HOOK1
HOOK2
HOXA4
HOXD3
HOXD4
HOXD8
HPDL
HRAS
HSBP1
HSD11B2
HSD17B1
HSD17B10
HSD3B7
HSF4
HSP90B1
HSPA5
HSPA8
HSPA9
HSPB1
HSPD1
HSPE1
HYAL2
HYOU1
IAH1
IARS
ICMT
IDH1
IDH3G
IFIT5
IFRD2
IFT80
IGF1R
IGF2BP3
IGSF9B
IKZF4
ILF2
ILF3
IMPDH1
INADL
INCENP
ING4
INHBE
INO80E
INPP5K
INPPL1
INSM1
INTS10
INTS3
INTS4
IP6K2
IPO9
IPPK
IQCB1
IQGAP3
IREB2
IRF2BP1
IRGQ
IRS1
ISLR2
ISOC2
ISY1
ITGB1
ITGB3BP
ITPRIPL1
IVNS1ABP
JAM3
JMJD6
JUN
JUND
KALRN
KANSL1L
KARS
KCMF1
KCNA3
KCNG2
KCNH8
KCNQ1
KCTD20
KCTD3
KDELR1
KDELR2
KDM1A
KDM2B
KIAA0100
KIAA0101
KIAA0125
KIAA0195
KIAA0232
KIAA0317
KIAA0586
KIAA1191
KIAA1324L
KIAA1524
KIAA1841
KIF15
KIF18B
KIF1C
KIF20A
KIF22
KIF26A
KIF2A
KIF2C
KIF5C
KIFC1
KISS1R
KLC1
KLC2
KLHDC3
KLHL15
KLHL24
KNTC1
KPNA1
KPNA3
KPNA5
KPNA6
KPNB1
KRBA2
KRI1
KRIT1
KRTCAP2
L2HGDH
L3MBTL4
LAMTOR3
LAPTM4A
LAPTM4B
LARP1
LARP1B
LARS
LBR
LDB1
LDHA
LDHB
LDLR
LENG8
LEPREL4
LEPROT
LGALS3BP
LHX2
LIG3
LIMD2
LIMK1
LIMS1
LIN28B
LINGO3
LIX1L
LLGL2
LMBR1L
LMNB1
LMNB2
LOC100288748
LOC100506710
LOC100507003
LOC100507217
LOC220729
LOC254559
LOC338651
LOC493754
LOC729852
LONP1
LOXL1
LOXL1-AS1
LOXL3
LRP10
LRP5
LRP6
LRRC3
LRRC40
LRRC41
LRRC45
LRRC47
LRRC48
LRRC59
LRRC8B
LRRC8D
LRRCC1
LSM2
LSM7
LSMD1
LSS
LTN1
LY6G5B
LYPD6
LYPLA2
LYRM7
LYSMD1
LZTR1
LZTS1
LZTS2
MAGOHB
MAGT1
MAML1
MAML3
MAN2A2
MANEAL
MANF
MANSC1
MAP1LC3A
MAP3K11
MAP3K5
MAP4K2
MAP4K4
MAP7D1
MAP7D2
MAPK13
MAPK3
MAPK6
MAPKAPK5
MAPT
MARCH1
MARCH3
MARCKSL1
MARS
MARVELD2
MARVELD3
MAST1
MAT2A
MATR3
MAVS
MAZ
MB21D2
MBD6
MBLAC2
MBNL1
MBTD1
MCF2L-AS1
MCM2
MCM3AP-AS1
MCM4
MCM7
MCMBP
MDC1
MDM2
MED16
MED21
MED22
MED24
MEF2D
MEMO1
MEN1
MEST
METAP2
METTL16
METTL3
METTL4
METTL5
MEX3A
MEX3B
MEX3C
MEX3D
MFI2
MFNG
MFSD10
MFSD2A
MGAT1
MGAT4B
MGST3
MIB1
MICAL1
MICAL3
MIS18A
MIS18BP1
MLF2
MLL5
MLLT10
MLLT11
MLST8
MOB3A
MOGS
MORF4L2
MOV10
MPV17
MPZL1
MRE11A
MRI1
MRPL11
MRPL12
MRPL17
MRPL19
MRPL20
MRPL3
MRPL30
MRPL34
MRPL35
MRPL37
MRPL42
MRPL47
MRPL51
MRPS16
MRPS33
MRPS34
MSH6
MSL2
MT1F
MT1X
MT2A
MTA1
MTA2
MTCH1
MTCH2
MTERFD2
MTHFD1
MTMR4
MTMR9LP
MTPAP
MTRF1L
MVK
MXD1
MXD3
MXRA8
MYCL1
MYD88
MYL12A
MYL6
MYL6B
MYO15A
MYO19
MZT2B
NAA25
NAA40
NAA60
NABP2
NACC1
NADKD1
NAE1
NAIF1
NAPA
NARF
NAT10
NAT9
NAV1
NBEAL2
NBPF1
NCAPD2
NCAPD3
NCAPG
NCAPG2
NCAPH
NCBP1
NCS1
NDC80
NDFIP2
NDRG3
NDUFA2
NDUFA4
NDUFA6
NDUFAB1
NDUFAF6
NDUFB10
NDUFB8
NDUFS1
NDUFS2
NDUFS5
NDUFV2
NEK4
NET1
NEURL
NFASC
NFIA
NFIB
NFIC
NGFRAP1
NHP2
NINL
NIPSNAP1
NIT2
NLGN2
NLN
NME1
NME2
NME3
NME4
NMNAT2
NMRAL1
NNT
NOLC1
NONO
NOTUM
NPAT
NPEPPS
NR2F6
NR4A1
NRBP2
NREP
NRM
NRP1
NSUN4
NSUN5
NT5C
NTAN1
NTRK1
NUDT3
NUDT5
NUF2
NUMA1
NUP205
NUP88
NUS1
OCIAD2
ODC1
OGFOD1
OGT
OIP5-AS1
ORC1
ORC2
ORC6
OS9
OSBP2
OSBPL9
OSGEP
OTUB1
OXCT1
OXCT2
OXSR1
P4HB
PA2G4
PACSIN2
PAFAH1B2
PAFAH1B3
PAICS
PAQR4
PAQR8
PAR-SN
PAR5
PARM1
PARP4
PATZ1
PAX5
PBX2
PC
PCBD2
PCBP1
PCDHGC3
PCNP
PCNXL4
PCSK1
PCSK6
PCSK7
PCYT2
PDAP1
PDCD11
PDIA3
PDIA4
PDIA5
PDK1
PDXDC1
PEG3
PET100
PEX5L
PFAS
PFKP
PFN1
PGAM1
PGAM5
PGD
PGM1
PGP
PGPEP1
PHACTR4
PHB2
PHC2
PHF10
PHF12
PHF19
PHF20
PHF23
PHF6
PHGDH
PHLDB1
PHLPP2
PIAS3
PIGB
PIGM
PIGW
PIK3C2A
PILRB
PISD
PITPNA
PITPNM2
PKN1
PLAUR
PLCB3
PLD2
PLEKHA3
PLEKHA7
PLEKHG2
PLEKHG4B
PLEKHO1
PLIN2
PLK1
PLK4
PLP2
PLS1
PLXNB1
PMAIP1
PMF1
PNPT1
PODXL2
POGLUT1
POLA2
POLD3
POLE
POLE2
POLH
POLR2D
POLR2E
POM121
POP1
POU3F2
POU4F1
POU4F3
PPA1
PPARD
PPAT
PPFIA3
PPHLN1
PPIA
PPIB
PPIL1
PPM1B
PPM1L
PPP1R14B
PPP2R5D
PPP2R5E
PPP3R1
PPP6R1
PPRC1
PRC1
PRCC
PRDM13
PRDX1
PRDX2
PRDX4
PRDX5
PRICKLE3
PRKAG2
PRKAR2A
PRKCSH
PRKD3
PRKRIR
PRMT1
PRMT2
PRMT3
PROSAPIP1
PRPF19
PRPF4
PRPF4B
PRPSAP1
PRR11
PRR12
PRR14
PRR15L
PRRC2A
PRSS8
PSAT1
PSMA1
PSMA3
PSMA4
PSMA5
PSMA6
PSMA7
PSMB2
PSMB3
PSMB6
PSMC3
PSMD11
PSMD2
PSMD5
PSME1
PSME2
PSME3
PSRC1
PTBP1
PTCD3
PTGES2
PTPN9
PTPRF
PTPRS
PUS3
PVR
PVRL1
PWWP2A
PXMP4
PYCR1
QSOX1
QSOX2
R3HDM1
R3HDM4
RAB13
RAB1B
RAB25
RAB34
RAB39A
RAB3D
RAB3IP
RAB5A
RAB5B
RAB6A
RAB8A
RAB9A
RAC3
RACGAP1
RAD18
RAD51D
RAD54L
RAN
RASA1
RASD2
RAVER1
RBBP4
RBBP5
RBBP9
RBFA
RBL1
RBM10
RBM12
RBM14
RBM15B
RBM3
RBM39
RBM4
RBM6
RBMS2
RBMX
RBX1
RCC1
RCC2
RCOR2
RDH11
RDH13
REC8
RECQL4
REPIN1
RFC1
RFC2
RFX5
RGS3
RHBDD1
RHBDD3
RHOA
RHOT2
RIMS2
RLTPR
RNASEH1
RNASEH2A
RNF130
RNF145
RNF146
RNF165
RNF20
RNF34
RNF44
RP2
RPF2
RPL22L1
RPP25
RPRD1A
RPS6KA4
RPS6KB2
RQCD1
RREB1
RRM1
RRM2
RRN3
RRP36
RSAD1
RUSC1
RUSC2
S1PR2
SAE1
SALL2
SAMD1
SAMD10
SAPCD2
SARNP
SBK1
SCAI
SCAMP5
SCD
SCG3
SCNN1A
SCP2
SCPEP1
SCRIB
SDC1
SDCCAG3
SDF2L1
SEC23IP
SEC24A
SEC24C
SEC31A
SEC61A1
SEC63
SECTM1
SEH1L
SELM
SEMA4C
SEMA6D
SENP7
SEP15
SEPHS2
SEPSECS
SEPT11
SEPT2
SEPT3
SERF2
SERINC2
SET
SETD1A
SETD6
SF1
SF3A3
SF3B1
SF3B4
SFPQ
SFXN2
SFXN4
SH2D2A
SHD
SHPK
SIAH2
SIGIRR
SIGMAR1
SIK2
SIX5
SKA3
SKIV2L2
SKP2
SLC16A7
SLC18B1
SLC25A11
SLC25A19
SLC25A36
SLC25A40
SLC26A10
SLC26A6
SLC27A4
SLC2A1
SLC2A4RG
SLC35A4
SLC35B1
SLC35C2
SLC36A4
SLC37A4
SLC38A5
SLC39A1
SLC39A10
SLC39A6
SLC43A2
SLC43A3
SLC46A3
SLC4A2
SLC4A7
SLC5A6
SLC6A6
SLC7A6
SLC8A2
SLC9B2
SLCO4A1
SLIRP
SMAD5
SMARCA4
SMARCAD1
SMARCC1
SMARCC2
SMARCD1
SMARCE1
SMCR7L
SMPD2
SMPDL3B
SMTN
SNAP23
SNHG1
SNHG15
SNN
SNRNP200
SNRNP40
SNRPA
SNRPA1
SNRPB
SNRPD1
SNRPD2
SNRPD3
SNRPF
SNRPG
SNTB2
SNW1
SNX1
SNX10
SNX22
SOGA1
SOGA3
SOLH
SOX4
SP4
SPAG5
SPC24
SPCS1
SPHK1
SPINT1
SPOPL
SPPL2B
SPPL3
SPRYD4
SRC
SRCAP
SREBF1
SREBF2
SREK1IP1
SRF
SRPR
SRRT
SRSF1
SRSF10
SRSF2
SRSF3
SRSF4
SRSF7
SRSF8
SSBP1
SSR2
SSR4
SSRP1
SSU72
ST3GAL1
ST6GALNAC4
ST8SIA3
STARD4
STEAP3
STIP1
STMN2
STRA13
STT3A
STT3B
STX10
STX2
STXBP3
STXBP4
STYXL1
SULT1A1
SUMF2
SUMO2
SUMO3
SUN2
SUOX
SUSD1
SUV39H2
SYAP1
SYCP2L
SYDE2
SYNCRIP
SYNGR1
SYP
SYPL1
SYT7
TAF5
TAGLN2
TAOK2
TAPBP
TARBP1
TARDBP
TAZ
TBC1D1
TBC1D16
TBC1D22A
TBC1D24
TBC1D25
TBC1D30
TBC1D9B
TBCC
TBCK
TCEANC2
TCERG1
TCF3
TCF4
TCIRG1
TCOF1
TCP1
TDRKH
TELO2
TET1
TEX261
TFAP4
TFDP2
TFE3
TFRC
THAP7
THBS3
THOC5
THYN1
TIA1
TIGD3
TIGD5
TIMM50
TIMM8B
TIPRL
TK1
TLCD1
TM7SF3
TMED2
TMED8
TMEM120B
TMEM123
TMEM138
TMEM145
TMEM178B
TMEM180
TMEM194A
TMEM205
TMEM216
TMEM219
TMEM237
TMEM238
TMEM30A
TMEM48
TMEM57
TMEM62
TMEM63C
TMEM8A
TMEM97
TMOD2
TMPO
TMSB10
TMUB1
TNFAIP1
TNFAIP2
TNPO3
TNRC6B
TNS3
TOM1L1
TOMM20
TOMM40
TOPBP1
TOR1A
TOR4A
TP53
TP53INP1
TP53RK
TPI1
TPM3
TPM4
TPMT
TPP2
TPR
TPX2
TRA2A
TRA2B
TRABD
TRAF2
TRAF4
TRAF7
TRIM13
TRIM25
TRIM27
TRIM33
TRIM59
TRIM65
TRIM8
TRIP13
TRIQK
TRIT1
TRMT11
TROAP
TROVE2
TSPAN12
TSR3
TTC13
TTC19
TTC39C
TTC5
TTLL7
TTYH3
TUBA1A
TUBA1B
TUBA1C
TUBB
TUBB3
TUBB4B
TUBE1
TUBGCP3
TUBGCP4
TULP3
TXLNA
TXNDC16
TXNL4A
TYRO3
TYSND1
U2AF2
UBA1
UBA6
UBAP2L
UBE2C
UBE2D4
UBE2G2
UBE2I
UBE2M
UBE2Q2
UBE2S
UBE2T
UBE4A
UBFD1
UBL4A
UBP1
UBTF
UCK2
UCKL1
UCP2
UFC1
UFD1L
UFSP2
UGDH
UGGT1
UHRF1
ULK1
ULK3
UNC119B
UNC13B
UNC79
UQCRH
UQCRQ
USMG5
USP3
USP4
USP45
UTP14A
UTP18
VASP
VAT1
VEGFB
VGF
VIPAS39
VKORC1
VPS13A
VPS26B
VPS35
VPS45
VPS51
VPS52
VPS53
VPS72
VSTM2B
VWA1
WASF2
WDFY1
WDFY2
WDHD1
WDR12
WDR33
WDR6
WDR75
WDR76
WDR82
WDTC1
WEE1
WHSC1
WIZ
WSB1
WSB2
WTAP
XBP1
XPO1
XPO5
XPO6
XPOT
XRCC3
XRCC5
XRCC6
XRCC6BP1
XYLB
XYLT2
YIPF3
YWHAQ
YWHAZ
ZBED3
ZBED4
ZBTB1
ZBTB12
ZBTB22
ZBTB45
ZBTB46
ZBTB7A
ZBTB7B
ZBTB8B
ZBTB9
ZC3H12C
ZDHHC18
ZDHHC9
ZFAND4
ZFP106
ZFP14
ZFP62
ZFP91
ZMYM3
ZMYM4
ZMYND8
ZNF114
ZNF121
ZNF142
ZNF146
ZNF154
ZNF165
ZNF197
ZNF207
ZNF215
ZNF250
ZNF253
ZNF254
ZNF259
ZNF260
ZNF3
ZNF300
ZNF318
ZNF320
ZNF326
ZNF35
ZNF362
ZNF394
ZNF398
ZNF43
ZNF444
ZNF469
ZNF473
ZNF503-AS2
ZNF511
ZNF512
ZNF512B
ZNF532
ZNF544
ZNF548
ZNF551
ZNF561
ZNF562
ZNF579
ZNF587
ZNF589
ZNF598
ZNF616
ZNF623
ZNF627
ZNF646
ZNF652
ZNF660
ZNF668
ZNF689
ZNF7
ZNF702P
ZNF71
ZNF74
ZNF771
ZNF772
ZNF784
ZNF791
ZNF793
ZNF8
ZNF81
ZNF821
ZSCAN12P1
ZSCAN29
ZSWIM4
ZWILCH

## Sheet: MAX ChIP_shEP400-2
Chroms	txStart	txEnd	refseqID	rank product	Strands	GeneSymbol
chr17	7163221	7166264	NM_001185023	3.043e-07	-	CLDN7
chr17	48067368	48072588	NM_005220	4.634e-06	-	DLX3
chr17	48046561	48052323	NM_138281	4.95e-06	+	DLX4
chr16	89989686	90002505	NM_006086	6.085e-06	+	TUBB3
chr12	6875540	6880118	NM_002824	6.975e-06	+	PTMS
chr6	3224494	3227968	NM_178012	9.982e-06	-	TUBB2B
chr1	151032150	151040973	NM_006818	1.093e-05	+	MLLT11
chr7	130126187	130146138	NM_001253902	1.209e-05	+	MEST
chr7	8152814	8301682	NM_022307	1.291e-05	-	ICA1
chr1	201708962	201796102	NM_001167738	1.298e-05	+	NAV1
chr12	69244955	69326979	NM_198320	1.321e-05	-	CPM
chr13	66876965	67804468	NM_203487	1.324e-05	-	PCDH9
chr5	63986134	64014017	NM_001164442	1.327e-05	+	FAM159B
chr1	211916798	212004114	NM_014873	1.354e-05	-	LPGAT1
chr19	50706884	50813801	NM_024729	1.361e-05	+	MYH14
chr8	80523048	80578410	NM_007029	1.366e-05	+	STMN2
chr1	197881634	197899273	NM_001014434	1.53e-05	+	LHX9
chr11	6642554	6677080	NM_003737	1.558e-05	-	DCHS1
chr20	35974530	36033835	NM_198291	1.663e-05	+	SRC
chr8	61591323	61780586	NM_017780	1.735e-05	+	CHD7
chr17	7143737	7145753	NM_007278	1.826e-05	-	GABARAP
chr11	20691096	21597229	NM_006157	1.87e-05	+	NELL1
chr19	12873816	12886434	NM_001100176	5.849e-05	-	HOOK2
chr17	7138346	7142825	NM_001284517	7.471e-05	-	PHF23
chr11	62360674	62369312	NM_004739	7.79e-05	-	MTA2
chr17	27041298	27045286	NM_001142625	8.412e-05	-	RAB34
chr1	41086351	41131324	NM_014747	8.921e-05	-	RIMS3
chr12	56521985	56538460	NM_001184796	9.469e-05	+	ESYT1
chr17	7211287	7215782	NM_001143761	9.584e-05	+	EIF5A
chr1	154934773	154946959	NM_003029	0.0001011	-	SHC1
chr1	154955769	154965587	NM_001184891	0.0001035	+	FLAD1
chr1	155165378	155177772	NM_001252607	0.0001178	-	THBS3
chr15	41221530	41231258	NM_019074	0.000121	+	DLL4
chr19	42734337	42746736	NM_019884	0.0001359	-	GSK3A
chr17	27046999	27051374	NM_000984	0.000147	+	RPL23A
chr6	33986419	34113914	NM_001282847	0.0001717	-	GRM4
chr1	154975105	154991001	NR_045515	0.0001743	+	ZBTB7B
chr1	155216995	155225274	NM_006589	0.0001775	-	FAM189B
chr1	45976706	45987610	NM_002574	0.0001934	-	PRDX1
chr1	155225769	155232176	NM_052837	0.000205	-	SCAMP3
chr22	42372930	42394225	NM_019106	0.0002182	+	SEPT3
chr19	13033283	13044558	NM_004461	0.0002405	-	FARSA
chr1	155204238	155214653	NM_001171811	0.0002491	-	GBA
chr16	87863628	87903100	NM_003486	0.0002528	-	SLC7A5
chr19	42801184	42806796	NM_002573	0.0002643	-	PAFAH1B3
chr22	35937351	35950045	NM_014310	0.0002678	+	RASD2
chr5	172741725	172756506	NM_003714	0.0002896	-	STC2
chr8	145159304	145162515	NM_032272	0.0002924	+	MAF1
chr17	27051365	27053230	NM_138463	0.0003034	-	TLCD1
chr19	1852397	1863564	NM_031918	0.0003174	-	KLF16
chr19	12907633	12912724	NM_005809	0.0003209	-	PRDX2
chr11	118967212	118972785	NM_001382	0.0003265	-	DPAGT1
chr13	79173229	79177695	NM_006237	0.0003366	-	POU4F1
chr16	90071272	90085963	NM_001042610	0.0003504	-	DBNDD1
chr5	180663927	180670906	NM_006098	0.0003517	-	GNB2L1
chr6	53132195	53213743	NM_001301856	0.0003644	-	ELOVL5
chr16	1664640	1727909	NM_020825	0.0003706	+	CRAMP1L
chr17	79890261	79895115	NM_001282281	0.0003726	-	PYCR1
chr2	238600806	238690290	NM_001137551	0.0003853	+	LRRFIP1
chr17	79989531	79992080	NM_005052	0.0004038	+	RAC3
chr17	7146905	7155259	NM_015343	0.0004297	-	CTDNEP1
chr12	132434464	132565011	NM_015409	0.0004351	+	EP400
chr3	51991469	52001482	NM_001174100	0.000441	-	PCBP4
chr1	95362504	95392779	NM_001286055	0.0004598	-	CNN3
chr8	145648983	145653946	NM_016208	0.0004778	-	VPS28
chr1	202696531	202777549	NM_006618	0.0004806	-	KDM5B
chr5	176883613	176899871	NM_080881	0.0004978	-	DBN1
chr19	19740281	19754476	NM_016573	0.000502	-	GMIP
chr5	175223609	175311023	NM_006650	0.0005149	+	CPLX2
chr16	85645028	85709812	NM_001134473	0.0005344	+	GSE1
chr11	92877336	92930621	NM_001286139	0.0005549	-	SLC36A4
chr15	78556988	78574538	NM_001130182	0.0005752	+	DNAJA4
chr5	65018022	65125111	NM_020726	0.0005793	+	NLN
chr17	76183397	76203782	NM_001145526	0.0005979	+	AFMID
chr12	56546203	56551771	NM_002475	0.0006031	+	MYL6B
chr19	4791727	4795571	NM_018708	0.000608	+	FEM1A
chr8	145637797	145642279	NM_130849	0.0006172	-	SLC39A4
chr8	28351721	28431785	NM_017412	0.000625	+	FZD3
chr1	155023747	155035252	NM_003815	0.0006287	+	ADAM15
chr1	155141883	155145804	NM_173852	0.0006308	-	KRTCAP2
chr19	59024896	59030921	NM_032792	0.0006398	-	ZBTB45
chr7	99667593	99680171	NM_001278287	0.0006457	-	ZNF3
chr17	80477593	80562483	NM_004514	0.0006612	+	FOXK2
chr17	80278899	80291921	NM_003004	0.0006629	-	SECTM1
chr11	64879325	64883707	NM_003273	0.0006988	+	TM7SF2
chr11	73019662	73080425	NM_014786	0.0007016	+	ARHGEF17
chr19	44088518	44100287	NM_001007561	0.0007114	-	IRGQ
chr1	33116748	33151812	NM_001135255	0.0007247	+	RBBP4
chr16	68298418	68335726	NM_001076785	0.0007373	+	SLC7A6
chr1	155051347	155060014	NM_004952	0.0007402	+	EFNA3
chr12	46589507	46661770	NM_001278390	0.0007409	-	SLC38A1
chr1	154929501	154934258	NM_138300	0.0007545	-	PYGO2
chr14	76837689	76968180	NM_004452	0.0007663	+	ESRRB
chr7	31377074	31380538	NM_022728	0.0007664	-	NEUROD6
chr18	70409548	70534810	NM_001201465	0.0007704	-	NETO1
chr2	5832798	5841517	NM_003108	0.0007962	+	SOX11
chr6	36098260	36112301	NR_072996	0.0007962	+	MAPK13
chr22	19117791	19132190	NM_022719	0.0007986	-	DGCR14
chr12	49388932	49393088	NM_015086	0.0008022	-	DDN
chr17	40719077	40725221	NM_198205	0.0008075	+	MLX
chr15	41136642	41149853	NM_001032367	0.0008118	+	SPINT1
chr17	79910382	79919057	NM_178493	0.0008184	-	NOTUM
chr16	29817857	29822504	NM_002383	0.0008229	+	MAZ
chr19	12986024	12992335	NM_001375	0.0008266	-	DNASE2
chr17	30814104	30818271	NM_003885	0.0008349	+	CDK5R1
chr10	24738361	24834245	NM_001282769	0.0008445	+	KIAA1217
chr9	95473644	95527083	NM_015250	0.000853	-	BICD2
chr19	59067078	59070343	NM_003969	0.000854	-	UBE2M
chr1	155036212	155042029	NM_005227	0.0008565	+	EFNA4
chr3	53259652	53290130	NM_001064	0.0008582	-	TKT
chr17	27071022	27077976	NM_004295	0.0008776	+	TRAF4
chr19	13056627	13064457	NM_001270363	0.0008798	+	RAD23A
chr1	28832454	28837404	NR_036473	0.0008825	+	SNHG3
chr12	122688227	122692084	NM_030765	0.0008924	+	B3GNT4
chr19	49622645	49654287	NR_103842	0.0008936	+	PPFIA3
chr12	52404275	52409673	NM_001271856	0.0008989	+	GRASP
chr19	49468565	49470136	NM_000146	0.0009107	+	FTL
chr19	11562142	11591803	NM_001420	0.0009137	-	ELAVL3
chr19	10683346	10697991	NM_005498	0.0009183	-	AP1M2
chr1	156041803	156051789	NM_001093725	0.0009205	-	MEX3A
chr19	10982252	11033448	NM_199141	0.0009272	+	CARM1
chr18	33688493	33709357	NM_012319	0.0009301	-	SLC39A6
chr6	44214694	44221625	NM_001271969	0.0009472	+	HSP90AB1
chr19	55644065	55660722	NM_001291774	0.0009476	-	TNNT1
chr3	23958617	23962347	NM_001253383	0.0009489	+	RPL15
chr16	2255731	2259418	NM_001199174	0.000953	+	MLST8
chr11	62342516	62359109	NM_022830	0.0009546	-	TUT1
chr17	73885040	73893084	NM_173547	0.0009702	-	TRIM65
chr19	7581003	7585911	NM_018083	0.0009777	+	ZNF358
chr16	2047652	2059822	NM_178167	0.0009822	-	ZNF598
chr3	61547242	62280573	NM_002841	0.001011	+	PTPRG
chr14	24641233	24649463	NM_001048205	0.00102	+	REC8
chr1	156711898	156721543	NM_004494	0.001025	-	HDGF
chr16	69743303	69760571	NM_001286137	0.001025	-	NQO1
chr16	30035747	30042186	NM_031478	0.001031	-	FAM57B
chr12	31433519	31479121	NM_001135811	0.001049	-	FAM60A
chr20	45523262	45817492	NM_172110	0.001053	+	EYA2
chr1	17733250	17765059	NM_001136204	0.001068	-	RCC2
chr17	7743234	7758118	NM_001080424	0.001074	+	KDM6B
chr6	128289923	128841819	NM_002844	0.001097	-	PTPRK
chr1	155158299	155162706	NM_001204289	0.001103	-	MUC1
chr1	156030965	156040295	NM_020387	0.001129	+	RAB25
chr1	243663020	244006886	NM_001206729	0.001138	-	AKT3
chr12	6976692	6980110	NM_000365	0.00114	+	TPI1
chr17	73131337	73149388	NM_001288610	0.001158	-	HN1
chr12	44902057	45270247	NM_001145108	0.001188	-	NELL2
chr11	62623483	62656355	NM_002394	0.001202	+	SLC3A2
chr15	41245635	41248717	NM_001142776	0.001203	+	CHAC1
chr9	107543283	107690527	NM_005502	0.001206	-	ABCA1
chr17	41166621	41174459	NM_006373	0.001215	-	VAT1
chr16	29827527	29833816	NM_024516	0.001223	+	PAGR1
chr1	26606212	26608013	NM_031286	0.001236	+	SH3BGRL3
chr9	38406524	38424444	NM_001007563	0.001236	-	IGFBPL1
chr1	44435652	44439043	NM_001384	0.00124	+	DPH2
chr22	37865100	37882425	NM_001166343	0.001252	-	MFNG
chr3	71728439	71803924	NM_173359	0.001266	-	EIF4E3
chr16	67218281	67224107	NM_178516	0.001284	-	EXOC3L1
chr19	45988545	46000313	NM_005619	0.001295	-	RTN2
chr4	140427191	140477577	NM_030648	0.001309	-	SETD7
chr17	61627795	61671642	NM_005828	0.001315	+	DCAF7
chr11	61567096	61584529	NM_013402	0.001315	-	FADS1
chr4	52709744	52783003	NM_001287755	0.001342	+	DCUN1D4
chr7	99699129	99704803	NM_004722	0.001349	+	AP4M1
chr12	57849095	57851791	NM_031479	0.001359	+	INHBE
chr11	62327072	62341460	NM_001404	0.001362	-	EEF1G
chr1	155146262	155157447	NM_001256599	0.001367	+	TRIM46
chr15	78885394	78913637	NR_046313	0.001407	-	CHRNA3
chr4	53578620	53580305	NR_024031	0.001435	+	DANCR
chr10	70716195	70744825	NM_001256910	0.001443	+	DDX21
chr19	58095627	58103758	NM_001010879	0.001444	+	ZIK1
chr12	104680459	104744085	NM_182729	0.001474	+	TXNRD1
chr19	47137332	47137939	NM_033258	0.001488	-	GNG8
chr16	28834368	28848558	NM_017492	0.001492	+	ATXN2L
chr1	155247217	155259639	NM_020897	0.001532	+	HCN3
chr3	112051915	112081658	NM_005944	0.001533	+	CD200
chr1	27022521	27108601	NM_139135	0.001535	+	ARID1A
chr2	86066270	86116157	NM_003896	0.001538	-	ST3GAL5
chr15	101844132	102030187	NM_002570	0.001543	-	PCSK6
chr19	48885826	48894810	NM_006801	0.001549	-	KDELR1
chr11	62600382	62607628	NM_018093	0.00155	-	WDR74
chr5	134363423	134369964	NM_002653	0.001574	-	PITX1
chr1	10696665	10856733	NM_001079843	0.001606	-	CASZ1
chr19	42505940	42569967	NM_001301030	0.001607	-	GRIK5
chr17	79476996	79479892	NM_001199954	0.001613	-	ACTG1
chr20	627267	634014	NM_080725	0.001626	-	SRXN1
chr4	5822490	5894810	NM_001014809	0.001627	-	CRMP1
chr5	176853686	176869850	NM_002082	0.001628	+	GRK6
chr17	43971747	44105699	NM_001203251	0.001651	+	MAPT
chr3	119884327	119963142	NM_001168271	0.001667	-	GPR156
chr12	57623827	57628718	NM_001166358	0.001667	+	SHMT2
chr8	22225049	22280249	NM_001135153	0.001673	+	SLC39A14
chr13	113623534	113754053	NM_001112732	0.001687	+	MCF2L
chr9	114979994	115095944	NM_005156	0.001698	-	PTBP3
chr16	31142753	31147151	NM_002773	0.001704	-	PRSS8
chr2	47596286	47614167	NM_002354	0.001709	+	EPCAM
chr14	74181824	74227001	NM_194278	0.001721	-	ELMSAN1
chr8	102209265	102218292	NM_001267709	0.00173	-	ZNF706
chr1	155183615	155197325	NR_002188	0.00173	-	GBAP1
chr17	79876144	79885587	NM_002359	0.001743	-	MAFG
chr9	136215068	136218280	NM_000972	0.001745	+	RPL7A
chr16	30454945	30457296	NM_012248	0.00176	-	SEPHS2
chr3	160939098	160969795	NM_015938	0.00177	+	NMD3
chr1	85623355	85666728	NM_032184	0.001784	-	SYDE2
chr2	105471968	105473471	NM_006236	0.001784	+	POU3F3
chr16	2205798	2228130	NM_032271	0.001785	+	TRAF7
chr6	158733691	158932856	NM_020245	0.001828	+	TULP4
chr12	57866037	57871728	NM_001080156	0.001833	-	ARHGAP9
chr17	46029333	46035243	NM_024320	0.001845	-	PRR15L
chr6	32135982	32145888	NM_032741	0.001854	-	AGPAT1
chr19	13064969	13068068	NM_052850	0.00186	-	GADD45GIP1
chr1	24117645	24122029	NM_007260	0.001863	+	LYPLA2
chr15	38780301	38857007	NM_001128602	0.001868	-	RASGRP1
chr12	7052979	7055166	NM_001301837	0.001869	+	C12orf57
chr12	50569562	50595316	NM_001243775	0.001906	-	LIMA1
chr1	185265521	185286461	NM_006469	0.001914	-	IVNS1ABP
chr14	68086578	68118436	NM_001172	0.00192	+	ARG2
chr17	42385926	42395238	NM_006695	0.001925	+	RUNDC3A
chr11	64888098	64889672	NM_001997	0.001945	-	FAU
chr1	155290639	155300909	NM_001105203	0.001956	+	RUSC1
chr15	44119111	44160617	NM_001167941	0.001982	+	WDR76
chr1	42846467	42889900	NM_173642	0.001991	+	RIMKLA
chr11	65339819	65341669	NM_001098784	0.001998	+	FAM89B
chr8	20103675	20112803	NM_021020	0.002008	-	LZTS1
chr10	71812356	71872040	NM_018649	0.002017	+	H2AFY2
chr11	33106129	33183037	NM_001326	0.002021	-	CSTF3
chr11	57174426	57194560	NM_014096	0.002027	-	SLC43A3
chr1	155232658	155243320	NM_001294338	0.002066	-	CLK2
chr16	691848	698474	NM_138418	0.002072	+	FAM195A
chr17	49230919	49239450	NM_198175	0.002085	+	NME1
chr1	26856248	26901520	NM_002953	0.002089	+	RPS6KA1
chr17	57697049	57774317	NM_001288653	0.002099	+	CLTC
chr15	83776323	83806111	NM_001144903	0.002101	+	TM6SF1
chr19	812487	821952	NM_024888	0.00212	-	LPPR3
chr10	103911932	103923628	NM_001284389	0.00214	+	NOLC1
chr7	56119377	56131682	NM_001762	0.002147	+	CCT6A
chr2	196521851	196602426	NM_020342	0.002161	+	SLC39A10
chr1	153777202	153895451	NM_020699	0.002173	-	GATAD2B
chr4	140637545	141075233	NM_018717	0.002192	-	MAML3
chr3	52027643	52029958	NM_000992	0.002199	-	RPL29
chr17	42269172	42275529	NM_020218	0.002214	-	ATXN7L3
chr19	14544165	14582679	NM_002741	0.002217	+	PKN1
chr22	41777932	41795332	NM_003216	0.002218	+	TEF
chr19	18062110	18109930	NM_002248	0.002225	+	KCNN1
chr12	105413561	105478341	NR_027752	0.002232	-	ALDH1L2
chr12	93964756	93970521	NM_001270468	0.002233	+	SOCS2
chr3	195776154	195808961	NM_003234	0.00226	-	TFRC
chr6	111981534	112194655	NM_002037	0.002265	-	FYN
chr16	30406739	30411429	NM_152652	0.002272	+	ZNF48
chr8	77593514	77779521	NM_024721	0.002272	+	ZFHX4
chr19	34856031	34893318	NM_001289790	0.002281	+	GPI
chr19	6413118	6424822	NM_003685	0.002287	-	KHSRP
chr6	1610680	1614129	NM_001453	0.002292	+	FOXC1
chr17	80416059	80446143	NM_001038618	0.002307	+	NARF
chr17	40703983	40707232	NM_000413	0.002321	+	HSD17B1
chr5	73923230	73937249	NM_001256574	0.002322	-	ENC1
chr9	95709600	95798518	NM_001083536	0.00234	+	FGD3
chr17	77768175	77770915	NM_020649	0.002346	-	CBX8
chr5	154092461	154197167	NM_015315	0.002351	+	LARP1
chr10	105156411	105206019	NM_014976	0.002353	+	PDCD11
chr5	75379238	75649764	NM_001297716	0.002365	+	SV2C
chr10	43572516	43625797	NM_020975	0.002376	+	RET
chr1	220141941	220220000	NM_004446	0.002385	-	EPRS
chr17	39968961	39979469	NM_021939	0.00239	+	FKBP10
chr17	906757	1083268	NM_021962	0.002397	-	ABR
chr16	74330672	74340186	NM_002811	0.002405	+	PSMD7
chr2	105481954	105489053	NR_110373	0.002407	-	LINC01159
chr16	4524703	4560348	NM_001127206	0.002413	+	HMOX2
chr10	103892750	103910090	NM_001288727	0.002424	+	PPRC1
chr4	57302268	57327534	NM_001079525	0.002436	+	PAICS
chr1	150190716	150208504	NM_001136478	0.002447	-	ANP32E
chr4	76567952	76598343	NM_012297	0.002456	-	G3BP2
chrY	21152525	21154800	NM_013230	0.002457	-	CD24
chr5	892968	918164	NM_004237	0.002484	+	TRIP13
chr22	35777059	35790207	NM_002133	0.002495	+	HMOX1
chr15	91478214	91497323	NM_018671	0.002509	+	UNC45A
chr11	63678692	63684316	NM_173587	0.002518	-	RCOR2
chr20	20348764	20351592	NM_002196	0.002527	+	INSM1
chr16	68771194	68869444	NM_004360	0.002596	+	CDH1
chr1	32665986	32670991	NM_024296	0.002614	+	CCDC28B
chr19	55795533	55823903	NM_032430	0.002624	+	BRSK1
chr3	179512746	179754841	NM_001256753	0.002633	-	PEX5L
chr6	36164549	36200567	NM_015695	0.002644	+	BRPF3
chr16	29831714	29859360	NM_017458	0.002652	+	MVP
chr15	44084574	44088287	NM_001199878	0.002655	+	SERF2
chr9	123617928	123631189	NM_001286842	0.002672	-	PHF19
chr19	52074530	52092991	NM_007147	0.00269	+	ZNF175
chr15	35044641	35046782	NM_020660	0.002703	-	GJD2
chr14	58711522	58738727	NM_002788	0.002731	+	PSMA3
chr1	155178489	155183630	NM_002455	0.002742	+	MTX1
chr16	684426	686366	NM_032366	0.002756	-	C16orf13
chr11	18415935	18429765	NM_001165415	0.002756	+	LDHA
chr19	2037469	2051243	NM_017572	0.002758	-	MKNK2
chr16	2012061	2014827	NM_002952	0.002758	-	RPS2
chr16	67226067	67232821	NM_001950	0.002766	+	E2F4
chr1	244816349	244872336	NM_016076	0.002767	+	DESI2
chr12	56498102	56507694	NM_006191	0.002783	+	PA2G4
chr16	4475805	4506775	NM_001135110	0.002834	+	DNAJA3
chr2	165536694	165697928	NM_014900	0.002835	-	COBLL1
chr15	91474147	91475799	NM_198527	0.002841	-	HDDC3
chr19	1286152	1301429	NM_001405	0.002842	+	EFNA2
chr14	65171192	65211060	NM_015549	0.002843	+	PLEKHG3
chr6	33384318	33386065	NM_015921	0.002845	-	CUTA
chr11	64011950	64014413	NM_138689	0.002849	-	PPP1R14B
chr18	55267893	55289177	NM_004539	0.002851	-	NARS
chr19	34112872	34264414	NM_001127896	0.002852	+	CHST8
chr3	142315228	142432505	NM_001145319	0.002863	+	PLS1
chr4	122249796	122302181	NM_198179	0.002864	-	QRFPR
chr20	3764497	3767337	NM_001810	0.002868	-	CENPB
chr15	41186627	41196173	NM_020857	0.002872	+	VPS18
chr19	49128208	49133663	NM_001204160	0.002884	+	SPHK2
chr16	46918307	46965201	NM_133443	0.002922	+	GPT2
chr7	72848108	72850450	NM_003508	0.002932	+	FZD9
chr17	79825594	79828850	NM_001301241	0.002938	-	ARHGDIA
chr5	68710938	68737890	NM_001244734	0.002946	+	MARVELD2
chr16	30418734	30429916	NM_001142305	0.002951	+	ZNF771
chr17	48458593	48474914	NM_018509	0.002962	-	LRRC59
chr11	134118172	134123260	NM_199298	0.002976	-	THYN1
chr22	50691330	50700188	NM_001303252	0.00298	-	MAPK12
chr2	25455829	25564784	NM_022552	0.002981	-	DNMT3A
chr10	71962585	71993190	NM_021129	0.003011	-	PPA1
chr3	38495789	38534633	NM_001106	0.00302	+	ACVR2B
chr12	57881735	57910438	NM_004990	0.003031	+	MARS
chr17	74553845	74561430	NR_038110	0.003048	+	SNHG16
chr5	135468533	135518422	NM_005903	0.003055	+	SMAD5
chr12	2904107	2914587	NM_002014	0.003057	+	FKBP4
chr19	2754711	2783354	NM_003021	0.003101	-	SGTA
chr15	43663256	43699293	NM_001286414	0.003107	+	TUBGCP4
chr19	49251267	49258647	NM_000148	0.003116	-	FUT1
chr6	111303219	111349466	NM_032194	0.00317	+	RPF2
chr1	93913687	94020218	NM_001164473	0.003174	+	FNBP1L
chr6	109765265	109777190	NM_001159291	0.003193	-	MICAL1
chr3	183873283	183891314	NM_004423	0.003201	+	DVL3
chr17	1367479	1389051	NM_001080950	0.003225	-	MYO1C
chr8	95653363	95719694	NM_017697	0.003225	+	ESRP1
chr16	67465035	67471454	NM_000196	0.003226	+	HSD11B2
chr17	61905043	61909387	NM_001199163	0.00323	+	PSMC5
chr3	183353410	183402304	NM_017644	0.003241	+	KLHL24
chr17	37760020	37764175	NM_006160	0.003261	-	NEUROD2
chr19	2071034	2096269	NM_130807	0.003269	-	MOB3A
chr1	235272657	235292256	NM_014765	0.003269	-	TOMM20
chr1	43829067	43833409	NM_001256399	0.003285	-	ELOVL1
chr1	31882411	31907527	NM_001199038	0.003287	+	SERINC2
chr17	55334373	55710544	NM_170721	0.003288	+	MSI2
chr10	120900424	120925204	NM_213649	0.0033	-	SFXN4
chr17	46018888	46026674	NM_018129	0.003331	+	PNPO
chr19	21987750	22019010	NM_003423	0.003339	-	ZNF43
chr2	58273846	58387055	NM_001130481	0.003362	+	VRK2
chr11	20385402	20405329	NM_001098522	0.003369	+	HTATIP2
chr2	149632791	149883273	NM_004522	0.00337	+	KIF5C
chr8	22423178	22433008	NM_001018003	0.003375	+	SORBS3
chr8	26435339	26515693	NM_001386	0.003382	+	DPYSL2
chr16	14726667	14763093	NM_016561	0.003397	+	BFAR
chr22	40573928	40731812	NM_001162501	0.003406	+	TNRC6B
chr19	7562444	7573336	NM_198534	0.003407	+	C19orf45
chr15	65619464	65670378	NM_004884	0.003409	-	IGDCC3
chr16	4674824	4740975	NM_001142291	0.003426	+	MGRN1
chr14	91737666	91884188	NM_001080414	0.003428	-	CCDC88C
chr19	12810007	12833462	NM_001136196	0.003434	-	TNPO2
chr7	30634180	30673648	NM_002047	0.003437	+	GARS
chr1	150122091	150132260	NM_016274	0.003438	+	PLEKHO1
chr19	49999621	50002969	NM_001015	0.003439	+	RPS11
chr1	11751780	11780336	NM_198545	0.00345	+	DRAXIN
chr1	229761980	229795946	NM_014777	0.003454	+	URB2
chr9	138700332	138799005	NM_015447	0.003456	-	CAMSAP1
chr5	95066849	95132071	NM_014899	0.003468	+	RHOBTB3
chr15	50474392	50528589	NM_003645	0.003478	+	SLC27A2
chr16	447191	450754	NM_001286435	0.003488	+	NME4
chr12	58019677	58026464	NM_001276468	0.0035	-	B4GALNT1
chr17	7788122	7816075	NM_001005271	0.003502	+	CHD3
chr20	642239	656823	NM_033129	0.003503	-	SCRT2
chr11	47638857	47664206	NM_014342	0.003507	-	MTCH2
chr16	70286296	70323412	NM_001605	0.00351	-	AARS
chr17	45922279	45928516	NM_001258248	0.003537	-	SP6
chr17	72983726	73001892	NM_014603	0.00354	+	CDR2L
chr4	39500375	39529218	NM_003359	0.003565	-	UGDH
chr18	11851388	11854448	NM_020412	0.00363	+	CHMP1B
chr19	3366564	3469215	NM_001245002	0.00363	+	NFIC
chr1	45792544	45794346	NM_032756	0.003663	+	HPDL
chr17	73937588	73975515	NM_004035	0.003665	-	ACOX1
chr10	103867324	103880210	NM_001113407	0.003675	-	LDB1
chr11	12132122	12285337	NM_001282663	0.003676	+	MICAL2
chr1	155829259	155854990	NM_152280	0.003689	+	SYT11
chr19	56153462	56154836	NM_001163423	0.003704	+	ZNF580
chr15	64791618	64978266	NM_015042	0.003705	+	ZNF609
chr15	37183221	37393500	NM_002399	0.003709	-	MEIS2
chr19	56154985	56156989	NM_016535	0.003718	+	ZNF581
chr9	38392660	38398662	NM_000692	0.003719	+	ALDH1B1
chr3	49061761	49066875	NM_000884	0.00375	-	IMPDH2
chr15	70340129	70390256	NM_001105192	0.003765	-	TLE3
chr1	205012339	205047171	NM_005076	0.003782	+	CNTN2
chr22	25960860	26125258	NM_005160	0.003783	+	ADRBK2
chr15	93443550	93492463	NM_001042572	0.003791	+	CHD2
chr17	48211098	48227878	NM_032595	0.003797	-	PPP1R9B
chr10	49514681	49647402	NM_001278547	0.003802	+	MAPK8
chr5	146965003	147162411	NM_014790	0.003824	-	JAKMIP2
chr16	2525146	2555734	NM_001199107	0.003841	+	TBC1D24
chr4	108968700	109090112	NM_001130714	0.003855	-	LEF1
chr14	59951160	59972124	NM_001098625	0.003867	+	JKAMP
chr1	29213602	29446558	NM_004437	0.00387	+	EPB41
chr11	62369690	62380237	NM_153265	0.003883	-	EML3
chr9	96213977	96328397	NM_014612	0.003926	+	FAM120A
chr11	60691912	60704631	NM_017870	0.003929	+	TMEM132A
chr15	89921272	89941718	NR_015411	0.003947	+	LINC00925
chr1	161141099	161147758	NM_001199874	0.003948	-	B4GALT3
chr2	219502639	219524263	NM_001105537	0.003952	-	ZNF142
chr17	74708913	74722881	NM_001081461	0.003962	-	JMJD6
chr3	51989329	51991520	NM_080865	0.003993	+	GPR62
chr19	48898131	48948188	NM_000836	0.003997	+	GRIN2D
chr2	177028804	177037826	NM_006898	0.004008	+	HOXD3
chr19	56158953	56164526	NM_013301	0.004022	+	CCDC106
chr20	52183609	52199636	NM_006526	0.004025	-	ZNF217
chr10	99116457	99161127	NM_015179	0.004038	-	RRP12
chr19	19734465	19739039	NM_004720	0.004042	-	LPAR2
chr5	138089084	138270723	NM_001903	0.00405	+	CTNNA1
chr11	94800040	94804387	NR_103726	0.004111	+	SRSF8
chr5	148724976	148734146	NM_152407	0.00412	+	GRPEL2
chr12	58141509	58146230	NM_000075	0.004129	-	CDK4
chr1	90287479	90401989	NM_018103	0.004135	+	LRRC8D
chr1	245013601	245027827	NM_004501	0.004152	-	HNRNPU
chr19	13229101	13251961	NM_052876	0.004165	+	NACC1
chr6	114178513	114184652	NM_002356	0.004213	+	MARCKS
chr1	243287729	243418708	NM_014812	0.004217	-	CEP170
chr6	31847535	31865484	NM_006709	0.004227	-	EHMT2
chr15	63796709	63886839	NR_046341	0.00428	+	USP3
chr18	21594383	21715574	NM_001135993	0.00429	+	TTC39C
chr19	18284589	18288934	NM_006332	0.004332	+	IFI30
chr9	130702860	130712993	NM_203305	0.004349	-	FAM102A
chr11	57067102	57092413	NM_033396	0.004395	-	TNKS1BP1
chr2	169312758	169631644	NM_001256126	0.004398	+	CERS6
chr19	47278139	47290545	NM_001145144	0.004398	-	SLC1A5
chr11	118914895	118927957	NM_006389	0.004399	-	HYOU1
chr17	73008758	73017356	NM_001303265	0.004416	+	ICT1
chr2	27587218	27593324	NM_015636	0.004433	-	EIF2B4
chr1	154193324	154235981	NM_001287815	0.004441	+	UBAP2L
chr13	76194569	76434006	NM_005358	0.004458	+	LMO7
chr4	80822770	80994477	NM_058172	0.004465	-	ANTXR2
chr17	42282400	42297041	NM_014233	0.004484	-	UBTF
chr12	69201951	69239324	NM_001145339	0.004508	+	MDM2
chr20	39657461	39753126	NM_003286	0.004511	+	TOP1
chr15	75941347	75950968	NM_153271	0.004512	+	SNX33
chr3	47627377	47823405	NM_003074	0.004515	-	SMARCC1
chr2	85621870	85641197	NM_001256139	0.004528	-	CAPG
chr9	2621792	2654485	NM_003383	0.004536	+	VLDLR
chr17	80015747	80023697	NM_022156	0.004536	-	DUS1L
chr10	104183001	104192423	NM_024040	0.004544	-	CUEDC2
chr3	120043575	120068186	NM_001099678	0.004548	-	LRRC58
chr19	58570606	58581110	NM_001164529	0.004564	+	ZNF135
chr3	48509196	48541483	NM_001272068	0.004567	-	SHISA5
chr17	55163077	55198705	NM_001242903	0.004568	+	AKAP1
chr16	30007529	30017111	NM_173618	0.00457	+	INO80E
chr1	110602996	110613322	NM_006492	0.004575	-	ALX3
chr2	70142172	70170076	NM_001202514	0.004583	+	MXD1
chr9	33110638	33167356	NM_001497	0.004598	-	B4GALT1
chr20	3171011	3185295	NM_023935	0.004621	-	DDRGK1
chr5	176829138	176836577	NM_000505	0.004639	-	F12
chr1	161169104	161184184	NM_004550	0.004646	+	NDUFS2
chr14	24769059	24778332	NM_174913	0.004674	+	NOP9
chr17	80036213	80056106	NM_004104	0.004678	-	FASN
chr22	32077333	32146120	NM_173566	0.004718	-	PRR14L
chr5	167719064	167899308	NM_001161661	0.004726	+	WWC1
chr22	47080306	47134152	NM_022766	0.004728	-	CERK
chr6	135502452	135540311	NM_001161657	0.004737	+	MYB
chr5	180274610	180288286	NM_152283	0.004737	-	ZFP62
chr16	56966001	56977793	NM_001272103	0.00474	+	HERPUD1
chr19	12949258	12985766	NM_014975	0.004746	+	MAST1
chr11	77926335	78128868	NM_080491	0.004755	-	GAB2
chr16	67571364	67580691	NM_001193524	0.004759	+	FAM65A
chr10	12237960	12292589	NM_006023	0.004762	+	CDC123
chr22	41994031	42017061	NM_015704	0.004769	-	DESI1
chr1	113454469	113498975	NM_003051	0.004814	-	SLC16A1
chr20	61427804	61431945	NM_018270	0.004818	+	MRGBP
chr19	36705503	36729675	NM_001099639	0.004824	+	ZNF146
chr14	24649424	24658124	NM_024658	0.004825	-	IPO4
chr11	64085559	64089295	NM_012094	0.004834	+	PRDX5
chr17	38278789	38293045	NM_001012241	0.004834	+	MSL1
chr22	39925097	39928860	NR_130151	0.004845	-	RPS19BP1
chr9	140172279	140177093	NM_017723	0.004893	+	TOR4A
chr9	139334547	139378211	NM_001276418	0.004905	-	SEC16A
chr11	73386682	73472201	NM_001243718	0.00495	-	RAB6A
chr19	36632321	36641255	NM_001302633	0.004975	+	CAPNS1
chr5	134181657	134195425	NM_001135586	0.004988	+	C5orf24
chr19	55773589	55791225	NM_001297600	0.004992	-	HSPBP1
chr10	88428425	88495824	NM_007078	0.004992	+	LDB3
chr19	37001588	37019248	NM_001166037	0.005008	-	ZNF260
chr17	61822609	61851088	NM_020198	0.00502	-	CCDC47
chr6	36410543	36458920	NM_001286579	0.005031	+	KCTD20
chr7	44795786	44809479	NM_174929	0.005032	+	ZMIZ2
chr5	14581890	14616287	NM_019018	0.005042	+	FAM105A
chr5	171760502	171881527	NM_001017995	0.005047	-	SH3PXD2B
chr7	44646120	44748669	NM_001165036	0.005066	+	OGDH
chr11	133938819	134021652	NM_032801	0.005075	+	JAM3
chr9	131683173	131704320	NM_174933	0.005077	+	PHYHD1
chrX	153576899	153603006	NM_001456	0.005093	-	FLNA
chr5	167913462	167946309	NM_002887	0.005106	+	RARS
chr19	39390569	39399534	NM_002503	0.005139	+	NFKBIB
chr7	72854727	72936615	NM_032408	0.005192	-	BAZ1B
chr5	156904311	157002831	NM_033274	0.005194	-	ADAM19
chr8	80676244	80680098	NM_001040708	0.0052	-	HEY1
chr18	34823007	35146000	NM_001025089	0.005225	-	CELF4
chr6	79644135	79788011	NM_017934	0.005235	-	PHIP
chr22	30792929	30812964	NM_033382	0.005238	+	SEC14L2
chr13	50571142	50592603	NM_005798	0.005242	+	TRIM13
chr15	34633916	34635362	NM_018648	0.005244	-	NOP10
chr7	150065878	150071133	NM_001099696	0.005262	+	REPIN1
chr11	134094498	134117686	NM_052875	0.005264	+	VPS26B
chr1	36621565	36646451	NM_001286366	0.00528	+	MAP7D1
chr4	41937136	41962824	NM_018126	0.005282	+	TMEM33
chr2	70889215	70994847	NM_001185054	0.0053	-	ADD2
chrX	153213007	153236819	NM_005334	0.005304	-	HCFC1
chr12	112842993	112847443	NM_000970	0.005309	-	RPL6
chr7	44873212	44887725	NM_201516	0.005318	-	H2AFV
chr22	17840838	18037856	NM_001290046	0.005321	+	CECR2
chr3	122103022	122128961	NM_014367	0.00533	+	FAM162A
chr19	59086765	59095762	NR_026052	0.005331	+	CENPBD1P1
chr14	50091891	50101948	NM_018139	0.005348	-	DNAAF2
chr17	57297827	57353330	NM_182569	0.005367	+	GDPD1
chr17	6347734	6354385	NM_001195228	0.005398	+	FAM64A
chr3	149682690	149688741	NM_002628	0.0054	-	PFN2
chr1	23345940	23410184	NM_001009999	0.005403	+	KDM1A
chr22	39898234	39910229	NR_130790	0.005404	+	MIEF1
chr2	219646471	219680016	NM_000784	0.005406	+	CYP27A1
chr22	21271713	21308037	NM_005207	0.005418	+	CRKL
chr2	102314537	102511152	NM_145687	0.005432	+	MAP4K4
chr17	43861645	43913194	NM_004382	0.005442	+	CRHR1
chr6	126102306	126253176	NM_001199619	0.005458	+	NCOA7
chr10	135175986	135186908	NM_004092	0.005465	-	ECHS1
chr2	200134222	200322819	NM_001172509	0.005517	-	SATB2
chr14	20923289	20925931	NM_001641	0.005521	+	APEX1
chrX	153665258	153671814	NM_001493	0.005529	+	GDI1
chr11	76494284	76509198	NM_015516	0.005531	+	TSKU
chr6	31745296	31763712	NM_006295	0.005538	-	VARS
chr11	134146274	134189458	NM_001080407	0.005549	+	GLB1L3
chr20	49505454	49547527	NM_001282531	0.00556	-	ADNP
chr19	44930422	44952665	NR_103551	0.005571	-	ZNF229
chr10	104221169	104236802	NM_024789	0.00558	+	TMEM180
chr12	6679247	6715617	NM_001297553	0.005606	-	CHD4
chr8	109213971	109260959	NM_001568	0.005615	-	EIF3E
chr16	30968614	30995983	NM_014712	0.005642	+	SETD1A
chr12	7037479	7051484	NM_001940	0.005667	+	ATN1
chr1	43824625	43828873	NM_001255	0.005675	+	CDC20
chr1	109756514	109780804	NM_006513	0.005695	+	SARS
chr2	178095030	178128617	NM_001145412	0.005724	-	NFE2L2
chr19	51165083	51220195	NM_016148	0.005729	-	SHANK1
chr17	35441926	35766902	NM_198834	0.005738	-	ACACA
chr16	69775756	69788871	NR_074074	0.005745	-	NOB1
chr5	132387661	132440709	NM_002154	0.005752	+	HSPA4
chr6	30644165	30655093	NM_001134870	0.005782	-	PPP1R18
chr10	71078602	71161637	NM_000188	0.005793	+	HK1
chr12	57106210	57119066	NR_045277	0.005809	-	NACA
chr14	89622515	89883454	NM_005197	0.005849	-	FOXN3
chr1	16174358	16266950	NM_015001	0.005851	+	SPEN
chr1	155278704	155290457	NM_001135821	0.005857	+	FDPS
chr5	132211070	132299354	NM_014423	0.005868	-	AFF4
chr17	61509664	61523722	NM_001915	0.005894	-	CYB561
chr1	44462154	44483012	NM_006934	0.005909	-	SLC6A9
chr20	47862438	47894756	NM_021035	0.005915	-	ZNFX1
chr9	100745488	100778224	NM_006401	0.005924	+	ANP32B
chr19	44126521	44143991	NM_145296	0.005935	-	CADM4
chr14	20915206	20923267	NM_017807	0.005963	-	OSGEP
chr14	58894102	59015549	NM_001244189	0.005982	+	KIAA0586
chr3	65344943	66024509	NM_004742	0.005982	-	MAGI1
chr11	20409075	20530879	NM_001145167	0.005983	+	PRMT3
chr15	69070874	69113261	NM_006305	0.005986	-	ANP32A
chr7	99613194	99639312	NM_003439	0.006002	+	ZKSCAN1
chr9	33252469	33264759	NM_001172415	0.006008	-	BAG1
chr11	107661716	107729914	NM_017515	0.006015	-	SLC35F2
chr15	35270541	35280497	NM_014106	0.006016	-	ZNF770
chr10	119243803	119304579	NR_002791	0.006029	-	EMX2OS
chr4	15683351	15692070	NM_001145191	0.006084	+	FAM200B
chr11	72525450	72540680	NM_033388	0.006094	+	ATG16L2
chrX	41193414	41209540	NM_001193417	0.006127	+	DDX3X
chr20	3127164	3140532	NM_021826	0.00614	-	FASTKD5
chr15	83685180	83736106	NM_025238	0.006143	-	BTBD1
chr7	150755298	150773614	NM_001199692	0.006143	+	SLC4A2
chr14	81641795	81687296	NM_015859	0.006156	-	GTF2A1
chr1	40723721	40759856	NM_005857	0.006188	+	ZMPSTE24
chr2	27440257	27466654	NM_004341	0.006206	+	CAD
chr13	20532809	20665984	NM_003453	0.006207	+	ZMYM2
chr2	203745322	203776949	NM_018256	0.006213	-	WDR12
chr1	166808723	166823709	NM_017542	0.006262	+	POGK
chr9	80911990	80945009	NM_058179	0.00627	+	PSAT1
chr4	39824482	39979576	NM_001100399	0.006304	-	PDS5A
chr12	12813994	12849121	NM_006143	0.006311	-	GPR19
chr3	42589458	42642572	NM_001201572	0.006313	-	SEC22C
chr8	101930803	101964357	NM_145690	0.006321	-	YWHAZ
chr6	31698357	31705095	NM_001287593	0.006323	-	CLIC1
chr3	27414211	27525911	NM_001258379	0.006325	-	SLC4A7
chr2	105421882	105467934	NR_037883	0.006326	-	LINC01158
chr3	183967444	183976547	NM_032331	0.006334	+	ECE2
chr2	25962252	26101312	NM_018263	0.006348	-	ASXL2
chr6	43303807	43337181	NM_014345	0.006349	-	ZNF318
chr16	28109297	28223239	NM_015171	0.006359	-	XPO6
chr3	134196545	134204831	NM_001242375	0.006389	-	ANAPC13
chr11	47487488	47574792	NM_006560	0.00639	-	CELF1
chr12	125431369	125473667	NM_032656	0.006398	-	DHX37
chr10	73724119	73773322	NM_004273	0.006406	+	CHST3
chr16	30935895	30960104	NM_001099784	0.006411	+	FBXL19
chr3	142536701	142608045	NM_013363	0.00643	-	PCOLCE2
chr1	225674533	225840845	NM_018212	0.006431	-	ENAH
chr17	44107281	44270272	NM_015443	0.006437	-	KANSL1
chr7	75956107	75988342	NM_012479	0.006447	-	YWHAG
chr1	236712304	236767841	NM_018072	0.006451	-	HEATR1
chr12	112856535	112947717	NM_002834	0.006454	+	PTPN11
chr19	5680775	5688534	NM_198533	0.006454	+	HSD11B1L
chr12	123773655	123834988	NM_018183	0.006458	-	SBNO1
chr10	85954390	85979376	NM_001171971	0.006464	+	CDHR1
chr12	56704212	56710128	NM_014255	0.006499	-	CNPY2
chr17	36886509	36891858	NM_001136498	0.006512	+	CISD3
chr1	205577070	205602000	NM_001973	0.006515	-	ELK4
chr4	99992129	100009939	NM_000671	0.006518	-	ADH5
chr17	52978051	53039328	NM_005486	0.006532	+	TOM1L1
chr10	5807185	5855512	NM_001494	0.006533	-	GDI2
chr6	43139032	43149244	NM_003131	0.006537	+	SRF
chr11	22843597	22851382	NM_148893	0.006546	-	SVIP
chr19	38397860	38699012	NM_015073	0.006557	+	SIPA1L3
chr14	35221936	35344853	NM_182648	0.006558	-	BAZ1A
chr16	89334028	89556969	NM_013275	0.006563	-	ANKRD11
chr6	31629005	31633179	NM_033177	0.006564	-	GPANK1
chr2	54785530	54889445	NM_178313	0.006599	+	SPTBN1
chr3	38179968	38184512	NM_001172567	0.0066	+	MYD88
chr17	77751976	77761449	NM_005189	0.006602	+	CBX2
chr5	134074169	134087850	NM_001745	0.00662	+	CAMLG
chr1	33240839	33283633	NM_003680	0.006621	-	YARS
chr19	33072093	33078358	NM_004708	0.006627	+	PDCD5
chr17	4862520	4871132	NM_004890	0.006653	-	SPAG7
chr15	99191767	99507759	NM_000875	0.006659	+	IGF1R
chr11	8245850	8290182	NM_001270428	0.006697	-	LMO1
chr12	52463757	52471279	NM_021934	0.006727	+	ATG101
chr2	99953833	100016728	NM_015904	0.006733	+	EIF5B
chr1	109852187	109940563	NM_002959	0.006819	-	SORT1
chr11	60658019	60674061	NM_014502	0.006826	-	PRPF19
chr10	120794540	120840334	NM_003750	0.006852	-	EIF3A
chrX	152965946	152990201	NM_001256447	0.006853	-	BCAP31
chr13	111293756	111358480	NM_024537	0.006865	-	CARS2
chr15	47476402	48066420	NM_001198999	0.006867	+	SEMA6D
chr17	30593194	30651680	NM_138328	0.006888	+	RHBDL3
chr12	120565013	120632513	NM_006836	0.006907	-	GCN1L1
chr17	79801033	79818544	NM_000918	0.006917	-	P4HB
chr2	220114432	220118668	NM_006000	0.006917	-	TUBA4A
chr17	26646120	26655711	NM_014573	0.006922	+	TMEM97
chr17	5344231	5372380	NM_020162	0.006928	-	DHX33
chr14	23495059	23504354	NM_002797	0.006948	-	PSMB5
chr7	55538305	55640200	NM_030796	0.006953	-	VOPP1
chr3	183852809	183863099	NM_003907	0.006956	+	EIF2B5
chr5	64961754	65017941	NM_019072	0.006957	-	SGTB
chr7	98972297	98992404	NM_005720	0.006963	+	ARPC1B
chr7	126078651	126892428	NM_001127323	0.006966	-	GRM8
chr19	11071807	11172958	NM_001128849	0.006968	+	SMARCA4
chr16	11961984	12009825	NM_001130006	0.006984	-	GSPT1
chr13	42846288	42897403	NM_016248	0.007023	+	AKAP11
chr14	24612573	24615855	NM_002818	0.007046	-	PSME2
chr1	41249683	41306124	NM_172163	0.007051	+	KCNQ4
chr1	183217371	183387634	NM_015039	0.007052	-	NMNAT2
chr15	83806803	83876770	NM_016073	0.007085	-	HDGFRP3
chr17	47366567	47439476	NM_001145365	0.00709	-	ZNF652
chr5	176873795	176883287	NM_001174101	0.007095	+	PRR7
chr9	131102838	131123749	NM_005094	0.007124	+	SLC27A4
chr22	29190547	29196560	NM_005080	0.007132	-	XBP1
chr4	41258897	41270446	NM_004181	0.007141	+	UCHL1
chr3	9987225	9994078	NM_207351	0.00716	-	PRRT3
chr17	27206356	27224715	NM_004475	0.007162	-	FLOT2
chr5	115420726	115628978	NM_016144	0.007167	+	COMMD10
chr6	44238479	44247182	NM_001137560	0.007174	+	TMEM151B
chr19	34895302	34917072	NM_032346	0.007181	+	PDCD2L
chr1	19665266	19811201	NM_001282162	0.007187	-	CAPZB
chr3	184032951	184053146	NM_182917	0.007207	+	EIF4G1
chr1	32687970	32697205	NM_003757	0.007214	+	EIF3I
chr4	6322304	6565327	NM_001206994	0.007228	-	PPP2R2C
chr17	73257748	73262457	NM_015971	0.007231	+	MRPS7
chr9	130965633	131017527	NM_001288739	0.00725	+	DNM1
chr2	46769866	46811827	NM_012249	0.007269	+	RHOQ
chr12	122516633	122631894	NM_014938	0.007271	+	MLXIP
chr17	4843629	4848517	NM_015528	0.007305	+	RNF167
chr17	26941457	26972177	NM_014680	0.007322	-	KIAA0100
chr3	97660660	97691295	NM_153182	0.007325	-	MINA
chr18	59157774	59222365	NM_031891	0.007336	+	CDH20
chr19	2425621	2427914	NM_012458	0.007342	-	TIMM13
chr18	51677970	51751158	NM_003927	0.007355	-	MBD2
chr3	183960116	183967313	NM_001006941	0.007372	-	ALG3
chr19	16187134	16213813	NM_003290	0.007379	+	TPM4
chr16	67968406	67970780	NM_002801	0.007397	-	PSMB10
chr6	97337186	97345767	NM_014165	0.007405	-	NDUFAF4
chr1	193028551	193055115	NM_001173524	0.007405	+	TROVE2
chr20	62037541	62103993	NM_172108	0.007408	-	KCNQ2
chr11	111895537	111935002	NM_001931	0.007433	+	DLAT
chr8	22437986	22451810	NM_198042	0.007434	+	PDLIM2
chr5	145492588	145562294	NM_020117	0.007446	-	LARS
chr1	85279085	85358896	NM_012152	0.007458	-	LPAR3
chr5	148875456	148929894	NM_001271742	0.007464	-	CSNK1A1
chr3	23986750	24022109	NM_005126	0.007492	+	NR1D2
chr16	68262449	68270136	NM_024939	0.007539	-	ESRP2
chr11	82684174	82782965	NM_001286060	0.00756	-	RAB30
chr2	74759385	74776790	NM_001289165	0.007575	-	LOXL3
chr16	135803	188697	NM_001039476	0.007579	-	NPRL3
chr1	46769284	46782449	NM_001297566	0.007594	+	UQCRH
chr19	55964345	55973049	NM_024710	0.007595	-	ISOC2
chr17	77085426	77512230	NM_001082575	0.007611	-	RBFOX3
chr9	139098181	139137687	NM_181701	0.007615	-	QSOX2
chr17	40004770	40021684	NM_018143	0.007622	-	KLHL11
chr22	19510546	19512860	NM_001130861	0.007627	-	CLDN5
chrX	40944887	41095832	NM_001039590	0.007644	+	USP9X
chr11	112831968	113135919	NM_001242608	0.007656	+	NCAM1
chr14	102547074	102606086	NM_001017963	0.007668	-	HSP90AA1
chr21	38445570	38575408	NM_001001894	0.007668	+	TTC3
chr1	51752929	51763633	NM_001297667	0.00767	-	TTC39A
chr11	57093458	57103351	NM_003146	0.007706	-	SSRP1
chr9	123578331	123605299	NM_005047	0.007706	-	PSMD5
chr5	177576464	177580961	NM_017838	0.007707	-	NHP2
chr10	21823100	22032559	NM_004641	0.007731	+	MLLT10
chr18	46065426	46389586	NM_001142397	0.00774	+	CTIF
chr1	155112366	155112883	NM_018973	0.00774	-	DPM3
chr6	127759550	127840500	NM_001012279	0.007743	-	SOGA3
chr15	22892648	23003603	NM_014608	0.007748	+	CYFIP1
chr6	17393735	17558023	NM_006366	0.007756	+	CAP2
chr17	4848944	4852381	NM_005022	0.007769	-	PFN1
chr19	49990810	49995564	NM_012423	0.007772	+	RPL13A
chr22	50609159	50618724	NM_052839	0.007795	+	PANX2
chr9	133320093	133376661	NM_054012	0.007833	+	ASS1
chr5	176047209	176057557	NM_003085	0.007835	-	SNCB
chr3	52719935	52728510	NM_014366	0.00785	+	GNL3
chr1	95286099	95360803	NM_152369	0.007854	+	SLC44A3
chr16	4658883	4664927	NM_145253	0.007872	-	UBALD1
chrX	102930425	102941746	NM_001142430	0.007883	-	MORF4L2
chr16	31085742	31094833	NM_014699	0.007904	+	ZNF646
chr22	21982377	21984340	NM_001017964	0.007939	-	YDJC
chr1	53692563	53704282	NM_002370	0.007949	-	MAGOH
chr8	101715143	101734315	NM_002568	0.00795	-	PABPC1
chr7	35242041	35293711	NM_001077653	0.007958	-	TBX20
chr5	43444353	43483992	NM_022483	0.008011	-	C5orf28
chr22	50702141	50708822	NM_002751	0.008039	-	MAPK11
chr3	47892179	48130769	NM_001134364	0.008054	-	MAP4
chr22	30116343	30127820	NM_182527	0.008056	+	CABP7
chr2	55199326	55276326	NM_207521	0.008057	-	RTN4
chr20	34043222	34099803	NM_007186	0.008069	+	CEP250
chr19	58433251	58446740	NM_133460	0.008074	-	ZNF418
chr9	94972489	95056038	NM_013417	0.00808	-	IARS
chr6	30539169	30559309	NM_001025091	0.008084	+	ABCF1
chr11	64072999	64084212	NM_001282451	0.0081	+	ESRRA
chr17	56566892	56595251	NM_004687	0.008103	-	MTMR4
chr1	205271190	205290919	NM_030952	0.008103	-	NUAK2
chr3	48445260	48471460	NM_001130082	0.008104	-	PLXNB1
chr2	219433302	219461158	NM_005444	0.008137	+	RQCD1
chr3	49027340	49044581	NM_177939	0.008144	+	P4HTM
chr14	77564577	77583630	NM_033426	0.008186	+	CIPC
chr7	98992297	99006305	NM_014891	0.008196	-	PDAP1
chr7	138516126	138666064	NM_020910	0.008208	-	KIAA1549
chr12	56618124	56623638	NM_024068	0.008219	+	NABP2
chr18	56530060	56653709	NM_018181	0.008226	+	ZNF532
chr5	33936490	33939023	NM_016568	0.008241	+	RXFP3
chr6	170591293	170599697	NM_005618	0.008266	-	DLL1
chr3	124303505	124440036	NM_007064	0.008271	+	KALRN
chr5	89770680	89810369	NM_006467	0.008279	+	POLR3G
chr17	47676245	47755525	NM_003563	0.008296	-	SPOP
chr5	16662015	16936385	NM_012334	0.008309	-	MYO10
chr16	11641577	11681322	NR_024320	0.008309	-	LITAF
chr2	216974019	217071016	NM_021141	0.008309	+	XRCC5
chr21	44073861	44195618	NM_002606	0.008343	+	PDE9A
chr22	50247496	50283726	NM_014838	0.008348	+	ZBED4
chr12	104343980	104350993	NM_001135570	0.00837	-	C12orf73
chr9	132934856	132999583	NM_014286	0.008384	+	NCS1
chr15	63569748	63601325	NM_001145646	0.008386	+	APH1B
chr22	42470254	42475442	NM_001002034	0.008388	+	FAM109B
chr12	70077020	70093196	NM_001282616	0.008393	-	BEST3
chr1	220230823	220263195	NM_006085	0.008398	-	BPNT1
chr1	179809101	179846941	NM_001199260	0.008412	-	TOR1AIP2
chr2	198364720	198368187	NM_002157	0.008429	+	HSPE1
chr9	140513443	140730578	NM_024757	0.00844	+	EHMT1
chr12	118470496	118499016	NM_018639	0.008474	-	WSB2
chr8	37620100	37637286	NM_007198	0.008475	+	PROSC
chr19	50815198	50836772	NR_110912	0.00848	-	KCNC3
chr1	28585962	28609002	NM_031459	0.00848	+	SESN2
chr22	51039113	51049979	NM_012324	0.008489	+	MAPK8IP2
chr4	140222675	140311935	NM_057175	0.008492	+	NAA15
chr7	31829206	32110474	NM_001191056	0.008493	-	PDE1C
chr4	109745037	110223523	NM_001256074	0.008512	-	COL25A1
chr14	94517267	94547558	NM_020414	0.008551	-	DDX24
chr16	28303839	28335170	NM_001024401	0.008572	+	SBK1
chr22	43547940	43559248	NM_001256530	0.008577	+	TSPO
chr4	1813205	1857974	NM_012318	0.008579	-	LETM1
chr6	160199529	160210735	NM_030752	0.008591	-	TCP1
chr11	64948685	64979477	NM_001198868	0.008618	+	CAPN1
chr11	46406341	46408158	NM_000741	0.008642	-	CHRM4
chr11	102921412	102962944	NM_032299	0.008653	-	DCUN1D5
chrX	54556643	54593720	NM_019067	0.008654	+	GNL3L
chr3	40498829	40503863	NM_001034996	0.008668	+	RPL14
chr17	45195062	45266678	NM_001293091	0.00867	-	CDC27
chr20	45837858	45985633	NM_001281779	0.008671	-	ZMYND8
chr17	41150445	41154971	NM_000988	0.008679	+	RPL27
chr1	154947117	154951725	NM_001826	0.008694	+	CKS1B
chr11	118618472	118661972	NM_004397	0.008702	-	DDX6
chr19	19496641	19619741	NM_017660	0.008736	+	GATAD2A
chr14	93389444	93401638	NM_001275	0.008742	+	CHGA
chr6	33286334	33290793	NM_001254717	0.00875	-	DAXX
chr4	83739813	83812335	NM_001191049	0.008751	-	SEC31A
chr2	29117508	29171086	NM_015131	0.008756	+	WDR43
chr1	36348809	36389899	NM_012199	0.008777	+	AGO1
chr6	122931376	123047518	NM_032471	0.008814	+	PKIB
chr14	77648101	77725838	NM_020431	0.008815	+	TMEM63C
chr6	3153901	3157783	NM_001069	0.008826	-	TUBB2A
chr11	2482683	2870340	NM_181798	0.008864	+	KCNQ1
chr4	6784458	6885899	NM_014743	0.008877	+	KIAA0232
chr11	62414319	62420774	NM_030628	0.008888	-	INTS5
chr12	110719031	110788897	NM_001681	0.008891	+	ATP2A2
chr1	156433512	156470634	NM_005920	0.008894	-	MEF2D
chr7	27220775	27224835	NM_005523	0.008923	-	HOXA11
chr6	33282181	33285719	NM_001145338	0.008935	-	ZBTB22
chr11	67758570	67771595	NM_030930	0.008953	-	UNC93B1
chr21	30428642	30446118	NM_006585	0.008959	-	CCT8
chr9	3218296	3526001	NM_001282116	0.008974	-	RFX3
chr22	18216905	18256808	NM_001244572	0.008988	-	BID
chr19	1985446	2015702	NM_017797	0.008989	-	BTBD2
chr16	31072163	31085641	NM_024706	0.008992	-	ZNF668
chr16	83986826	83999937	NM_182981	0.008997	+	OSGIN1
chr5	176730762	176733960	NM_013237	0.009003	+	PRELID1
chr1	180123967	180167169	NM_002826	0.009006	+	QSOX1
chr6	30594614	30612448	NM_001254952	0.009011	+	ATAT1
chr11	62554873	62557872	NM_199337	0.009011	+	TMEM179B
chr17	33914281	34053436	NM_001282	0.009066	+	AP2B1
chrX	118722299	118739846	NM_001173487	0.009067	-	NKRF
chr4	103998781	104021024	NM_020139	0.009083	-	BDH2
chr12	56665482	56694175	NM_004077	0.009091	-	CS
chr5	179234002	179265077	NM_001142299	0.009148	+	SQSTM1
chr11	107992257	108018891	NM_000019	0.009175	+	ACAT1
chr20	61436176	61445352	NM_007346	0.009178	+	OGFR
chr3	71003864	71632904	NM_001244808	0.009202	-	FOXP1
chr16	30662240	30667734	NM_024031	0.009244	+	PRR14
chr20	37434347	37551667	NM_001172735	0.009247	+	PPP1R16B
chr19	42724491	42732353	NM_133444	0.009248	+	ZNF526
chr22	39708886	39715670	NM_000967	0.009272	-	RPL3
chr12	56119226	56122922	NM_001780	0.009284	-	CD63
chr1	46092975	46152302	NM_021639	0.009287	-	GPBP1L1
chr6	114257319	114291888	NR_073443	0.009288	-	HDAC2
chr12	124457761	124499986	NM_001204298	0.00929	+	ZNF664
chr2	220084101	220094410	NR_104255	0.009307	-	ATG9A
chr6	44221837	44225089	NM_001286510	0.009317	-	SLC35B2
chr19	1609288	1652328	NM_003200	0.00932	-	TCF3
chr1	151227196	151239954	NM_002810	0.009347	+	PSMD4
chr8	37654400	37701504	NM_032777	0.009354	+	GPR124
chr20	361272	378203	NM_021158	0.009366	+	TRIB3
chr20	33302577	33413433	NM_014071	0.009401	-	NCOA6
chr16	57462086	57481369	NM_020313	0.009417	-	CIAPIN1
chr6	43490067	43543812	NM_020750	0.009431	-	XPO5
chr3	196466727	196559518	NM_002577	0.009447	+	PAK2
chr15	43650369	43662258	NM_152455	0.009452	-	ZSCAN29
chr10	12209572	12238143	NM_014142	0.009457	-	NUDT5
chr2	122484520	122494503	NM_032390	0.00946	-	NIFK
chr3	49059073	49060926	NM_199069	0.009461	+	NDUFAF3
chr20	3734145	3749035	NR_047675	0.009469	-	C20orf27
chr2	113239742	113290222	NM_153712	0.009499	+	TTL
chr15	50641134	50647076	NR_026891	0.009508	-	FLJ10038
chr5	176074387	176086059	NM_130465	0.009514	+	TSPAN17
chr12	53400041	53435993	NM_001300821	0.009517	+	EIF4B
chr21	45285115	45407475	NM_020132	0.009532	+	AGPAT3
chr5	77656326	77776562	NM_004866	0.009545	+	SCAMP1
chr15	42502649	42565782	NM_001286487	0.009549	-	TMEM87A
chr17	41132581	41145707	NM_173079	0.009569	+	RUNDC1
chr22	41829491	41843027	NM_016272	0.009578	-	TOB2
chr20	18467187	18477887	NM_006606	0.009594	-	RBBP9
chr5	179921398	180005405	NM_001303241	0.009621	+	CNOT6
chr7	152456833	152552464	NM_020445	0.009625	+	ACTR3B
chr1	8921058	8939151	NM_001428	0.009643	-	ENO1
chr20	56223447	56286592	NM_199171	0.009653	-	PMEPA1
chr1	36805219	36851528	NM_032017	0.009664	-	STK40
chr5	139944149	139948689	NM_080670	0.009672	+	SLC35A4
chr14	55493843	55516206	NM_080867	0.00969	+	SOCS4
chr6	108188959	108279482	NM_007214	0.009702	-	SEC63
chr11	61025757	61062788	NM_152718	0.009707	-	VWCE
chr6	90074334	90121995	NM_021244	0.009712	-	RRAGD
chr14	77731833	77737655	NM_021257	0.009729	-	NGB
chr9	34521039	34523037	NM_198573	0.009731	-	ENHO
chr6	31783290	31785719	NM_005345	0.009737	+	HSPA1A
chr1	204391757	204459474	NM_002646	0.009737	-	PIK3C2B
chr16	330605	333003	NM_001176	0.009781	+	ARHGDIG
chr22	39081547	39096459	NM_014876	0.009792	-	JOSD1
chr5	43603228	43705668	NM_182977	0.009796	+	NNT
chr19	46367517	46377055	NM_004497	0.009799	+	FOXA3
chr6	74303101	74363737	NM_012434	0.009826	-	SLC17A5
chr11	10818592	10830582	NM_001418	0.009859	-	EIF4G2
chr2	198351307	198364640	NM_002156	0.009863	-	HSPD1
chr11	47799669	47870057	NM_015231	0.009867	-	NUP160
chr20	13694968	13765579	NM_001276380	0.009868	-	ESF1
chr19	18451396	18480763	NM_001300927	0.009868	+	PGPEP1
chr2	70314584	70316334	NM_006196	0.009901	+	PCBP1
chr19	18208602	18262499	NM_015016	0.009918	+	MAST3
chr7	27168125	27170399	NM_002141	0.009923	-	HOXA4
chr12	112464492	112546635	NM_024953	0.009926	-	NAA25
chr2	70523107	70529220	NM_032822	0.009928	-	FAM136A
chr5	33440881	33468196	NR_047676	0.009931	+	TARS
chr9	114325246	114361711	NM_012212	0.009936	-	PTGR1
chr5	176022802	176037131	NM_052899	0.00996	-	GPRIN1
chr14	24836116	24848811	NM_001136022	0.009967	+	NFATC4
chr3	49946301	49967445	NM_032355	0.009972	-	MON1A
chr10	27399039	27443349	NM_139312	0.009978	-	YME1L1
chr20	48740273	48770335	NM_001162505	0.00998	-	TMEM189
chr19	50321535	50340237	NM_030973	0.009983	+	MED25
chr11	17108123	17191354	NM_002645	0.01	-	PIK3C2A
chr20	61273796	61303647	NM_016354	0.01001	+	SLCO4A1
chr7	32997015	33046543	NM_001284341	0.01001	+	FKBP9
chr2	27548715	27579901	NM_001035521	0.01004	-	GTF3C2
chr11	394182	404908	NM_007183	0.01005	+	PKP3
chr16	14529556	14724128	NM_002582	0.01005	-	PARN
chr15	44064797	44069502	NM_025165	0.01006	-	ELL3
chr14	24583985	24594451	NM_025230	0.01007	+	DCAF11
chr12	93861265	93897548	NR_038161	0.01007	+	MRPL42
chr7	102073976	102097268	NM_032831	0.01008	+	ORAI2
chr11	85339616	85347583	NM_001256547	0.0101	+	TMEM126B
chr1	154916558	154928567	NM_020524	0.0101	-	PBXIP1
chr12	6955888	6961230	NM_001297603	0.01012	-	CDCA3
chr15	49462212	49622002	NM_002044	0.01013	+	GALK2
chr4	7760439	7941653	NM_001134647	0.01017	-	AFAP1
chr3	42132745	42267382	NM_001042646	0.01018	+	TRAK1
chr1	151104162	151119140	NM_030913	0.01023	-	SEMA6C
chr19	5691844	5720176	NR_076392	0.01023	-	LONP1
chr16	19566736	19712485	NM_020314	0.01028	+	C16orf62
chr10	72238563	72328206	NM_014431	0.01029	+	PALD1
chr9	115142188	115234685	NR_036651	0.01029	+	HSDL2
chr3	49044636	49053386	NM_018031	0.01029	+	WDR6
chr4	103946647	103997930	NM_178833	0.01032	-	SLC9B2
chr2	3383445	3483342	NM_016030	0.01032	+	TRAPPC12
chr10	94211440	94333852	NM_004969	0.01034	-	IDE
chr15	77223961	77242601	NM_002902	0.01034	+	RCN2
chr5	40831429	40835387	NM_000997	0.01034	-	RPL37
chr4	73940501	74124502	NM_032217	0.01035	-	ANKRD17
chr12	54674487	54679030	NM_002136	0.01035	+	HNRNPA1
chr9	131580778	131584955	NM_004435	0.01036	+	ENDOG
chr12	120532898	120554643	NM_006861	0.01036	-	RAB35
chr6	34482648	34503000	NM_001199583	0.01038	+	PACSIN1
chr12	6930962	6936583	NM_014449	0.01039	+	GPR162
chr8	141541263	141645646	NM_001164623	0.01041	-	AGO2
chr1	94352589	94375012	NM_002061	0.01042	-	GCLM
chr16	30076993	30081741	NM_184041	0.01044	+	ALDOA
chr18	721591	812327	NM_005433	0.01044	-	YES1
chr16	8985950	9057341	NM_003470	0.01045	-	USP7
chr12	120907659	120936298	NM_001037494	0.01045	+	DYNLL1
chr3	97540883	97663830	NM_153605	0.01046	+	CRYBG3
chr13	31032878	31040081	NM_002128	0.01046	-	HMGB1
chr17	37560537	37607527	NM_004774	0.01048	-	MED1
chr2	170655537	170668571	NM_001294145	0.01048	+	SSB
chrX	21392535	21672813	NM_001168647	0.01049	+	CNKSR2
chr5	131892615	131980313	NM_005732	0.01053	+	RAD50
chr12	50794591	50873788	NM_001170803	0.01053	+	LARP4
chr2	1792884	2335085	NM_001303052	0.01055	-	MYT1L
chr19	17342693	17356151	NM_005234	0.01058	-	NR2F6
chr21	44313377	44329773	NM_021075	0.01058	+	NDUFV3
chr16	30773609	30787628	NM_001286572	0.0106	+	RNF40
chr22	29904155	29949736	NM_003678	0.0106	-	THOC5
chr9	116111811	116133513	NM_017688	0.0106	+	BSPRY
chr7	23286315	23314729	NM_002510	0.01061	+	GPNMB
chr1	36602169	36621654	NM_001270895	0.01061	-	TRAPPC3
chr22	37447775	37459430	NM_024681	0.01062	+	KCTD17
chr5	126853300	126890780	NM_130809	0.01062	+	PRRC1
chr19	18307610	18314874	NM_002866	0.01065	-	RAB3A
chr1	154897207	154909484	NM_006556	0.0107	-	PMVK
chr7	6448746	6487643	NM_139179	0.01073	-	DAGLB
chr5	14143828	14509458	NM_007118	0.01074	+	TRIO
chr12	54447660	54449814	NM_153633	0.01075	+	HOXC4
chr15	75287875	75313836	NR_033660	0.01076	+	SCAMP5
chr1	100315639	100389579	NM_000642	0.01077	+	AGL
chr4	57259528	57301802	NM_002703	0.01078	-	PPAT
chr19	40325092	40337054	NM_001436	0.01079	-	FBL
chr11	1575280	1593150	NM_004420	0.01085	-	DUSP8
chr16	15153878	15188192	NM_001301064	0.01086	-	RRN3
chr19	55741146	55770038	NM_014931	0.01087	-	PPP6R1
chr12	133287392	133299323	NM_001170543	0.01087	+	PGAM5
chr10	112631552	112659764	NM_014456	0.01088	+	PDCD4
chrX	49044264	49056661	NM_003179	0.0109	-	SYP
chr15	75212616	75230495	NM_004255	0.01091	-	COX5A
chr19	10596795	10613481	NM_012289	0.01091	-	KEAP1
chrX	153991016	154005964	NM_001142463	0.01096	+	DKC1
chr9	35658286	35661500	NM_001195201	0.01097	+	CCDC107
chr20	43570770	43589114	NM_006809	0.01097	-	TOMM34
chr2	220036618	220041702	NM_015680	0.01099	-	CNPPD1
chr7	1581870	1596066	NM_001097620	0.01099	-	TMEM184A
chr17	34891402	34895150	NM_178517	0.011	+	PIGW
chr1	160336860	160342638	NM_005598	0.01101	+	NHLH1
chr14	105886185	105937057	NM_001203258	0.01102	+	MTA1
chr19	58380746	58400442	NM_001144989	0.01103	-	ZNF814
chr5	10250281	10266501	NM_012073	0.01103	+	CCT5
chr21	43406939	43430496	NM_001098403	0.01105	-	ZBTB21
chr22	39257431	39268339	NM_014292	0.01106	-	CBX6
chr19	52800421	52829180	NM_001297625	0.01106	+	ZNF480
chr2	74213530	74335302	NM_001287491	0.01106	+	TET3
chr5	98104998	98132198	NM_001012761	0.01108	+	RGMB
chr12	50898767	51142450	NM_173602	0.0111	+	DIP2B
chr10	121652084	121704170	NR_037771	0.01111	+	SEC23IP
chr11	6701615	6704632	NM_022061	0.01111	-	MRPL17
chr5	137841781	137878989	NM_004730	0.01113	-	ETF1
chr3	51967441	51975957	NM_004704	0.01114	-	RRP9
chr4	40812043	41216635	NM_173075	0.01116	-	APBB2
chr1	156005084	156023616	NM_001304342	0.01116	-	UBQLN4
chr1	154127779	154155725	NM_001278188	0.01119	-	TPM3
chr2	113299612	113334729	NM_001282772	0.01121	+	POLR1B
chr6	30568176	30585084	NR_072994	0.01122	-	PPP1R10
chr1	150266261	150281414	NM_031901	0.01125	+	MRPS21
chr16	69166498	69202937	NM_032830	0.01125	+	CIRH1A
chr16	30194730	30200397	NM_001193333	0.0113	+	CORO1A
chr17	79213110	79215098	NM_001086521	0.0113	+	C17orf89
chr12	64660762	64784345	NM_001170633	0.01131	-	C12orf56
chr11	62480096	62494857	NM_001079559	0.01131	-	HNRNPUL2
chr17	40351194	40428424	NM_012448	0.01136	-	STAT5B
chr12	6950017	6956559	NM_002075	0.01137	+	GNB3
chr11	105948291	105969419	NM_015423	0.01137	+	AASDHPPT
chr14	93799564	94173689	NM_020818	0.01139	+	UNC79
chr11	62557786	62559486	NM_001080501	0.01141	-	TMEM223
chr6	151725896	151773316	NM_017909	0.01141	-	RMND1
chr2	27435218	27440046	NM_001170795	0.01142	+	ATRAID
chr9	130882971	130890467	NM_001256335	0.01143	-	PTGES2
chr6	5998232	6007633	NM_016588	0.01143	-	NRN1
chr10	96305523	96361856	NM_018063	0.01145	+	HELLS
chr12	49578577	49583107	NM_001270399	0.01148	-	TUBA1A
chr14	50999799	51099784	NM_001127713	0.01148	+	ATL1
chr12	53874275	53893444	NM_006301	0.01148	-	MAP3K12
chr1	156278751	156308206	NR_036565	0.01149	-	CCT3
chr7	5566778	5570232	NM_001101	0.01149	-	ACTB
chr8	22298482	22398657	NM_001243974	0.01152	+	PPP3CC
chr3	178735010	178789656	NM_022470	0.01155	-	ZMAT3
chr14	50085405	50087403	NM_001001	0.01158	-	RPL36AL
chr4	151185810	151936649	NM_006726	0.0116	-	LRBA
chr20	30697308	30755061	NM_014742	0.01161	+	TM9SF4
chr1	25757348	25826698	NM_018202	0.01164	+	TMEM57
chr18	3252210	3256235	NM_001303049	0.0117	+	MYL12A
chr17	46125685	46138907	NM_003204	0.01172	+	NFE2L1
chr2	65454828	65498390	NM_001005386	0.01175	+	ACTR2
chr11	134201767	134246218	NM_138342	0.01178	+	GLB1L2
chr19	56102736	56110893	NM_032836	0.01179	-	FIZ1
chr2	114647510	114719129	NR_102318	0.0118	+	ACTR3
chr14	24678786	24683036	NM_014169	0.01181	-	CHMP4A
chr1	39491966	39500308	NM_004552	0.01187	+	NDUFS5
chr17	4442190	4458681	NM_014520	0.01187	-	MYBBP1A
chr2	54091203	54197977	NM_014614	0.01188	-	PSME4
chr22	46546498	46639653	NM_005036	0.01188	+	PPARA
chr12	104359592	104382656	NM_003211	0.01188	+	TDG
chr11	57252003	57282358	NM_001198810	0.0119	-	SLC43A1
chr4	10441503	10459032	NM_053042	0.01192	-	ZNF518B
chr8	70584567	70745625	NM_001146008	0.01195	-	SLCO5A1
chr5	151151475	151184915	NM_198395	0.01196	+	G3BP1
chr17	45608443	45700642	NM_006310	0.01197	+	NPEPPS
chr18	20715726	20840434	NM_001100619	0.01198	+	CABLES1
chr11	64126624	64139687	NM_001006944	0.01199	+	RPS6KA4
chr11	82868136	82896835	NM_015885	0.012	+	PCF11
chr17	43299291	43324683	NM_005892	0.01202	+	FMNL1
chr2	28974625	29025806	NM_002709	0.01204	+	PPP1CB
chr11	63580845	63595190	NM_138471	0.01206	+	C11orf84
chr7	141356527	141401953	NM_001080392	0.01213	-	KIAA1147
chr7	44143959	44154164	NM_001129	0.01214	+	AEBP1
chr1	166882440	166944561	NM_199351	0.01214	-	ILDR2
chr14	105639273	105647660	NM_177533	0.01215	-	NUDT14
chr7	11013498	11209250	NR_033436	0.01216	+	PHF14
chr4	56294067	56413076	NM_004898	0.01216	-	CLOCK
chr1	204913353	204991950	NM_001160331	0.01217	+	NFASC
chr2	105880846	105946171	NM_001142621	0.01217	-	TGFBRAP1
chr7	95749531	95951459	NM_001160210	0.01218	-	SLC25A13
chr17	58677543	58743640	NM_003620	0.0122	+	PPM1D
chr10	102756863	102767593	NM_032429	0.0122	+	LZTS2
chr1	153946744	153950451	NM_006694	0.01221	-	JTB
chr2	96778622	96781984	NM_000682	0.01221	-	ADRA2B
chr1	154540256	154552353	NM_000748	0.01221	+	CHRNB2
chr17	77906141	78009657	NM_019020	0.01221	-	TBC1D16
chr12	120634502	120639014	NM_001002	0.01221	-	RPLP0
chr17	26989301	27029249	NM_003170	0.01225	+	SUPT6H
chr2	122095351	122407052	NM_015282	0.01225	-	CLASP1
chr22	41697506	41756151	NM_017590	0.01228	+	ZC3H7B
chr2	26256728	26360323	NM_016131	0.01228	+	RAB10
chr1	197473878	197744623	NM_001195215	0.0123	-	DENND1B
chr6	31606804	31620477	NM_080703	0.0123	-	BAG6
chr7	105096959	105162685	NM_019042	0.01232	-	PUS7
chr21	34697213	34732128	NM_000629	0.01233	+	IFNAR1
chr1	53152013	53164038	NM_023077	0.01234	-	COA7
chr5	133984474	134029388	NM_001252231	0.01237	+	SEC24A
chr1	38462441	38471187	NM_001243878	0.01237	-	FHL3
chr2	242498145	242513553	NM_032515	0.01238	+	BOK
chr9	126773888	126795442	NM_004789	0.01241	+	LHX2
chr8	93895757	93977817	NM_001191036	0.01244	-	TRIQK
chr10	105148808	105156270	NM_032747	0.01245	-	USMG5
chr22	29876180	29887277	NM_021076	0.01246	+	NEFH
chr2	109335936	109402267	NM_006267	0.01249	+	RANBP2
chr18	904943	912173	NM_001099733	0.01249	+	ADCYAP1
chr9	77112251	77302117	NM_006914	0.01251	+	RORB
chr16	2821414	2827297	NM_207013	0.01252	-	TCEB2
chr9	79226291	79521003	NM_015225	0.01252	-	PRUNE2
chr10	1034348	1063708	NM_012341	0.01253	+	GTPBP4
chr9	35056064	35072739	NM_007126	0.01254	-	VCP
chr20	60711782	60718514	NM_002792	0.01255	-	PSMA7
chr22	31480981	31500610	NM_001207018	0.01255	+	SMTN
chr6	150070830	150123667	NM_001252053	0.01256	+	PCMT1
chr17	49039534	49198226	NM_003971	0.01256	-	SPAG9
chr11	68522350	68609399	NM_001876	0.01257	-	CPT1A
chrX	9431334	9687780	NM_001139467	0.01258	+	TBL1X
chr9	99082987	99145992	NM_007001	0.01259	-	SLC35D2
chr19	13885256	13889586	NM_014047	0.01261	+	C19orf53
chr17	47778295	47785313	NM_005827	0.01263	-	SLC35B1
chr12	57628685	57634475	NM_020142	0.01266	-	NDUFA4L2
chr1	53392900	53517289	NM_001193617	0.01266	+	SCP2
chr6	111279762	111289091	NM_138408	0.01266	+	GTF3C6
chr1	204372491	204380945	NM_032833	0.01266	-	PPP1R15B
chr11	118886421	118889057	NM_001028	0.01268	-	RPS25
chr11	125439282	125454584	NM_004879	0.01268	+	EI24
chr10	99186026	99193198	NM_002629	0.01275	+	PGAM1
chr1	38147241	38156267	NM_017850	0.01275	-	C1orf109
chr6	107386384	107435636	NM_001080450	0.01275	-	BEND3
chr15	75931425	75932664	NM_018285	0.01276	-	IMP3
chr17	61851548	61896677	NM_203499	0.01276	+	DDX42
chr4	119199916	119200978	NR_003584	0.01276	+	SNHG8
chr17	5336098	5342471	NM_001212	0.01276	-	C1QBP
chr7	150020295	150035245	NM_001142928	0.01278	+	LRRC61
chr17	40985158	40995777	NM_176863	0.01279	+	PSME3
chrX	49028183	49031468	NM_002668	0.0128	+	PLP2
chr9	139296373	139305054	NM_001039707	0.01281	-	SDCCAG3
chr19	531732	542087	NM_004359	0.01282	+	CDC34
chrX	48432740	48439553	NM_006743	0.01286	+	RBM3
chr12	118501397	118541810	NM_019086	0.01286	-	VSIG10
chr6	33589155	33664348	NM_002224	0.01288	+	ITPR3
chr14	23516269	23526747	NM_022478	0.0129	-	CDH24
chrX	150565656	150577836	NM_001017980	0.0129	+	VMA21
chr16	23652686	23685068	NM_001199743	0.01291	+	DCTN5
chr5	68647552	68665409	NM_016283	0.01291	-	AK6
chr1	28844744	28865708	NM_001048195	0.01293	+	RCC1
chr1	149874871	149889434	NM_014849	0.01294	-	SV2A
chr3	127771211	127790526	NM_013336	0.01295	+	SEC61A1
chr12	57923832	57941114	NM_006400	0.01297	-	DCTN2
chr1	228675067	228683889	NM_001010858	0.01298	+	RNF187
chr16	57505869	57520385	NM_018110	0.013	-	DOK4
chr16	3348807	3355439	NM_033208	0.01301	-	TIGD7
chr14	88932121	89021123	NM_007039	0.01303	-	PTPN21
chr8	104426941	104455680	NM_015420	0.01303	+	DCAF13
chr1	45965855	45976739	NM_015506	0.01304	+	MMACHC
chrX	153626712	153630680	NM_001303624	0.01305	+	RPL10
chr19	50372289	50380644	NM_001098632	0.01305	-	AKT1S1
chr20	3827445	3856770	NM_001206491	0.01306	+	MAVS
chr11	64781584	64789657	NM_001199745	0.01306	+	ARL2
chr1	24104875	24114722	NM_020362	0.01307	+	PITHD1
chr6	151187468	151423023	NM_001242768	0.01307	+	MTHFD1L
chr7	73498106	73536855	NM_002314	0.01308	+	LIMK1
chr6	30585485	30594174	NM_014046	0.01309	+	MRPS18B
chr14	63840609	64010079	NM_001282179	0.01309	-	PPP2R5E
chrX	48398074	48420997	NM_002536	0.0131	+	TBC1D25
chr18	33569786	33647557	NM_001303411	0.01311	-	RPRD1A
chr11	57435473	57468659	NM_015457	0.01312	+	ZDHHC5
chr5	177557961	177575571	NM_001288794	0.01314	+	RMND5B
chr9	135906061	135933890	NM_001286709	0.01315	+	GTF3C5
chr9	133589267	133763062	NM_007313	0.01321	+	ABL1
chr7	73868119	74016920	NM_016328	0.01321	+	GTF2IRD1
chr16	2089815	2097867	NM_002528	0.01326	-	NTHL1
chr9	123940414	123964365	NM_016322	0.01326	-	RAB14
chr19	7989380	7991051	NM_206833	0.01326	-	CTXN1
chr12	39687029	39837192	NM_001173465	0.01328	-	KIF21A
chrX	135579670	135594503	NM_014500	0.01328	+	HTATSF1
chr10	82214037	82282391	NM_001128309	0.01329	+	TSPAN14
chr3	48473579	48481529	NM_024661	0.0133	-	CCDC51
chr1	43148065	43168020	NM_004559	0.01332	+	YBX1
chr3	49761727	49823973	NM_153273	0.01333	-	IP6K1
chr20	30135184	30136019	NR_003677	0.01334	+	MCTS2P
chr17	8280833	8286565	NM_000987	0.01335	-	RPL26
chr16	28853731	28857729	NM_003321	0.01337	-	TUFM
chr17	57970406	58027786	NM_001272044	0.01338	+	RPS6KB1
chr9	127054249	127114719	NM_001166170	0.01339	+	NEK6
chr11	64018994	64036924	NM_001184883	0.0134	+	PLCB3
chr8	103264501	103424917	NM_001282873	0.01341	-	UBR5
chr1	160965000	160991133	NM_016946	0.01341	-	F11R
chr12	49621708	49667121	NM_001303117	0.01344	+	TUBA1C
chr1	29063451	29096287	NM_001172828	0.01345	+	YTHDF2
chr10	80828791	81076285	NM_020338	0.01347	+	ZMIZ1
chr2	128619206	128642434	NM_031445	0.01348	-	AMMECR1L
chr11	65421066	65430443	NM_001243984	0.0135	-	RELA
chr12	58148880	58154193	NM_138396	0.01351	+	MARCH9
chr22	46663860	46689905	NM_017931	0.01354	+	TTC38
chr20	23345020	23353683	NM_022482	0.01358	+	GZF1
chr1	222791443	222841354	NM_198551	0.01359	+	MIA3
chr13	37523907	37573504	NM_013338	0.01359	-	ALG5
chr22	38245378	38284789	NM_016091	0.01363	+	EIF3L
chr3	113775581	113807268	NM_001256835	0.01364	+	QTRTD1
chr15	83654954	83659809	NM_031452	0.01366	+	FAM103A1
chr17	7387697	7417935	NM_000937	0.01368	+	POLR2A
chr2	216946588	216967506	NM_138390	0.01368	+	TMEM169
chr18	12947982	12987536	NM_031216	0.01369	+	SEH1L
chr3	73046118	73115011	NM_174907	0.01369	+	PPP4R2
chr15	41952609	42062141	NM_001080541	0.0137	+	MGA
chr1	78030189	78148343	NM_015534	0.0137	-	ZZZ3
chr15	66791652	66797193	NM_000968	0.01371	-	RPL4
chr6	30034931	30038108	NM_021959	0.01376	+	PPP1R11
chr3	128444978	128533641	NM_004637	0.01379	+	RAB7A
chr17	36890149	36904558	NM_007144	0.0138	-	PCGF2
chr19	46393280	46405862	NM_001012643	0.0138	-	MYPOP
chr1	28696092	28826881	NM_001048183	0.01381	+	PHACTR4
chr16	3072620	3074287	NM_001288665	0.01383	-	HCFC1R1
chr9	27325206	27529850	NM_024761	0.01385	-	MOB3B
chr7	87563565	87832204	NM_021723	0.01388	+	ADAM22
chr14	55518361	55536912	NM_144578	0.01392	+	MAPK1IP1L
chr2	219845808	219850379	NM_017521	0.01392	-	FEV
chr5	179159850	179204287	NM_014757	0.01393	+	MAML1
chr10	73079009	73123147	NM_018344	0.01393	+	SLC29A3
chr6	74225472	74230755	NM_001402	0.01394	-	EEF1A1
chr2	220042938	220050197	NM_024293	0.01394	+	FAM134A
chr7	66452689	66460588	NM_016038	0.01396	-	SBDS
chr1	46153846	46160108	NM_016486	0.01398	+	TMEM69
chr12	57984941	57997211	NM_024779	0.01399	+	PIP4K2C
chr16	1560427	1662109	NM_014714	0.01401	-	IFT140
chr16	23568861	23585710	NM_019116	0.01401	+	UBFD1
chr12	56631590	56652143	NM_173595	0.01403	-	ANKRD52
chr9	33025208	33039062	NM_001539	0.01406	+	DNAJA1
chr5	175810939	175815763	NM_001256539	0.01406	-	NOP16
chr19	39936185	39967308	NM_001130825	0.01409	+	SUPT5H
chr1	165796731	165880855	NM_012474	0.0141	+	UCK2
chr11	125763379	125773116	NM_001271985	0.0141	-	PUS3
chr5	137688284	137772716	NM_016604	0.01411	+	KDM3B
chr1	28261465	28285668	NM_001304579	0.01412	+	SMPDL3B
chr12	26488284	26986131	NM_002223	0.01412	-	ITPR2
chr7	5515427	5553399	NM_024963	0.01413	-	FBXL18
chr1	11734536	11751678	NM_001127325	0.01414	-	MAD2L2
chr15	36871803	37102461	NM_001130010	0.01414	+	C15orf41
chr10	86004808	86018944	NM_002921	0.01421	+	RGR
chr8	145486001	145515120	NM_015201	0.01423	-	BOP1
chr2	26149454	26205443	NM_002254	0.01424	-	KIF3C
chr19	56111705	56114504	NM_153219	0.01427	+	ZNF524
chr16	30535321	30537910	NM_024671	0.01427	-	ZNF768
chr11	73882107	73965748	NM_001271593	0.01428	+	PPME1
chr11	2949502	2950650	NM_003311	0.01432	-	PHLDA2
chr14	93403258	93582263	NM_001142594	0.01434	-	ITPK1
chr11	34073229	34120607	NM_203364	0.01437	+	CAPRIN1
chr7	63774250	63797740	NM_001294255	0.01438	+	ZNF736
chr14	90863326	90874619	NM_006888	0.0144	+	CALM1
chr10	79550548	79686348	NM_004747	0.0144	-	DLG5
chr22	39916563	39918691	NM_001675	0.0144	+	ATF4
chr7	150908569	150924460	NM_007189	0.01443	-	ABCF2
chr1	115259533	115300671	NM_001242893	0.01443	-	CSDE1
chr21	45079431	45115960	NM_015056	0.01449	+	RRP1B
chr17	35969789	36003493	NM_007010	0.01449	-	DDX52
chr21	18965967	18985268	NM_006806	0.01449	-	BTG3
chr1	38422651	38455761	NM_006802	0.01452	-	SF3A3
chr1	27276046	27286901	NM_152365	0.01455	-	KDF1
chr21	43218384	43299591	NM_001282934	0.01455	-	PRDM15
chr7	134212343	134226166	NM_020299	0.01456	+	AKR1B10
chr3	53529075	53846492	NM_001128839	0.01458	+	CACNA1D
chr8	90914761	90940095	NM_001126111	0.01461	+	OSGIN2
chr7	97481428	97501477	NM_001178077	0.01461	-	ASNS
chr11	61066918	61100684	NM_001923	0.01463	-	DDB1
chr4	134070444	134115765	NM_032961	0.01464	+	PCDH10
chrX	133507341	133562822	NM_001015877	0.01466	+	PHF6
chr1	153963238	153964631	NM_001030	0.01466	+	RPS27
chr1	154521050	154531120	NM_017582	0.01472	-	UBE2Q1
chr2	32288679	32382706	NM_014946	0.01473	+	SPAST
chr8	21971931	21988565	NM_005144	0.01473	-	HR
chr19	1941160	1981336	NM_001319	0.01473	+	CSNK1G2
chr10	38383263	38412278	NM_001178101	0.01474	+	ZNF37A
chr5	132532151	132948223	NM_015082	0.01475	-	FSTL4
chr17	18874380	18908060	NM_001039999	0.01477	-	FAM83G
chr4	68481478	68566889	NM_018227	0.01478	-	UBA6
chrX	47053200	47074527	NM_003334	0.01479	+	UBA1
chr3	50325162	50330026	NM_006764	0.01481	-	IFRD2
chr16	88636788	88698372	NM_001294340	0.01482	+	ZC3H18
chr5	133307565	133340657	NR_036625	0.01483	-	VDAC1
chr3	13357729	13461819	NM_024923	0.01484	-	NUP210
chr1	150336586	150449041	NM_015203	0.01484	+	RPRD2
chr6	150004054	150039392	NM_001270519	0.01488	-	LATS1
chr7	44605015	44614137	NM_001257189	0.0149	-	DDX56
chr9	100395704	100436029	NM_002486	0.01492	+	NCBP1
chr15	51973549	52013223	NM_013243	0.01493	+	SCG3
chr1	32573643	32642168	NM_012316	0.01494	+	KPNA6
chr7	150778171	150780413	NM_031434	0.01495	-	TMUB1
chr10	79734906	79789298	NM_007055	0.01498	-	POLR3A
chr3	141043054	141168632	NM_001080412	0.015	+	ZBTB38
chr4	47849249	47916574	NM_001278624	0.01502	-	NFXL1
chr1	46016454	46035723	NM_001202413	0.01502	+	AKR1A1
chr5	180257956	180262726	NR_027183	0.01503	+	LINC00847
chr5	130494975	130501041	NR_073488	0.01503	-	HINT1
chr12	57916658	57923931	NM_052897	0.01505	+	MBD6
chrX	153275956	153285342	NM_001025243	0.01506	-	IRAK1
chr6	42847670	42854731	NM_198486	0.01506	+	RPL7L1
chr3	196195656	196230639	NM_152617	0.01507	-	RNF168
chr17	4172511	4269969	NM_003342	0.01507	-	UBE2G1
chr11	72396113	72463434	NM_001040118	0.01509	-	ARAP1
chr9	98205263	98270831	NM_000264	0.0151	-	PTCH1
chr9	140342022	140353786	NM_001178064	0.0151	-	NSMF
chr14	23352431	23356889	NM_173527	0.01512	+	REM2
chr17	4840425	4843462	NM_001165418	0.01515	-	SLC25A11
chr12	123349874	123380712	NM_024667	0.01516	-	VPS37B
chr1	155107819	155111334	NM_001287590	0.01517	+	SLC50A1
chr21	38378862	38391958	NM_018962	0.01518	+	RIPPLY3
chr7	151253200	151574316	NM_016203	0.01519	-	PRKAG2
chr4	1873122	1983934	NM_001042424	0.0152	+	WHSC1
chr7	6012869	6048737	NM_000535	0.0152	-	PMS2
chr3	128886657	128902810	NM_001127196	0.01521	-	CNBP
chr22	50961996	50964033	NM_001169111	0.01522	-	SCO2
chr6	146119271	146135921	NM_032145	0.01523	-	FBXO30
chr22	41488613	41576081	NM_001429	0.01525	+	EP300
chr18	34374068	34409179	NM_015476	0.01526	-	TPGS2
chr3	49591921	49708982	NM_003458	0.01527	+	BSN
chr6	36822605	36842800	NM_016059	0.01529	-	PPIL1
chr5	10225619	10250021	NM_001258389	0.01534	-	FAM173B
chr11	60681370	60690915	NM_024092	0.01536	+	TMEM109
chr5	41904469	41921738	NM_175921	0.01536	+	C5orf51
chr5	179125929	179158639	NM_001746	0.01537	+	CANX
chr1	1407163	1431582	NM_031921	0.01538	+	ATAD3B
chr7	43966034	43995735	NM_015983	0.01538	+	UBE2D4
chr3	48730883	48754711	NM_001146179	0.01539	-	IP6K2
chr11	67070918	67080078	NM_017857	0.0154	+	SSH3
chr3	161062579	161089871	NM_001040100	0.01541	-	SPTSSB
chr12	58005217	58011028	NM_182947	0.01541	+	ARHGEF25
chr8	141668480	142011412	NM_005607	0.01543	-	PTK2
chr2	207024317	207027653	NM_001037663	0.01543	+	EEF1B2
chr21	45193545	45196256	NM_000100	0.01545	-	CSTB
chr1	40026484	40042521	NM_003819	0.0155	-	PABPC4
chr19	49929687	49932075	NM_001195256	0.01555	+	GFY
chr5	134094423	134166826	NM_014829	0.01555	+	DDX46
chr9	127631483	127639696	NM_030978	0.01556	+	ARPC5L
chr11	66052050	66056638	NM_020470	0.01559	-	YIF1A
chr10	102747292	102754158	NM_001163813	0.0156	+	C10orf2
chr6	26538571	26547164	NM_006353	0.01561	+	HMGN4
chr5	172410762	172461900	NM_003945	0.01561	+	ATP6V0E1
chr19	58341661	58357606	NM_001204818	0.01561	+	ZNF587B
chrX	16606121	16731102	NM_019857	0.01561	-	CTPS2
chr8	37888019	37917883	NM_004095	0.01561	+	EIF4EBP1
chr9	33290417	33365168	NM_147133	0.01564	+	NFX1
chr21	30300465	30365277	NM_015565	0.01567	-	LTN1
chr15	78832746	78841563	NM_001102668	0.01568	+	PSMA4
chr5	149823791	149829319	NM_005617	0.01569	-	RPS14
chr12	121866899	122018364	NM_001005366	0.0157	-	KDM2B
chr14	23340959	23347291	NM_014045	0.01571	+	LRP10
chr17	34058678	34070540	NM_033315	0.01572	+	RASL10B
chr7	56078743	56119268	NM_004577	0.01573	-	PSPH
chr6	37321747	37362514	NM_003958	0.01575	+	RNF8
chr7	6061877	6098860	NM_001134335	0.01575	-	EIF2AK1
chr21	37536838	37666572	NM_005128	0.01576	+	DOPEY2
chr19	17434031	17445638	NM_020959	0.01578	-	ANO8
chr3	89156673	89531284	NM_005233	0.01578	+	EPHA3
chr13	50234811	50265623	NM_001278636	0.0158	-	EBPL
chr3	77089293	77699114	NM_002942	0.01581	+	ROBO2
chr2	28113481	28561767	NM_199193	0.01583	+	BRE
chr19	54641435	54659446	NM_014516	0.01585	+	CNOT3
chr15	64364757	64386207	NM_001289108	0.01585	-	FAM96A
chr17	19140689	19240028	NM_001102664	0.01585	+	EPN2
chr5	8457799	8463209	NR_039989	0.01588	+	MIR4458HG
chr9	131857072	131873070	NM_001257363	0.01588	-	CRAT
chr19	40315986	40324873	NM_004714	0.01588	-	DYRK1B
chr6	43739721	43754223	NM_001287044	0.01589	+	VEGFA
chr1	1716723	1822556	NM_002074	0.01589	-	GNB1
chr20	30780306	30795546	NM_002657	0.01592	-	PLAGL2
chr20	30795695	30805726	NM_172236	0.01593	+	POFUT1
chr3	48481685	48485537	NM_015933	0.01596	+	TMA7
chr11	111955538	111957522	NR_028383	0.01599	-	TIMM8B
chr17	80693451	80709073	NM_022158	0.01599	+	FN3K
chr12	105197274	105322472	NM_032148	0.01599	-	SLC41A2
chr16	46736193	46782221	NM_182493	0.01601	-	MYLK3
chr6	10695187	10709970	NM_017906	0.01602	+	PAK1IP1
chr10	69556426	69597937	NM_021800	0.01608	-	DNAJC12
chr16	30710461	30751450	NM_006662	0.01608	+	SRCAP
chr16	30789769	30798523	NM_001080417	0.01608	-	ZNF629
chrX	129198894	129244475	NM_001421	0.01608	-	ELF4
chr12	69979461	69995357	NM_001198842	0.0161	+	CCT2
chr16	66836780	66864879	NM_003905	0.01611	-	NAE1
chr1	154179176	154193273	NM_001297720	0.01611	-	C1orf43
chr1	118472371	118503049	NM_006784	0.01616	+	WDR3
chr16	70323669	70367735	NM_001257174	0.01617	+	DDX19B
chr22	31322597	31364483	NM_001303256	0.01617	-	MORC2
chr6	86317501	86352640	NM_001159673	0.01618	-	SYNCRIP
chr3	119540801	119813264	NM_002093	0.01618	-	GSK3B
chr16	58059281	58080804	NM_002428	0.01618	+	MMP15
chr8	145133521	145135551	NM_019037	0.01622	+	EXOSC4
chr19	16628699	16653263	NM_006387	0.01622	-	CHERP
chr1	163112088	163291581	NM_001254748	0.01626	-	RGS5
chr1	38032412	38061586	NM_013285	0.01626	-	GNL2
chr5	174905513	174955621	NM_022754	0.01627	+	SFXN1
chr9	135136826	135230372	NM_015046	0.01629	-	SETX
chr8	66556887	66620573	NM_001145839	0.01631	+	MTFR1
chr11	126132813	126138877	NM_001177842	0.01631	-	SRPR
chr9	37485931	37503694	NM_022490	0.01631	+	POLR1E
chr2	20883773	21022890	NR_104233	0.01632	-	C2orf43
chr9	22446839	22452472	NM_022160	0.01632	+	DMRTA1
chr2	227596032	227663506	NM_005544	0.01634	-	IRS1
chr17	43138666	43186382	NM_021079	0.01634	+	NMT1
chr17	38296506	38328431	NM_007359	0.0164	+	CASC3
chr14	50087488	50090199	NM_002408	0.0164	+	MGAT2
chr1	235710984	235813293	NM_001098722	0.0164	-	GNG4
chr1	52373627	52456436	NM_002867	0.01643	-	RAB3B
chr1	234509428	234519795	NM_001012985	0.01644	+	COA6
chr10	3179918	3215033	NM_001242307	0.01645	-	PITRM1
chr12	27933186	27955973	NM_020782	0.01645	+	KLHL42
chr14	91923824	91976824	NM_001284280	0.01645	-	SMEK1
chr9	103189494	103214016	NM_001198807	0.01647	+	MSANTD3
chr6	136578000	136610989	NM_014739	0.01647	-	BCLAF1
chr20	35089817	35157040	NM_001042486	0.01647	+	DLGAP4
chr6	42989384	42997337	NM_033112	0.01647	+	RRP36
chr1	167190065	167396582	NM_002697	0.01649	+	POU2F1
chr22	42481529	42486888	NM_002490	0.0165	-	NDUFA6
chr17	5289345	5323059	NM_002532	0.0165	-	NUP88
chr9	37915894	38069210	NM_003028	0.01656	-	SHB
chr3	125165487	125239058	NR_073435	0.01663	-	SNX4
chr21	33043312	33104431	NM_001145445	0.01665	-	SCAF4
chr7	26403944	26413949	NM_001199838	0.01667	+	SNX10
chr22	29950797	29977085	NM_001202502	0.01668	-	NIPSNAP1
chr19	5205518	5340814	NM_002850	0.01669	-	PTPRS
chr3	71803200	71804328	NM_018971	0.01669	+	GPR27
chrX	153607596	153609883	NM_000117	0.0167	+	EMD
chr4	186131283	186285120	NM_031953	0.0167	+	SNX25
chrX	73802810	73834461	NM_183353	0.01671	-	RLIM
chr2	27651472	27665124	NM_013392	0.01671	+	NRBP1
chr12	113495661	113535833	NM_004416	0.01673	+	DTX1
chr19	36208920	36229781	NM_014727	0.01674	+	KMT2B
chr5	96496570	96519005	NM_018343	0.01676	-	RIOK2
chr2	28615778	28637516	NM_005253	0.01678	+	FOSL2
chr11	63953586	63972020	NM_001282653	0.01679	+	STIP1
chr20	34236846	34252878	NM_152838	0.01679	-	RBM12
chr16	90015138	90025774	NM_001242821	0.01681	+	DEF8
chr6	34204649	34214008	NM_145902	0.01681	+	HMGA1
chr16	11928054	11945442	NM_015659	0.01681	-	RSL1D1
chr8	95649512	95651695	NR_034034	0.01685	-	LOC100288748
chr2	74425689	74442424	NR_027405	0.01685	+	MTHFD2
chr10	27484142	27529808	NM_145698	0.01686	-	ACBD5
chr20	32676114	32700085	NM_003908	0.01688	-	EIF2S2
chr1	150969300	150979273	NM_001163260	0.01691	-	FAM63A
chr8	134467090	134584183	NM_003033	0.01691	-	ST3GAL1
chr7	44915891	44924984	NM_033224	0.01692	-	PURB
chr5	145583162	145668784	NM_018989	0.01694	+	RBM27
chr16	417383	420569	NM_006428	0.01694	-	MRPL28
chr2	203130514	203168384	NM_015934	0.01694	+	NOP58
chrX	77166152	77305892	NM_001282224	0.01695	+	ATP7A
chr2	26785480	26802395	NM_001105519	0.01699	+	C2orf70
chr10	25305507	25315593	NM_024838	0.01701	+	THNSL1
chr1	160370363	160398468	NM_020335	0.01702	+	VANGL2
chr10	79793517	79800473	NM_001142283	0.01702	+	RPS24
chr10	105353783	105615164	NM_014631	0.01702	-	SH3PXD2A
chr6	119215240	119230335	NM_014034	0.01706	+	ASF1A
chr3	170075472	170114637	NM_001145098	0.01707	+	SKIL
chr17	40128438	40169715	NM_003315	0.01708	-	DNAJC7
chr6	30614815	30620987	NM_001161376	0.0171	+	C6orf136
chr15	66161796	66184329	NM_004663	0.01711	+	RAB11A
chrX	153712055	153715009	NM_014235	0.01711	-	UBL4A
chr2	242166681	242212246	NM_001243900	0.01714	-	HDLBP
chr5	43526369	43557195	NM_182789	0.01716	-	PAIP1
chr5	81569138	81574235	NM_001025	0.01716	-	RPS23
chr11	47586981	47595013	NM_175732	0.01717	+	PTPMT1
chr5	61601988	61683011	NM_001098511	0.01717	+	KIF2A
chr14	24563339	24573341	NM_004563	0.01718	+	PCK2
chr10	104404251	104418076	NM_030912	0.01718	+	TRIM8
chr18	19192229	19210206	NM_001291916	0.01719	+	SNRPD1
chr4	53457126	53525502	NM_022832	0.01719	-	USP46
chr17	79670399	79674556	NM_002949	0.01721	+	MRPL12
chr16	29985187	30003582	NM_004783	0.01722	+	TAOK2
chr12	98909350	98929412	NM_003276	0.01723	+	TMPO
chr2	53994928	54002287	NM_001008708	0.01724	+	CHAC2
chr19	3052907	3062964	NM_198969	0.01725	-	AES
chr17	647660	655501	NM_015721	0.01727	-	GEMIN4
chr1	202163117	202288889	NM_001017403	0.01727	+	LGR6
chr15	63445538	63449741	NM_015920	0.01728	-	RPS27L
chr21	33973983	33984913	NR_036552	0.0173	-	C21orf59
chr19	41171811	41196563	NM_004756	0.01731	-	NUMBL
chr10	61005888	61122661	NM_001143773	0.01733	-	FAM13C
chr3	49067141	49131504	NM_017730	0.01733	-	QRICH1
chr19	48949029	48957164	NM_031485	0.01736	+	GRWD1
chr10	96092982	96122733	NM_022451	0.01738	-	NOC3L
chr19	19040009	19049858	NM_001145724	0.01741	-	HOMER3
chr19	18668571	18680197	NM_001171949	0.01742	+	KXD1
chrX	100673250	100790975	NR_028407	0.01745	+	ARMCX4
chr2	55459813	55462989	NM_001177413	0.01746	+	RPS27A
chr1	36065142	36107152	NM_001199779	0.01747	-	PSMB2
chr2	170684017	170940639	NM_172070	0.01748	+	UBR3
chr11	47611215	47615961	NM_031909	0.01749	-	C1QTNF4
chr9	33461350	33473941	NM_022917	0.01749	-	NOL6
chr7	90225675	90839905	NM_001287135	0.01751	+	CDK14
chr1	114304453	114355098	NM_018364	0.01751	-	RSBN1
chr4	76501703	76555721	NM_003948	0.01751	-	CDKL2
chr16	4897631	4932402	NM_001079514	0.01754	+	UBN1
chr12	49412757	49449107	NM_003482	0.01755	-	KMT2D
chr11	46403260	46405387	NM_001270551	0.01758	+	MDK
chr3	44690232	44702283	NM_003420	0.0176	+	ZNF35
chr15	85923846	86292589	NM_006738	0.01761	+	AKAP13
chr16	30565084	30569642	NM_001172679	0.01762	-	ZNF764
chr21	34915343	34931362	NM_001291411	0.01763	+	SON
chr16	2802329	2821413	NM_016333	0.01764	+	SRRM2
chr7	152161208	152162630	NR_027387	0.01765	+	LINC01003
chr1	206858364	206907630	NM_004759	0.01765	+	MAPKAPK2
chr8	21916655	21940038	NM_001114138	0.01766	+	DMTN
chr9	33264876	33282067	NM_016410	0.01766	+	CHMP5
chr11	111957547	111966525	NM_001276503	0.01766	+	SDHD
chr15	80696691	80890277	NM_014862	0.01767	+	ARNT2
chr13	111806060	111958081	NM_003899	0.01768	+	ARHGEF7
chr10	75008600	75012451	NM_016065	0.01771	-	MRPS16
chr6	155411422	155578857	NM_012454	0.01771	+	TIAM2
chr19	58488440	58514714	NM_025027	0.01772	-	ZNF606
chrX	16804554	16862642	NM_001168683	0.01772	+	TXLNG
chr2	27422454	27435175	NM_021095	0.01774	-	SLC5A6
chr16	46693588	46723144	NM_018206	0.01776	-	VPS35
chr3	122078435	122102074	NM_001017928	0.01776	-	CCDC58
chr2	69546900	69614386	NM_001244710	0.01777	-	GFPT1
chr7	43622691	43666978	NM_004760	0.01778	+	STK17A
chr9	136207750	136215011	NM_133640	0.0178	-	MED22
chr14	20779526	20801471	NM_182852	0.01781	-	CCNB1IP1
chr2	148602085	148688396	NM_001278579	0.01784	+	ACVR2A
chr3	5021096	5026865	NM_003670	0.01785	+	BHLHE40
chr12	6802956	6809596	NM_001244015	0.01785	-	PIANP
chr3	52489523	52515926	NM_001276294	0.01788	+	NISCH
chr12	133614167	133639890	NM_001289972	0.01793	+	ZNF84
chr3	52232098	52248343	NM_000688	0.018	+	ALAS1
chr19	54663832	54676944	NM_001145303	0.01801	-	TMC4
chr15	75759461	75871632	NM_002833	0.01805	-	PTPN9
chr7	72716512	72722864	NM_001168347	0.01807	-	NSUN5
chr1	109606997	109618624	NM_005645	0.01807	-	TAF13
chr14	96968712	97033453	NM_032632	0.01808	+	PAPOLA
chr9	26903367	26947468	NM_001031689	0.01809	-	PLAA
chr19	39971051	39981528	NM_001001563	0.01811	+	TIMM50
chr13	37418967	37494409	NM_001127217	0.01812	-	SMAD9
chr14	31569320	31676729	NM_015382	0.01812	-	HECTD1
chr4	71681498	71705220	NM_001098477	0.01813	-	GRSF1
chr11	111749947	111754797	NM_022761	0.01815	+	C11orf1
chr7	130033611	130081051	NR_046443	0.01816	-	CEP41
chr17	73269060	73285530	NM_021734	0.01817	-	SLC25A19
chr19	10663760	10676702	NM_023008	0.01817	-	KRI1
chr1	46744071	46769038	NM_006369	0.01818	-	LRRC41
[truncated: 2,003 more rows]

## Sheet: EP400 ChIP_shEP400-2
Chroms	txStart	txEnd	refseqID	rank product	Strands	GeneSymbol
[truncated: 3,551 more rows]

[truncated: 12 more sheets: ST ChIP_shEP400-2, Shared Targets_shEP400-2 BETA, MAX ChIP_shEP400-3, EP400 ChIP_shEP400-3, ST ChIP_shEP400-3, Shared Targets_shEP400-3 BETA, MAX ChIP_shMYCL, EP400 ChIP_shMYCL, ST ChIP_shMYCL, Shared Targets_shMYCL BETA, BETA4, BETA3]
