# Supplementary material for: Merkel cell polyomavirus recruits MYCL to the EP400 complex to promote oncogenesis
Source: PLoS Pathog. 2017 Oct 13;13(10):e1006668. doi: 10.1371/journal.ppat.1006668 (PMC5640240; doi:10.1371/journal.ppat.1006668)
Supplement: S5 Table — (XLSX) [file ppat.1006668.s014.xlsx]

## Sheet: Supplementary Table 5
Gene symbol	shEP400 fold change	shEP400 inverse fold change	shMYCL fold change	shMYCL inverse fold change
CLDN7	0.23677	4.22352	0.719231	1.39037
DLL4	0.245426	4.07455	0.741843	1.34799
MLLT11	0.32146	3.1108	0.82534	1.21162
DLX4	0.272435	3.6706	0.60388	1.65596
TUBB2B	0.0120645	82.888	0.330066	3.0297
DLX3	0.229638	4.35468	0.654382	1.52816
ZBTB7B	0.336853	2.96865	0.898278	1.11324
CHD7	0.213089	4.69288	0.550466	1.81664
RCC2	0.548626	1.82273	0.806384	1.2401
RIMS3	0.359142	2.78442	0.814329	1.228
NOTUM	0.371737	2.69008	0.611644	1.63494
FLAD1	0.358537	2.78911	0.423822	2.35948
KDM6B	0.566048	1.76664	0.902288	1.10829
SHC1	0.336538	2.97143	0.608066	1.64456
ADAM15	0.509353	1.96327	0.366525	2.72833
PHF23	0.599869	1.66703	0.842886	1.1864
RAB25	0.401822	2.48866	0.685745	1.45827
MLX	0.627836	1.59277	0.888114	1.12598
THBS3	0.271142	3.6881	0.646022	1.54793
MEX3A	0.293665	3.40525	0.641664	1.55845
EFNA3	0.724077	1.38107	0.680407	1.46971
FAM189B	0.398181	2.51142	0.588891	1.69811
SCAMP3	0.612512	1.63262	0.551482	1.8133
PRDX1	0.413756	2.41688	0.802268	1.24647
DDN	0.319336	3.1315	0.353409	2.82958
PYCR1	0.535054	1.86897	0.611483	1.63537
HSD17B1	0.156864	6.37496	0.74659	1.33942
POU4F1	0.47575	2.10195	0.545298	1.83386
RASD2	0.402231	2.48614	0.786103	1.2721
PYGO2	0.591912	1.68944	0.747378	1.33801
FARSA	0.657074	1.5219	0.730187	1.36951
UBE2M	0.776281	1.28819	0.836895	1.19489
CBX8	0.65569	1.52511	0.731403	1.36723
SLC7A5	0.252974	3.95297	0.677197	1.47668
RPS19BP1	0.600408	1.66553	0.750535	1.33238
SHMT2	0.610022	1.63929	0.6552	1.52625
GBA	0.538197	1.85806	0.816478	1.22477
NLN	0.313719	3.18757	0.632488	1.58106
POU3F3	0.0718053	13.9265	0.311741	3.20779
SNHG3	0.441208	2.2665	0.721038	1.38689
EIF5A	0.676598	1.47798	0.667023	1.4992
CRAMP1L	0.417489	2.39527	0.883913	1.13133
IRGQ	0.27458	3.64192	0.882749	1.13282
LRRFIP1	0.381211	2.62322	0.846761	1.18097
CHAC1	0.386576	2.58681	0.711441	1.4056
FTL	0.422857	2.36487	0.586786	1.7042
PKN1	0.426993	2.34196	0.783558	1.27623
RBBP4	0.673817	1.48408	0.813271	1.2296
KDELR1	0.590137	1.69452	0.743154	1.34562
SLC38A1	0.500137	1.99945	0.435138	2.29812
CENPBD1P1	0.754147	1.326	0.839028	1.19186
RCOR2	0.407785	2.45227	0.699951	1.42867
SETD7	0.431486	2.31757	0.535461	1.86755
ZIK1	0.121187	8.25174	0.644905	1.55062
AP1M2	0.0757591	13.1997	0.85344	1.17173
SLC39A6	0.404768	2.47055	0.641961	1.55773
LRRC8D	0.670693	1.491	0.687505	1.45454
GRM4	0.241357	4.14324	0.687749	1.45402
SLC7A6	0.396539	2.52182	0.676815	1.47751
PPP1R14B	0.433115	2.30885	0.669664	1.49329
EXOC3L1	0.210301	4.75509	0.532385	1.87834
STC2	0.35057	2.8525	0.770761	1.29742
GRIK5	0.26861	3.72287	0.868891	1.15089
NQO1	0.192657	5.19056	0.662503	1.50943
AGPAT1	0.600825	1.66438	0.911376	1.09724
GNG8	0.272293	3.67252	0.722206	1.38465
MYL6B	0.611497	1.63533	0.844541	1.18408
RPL7A	0.708284	1.41186	0.776322	1.28813
ESRRA	0.670111	1.49229	0.764843	1.30746
MFNG	0.441793	2.2635	0.796635	1.25528
TFRC	0.577965	1.73021	0.817127	1.2238
VPS18	0.638794	1.56545	0.832007	1.20191
GNB2L1	0.713405	1.40173	0.872127	1.14662
INHBE	0.259748	3.84989	0.57298	1.74526
CHRNA3	0.536695	1.86326	0.701949	1.4246
LINC01159	0.0436797	22.8939	0.209606	4.77085
DDX21	0.58261	1.71641	0.607154	1.64703
ARHGAP9	0.284364	3.51663	0.515046	1.94157
TRIM8	0.5576	1.7934	0.814827	1.22725
FEV	0.681246	1.4679	0.741855	1.34797
PCSK6	0.480287	2.08209	0.689612	1.45009
SRXN1	0.301629	3.31533	0.481757	2.07573
DNAAF2	0.630419	1.58625	0.813341	1.2295
HSD11B2	0.308564	3.24082	0.548181	1.82421
TXNRD1	0.665928	1.50166	0.727466	1.37463
KRTCAP2	0.602013	1.66109	0.554519	1.80336
SLC3A2	0.534944	1.86936	0.784679	1.27441
UBQLN4	0.671063	1.49017	0.754604	1.3252
PDCD11	0.522954	1.91222	0.720614	1.38771
FADS1	0.587001	1.70357	0.756425	1.32201
FAM57B	0.420674	2.37714	0.534643	1.87041
LINC01158	0.0196373	50.9235	0.287325	3.48037
TM6SF1	0.204302	4.8947	0.809238	1.23573
TRIM65	0.492432	2.03074	0.865572	1.15531
IVNS1ABP	0.528962	1.89049	0.877474	1.13963
GPR19	0.243769	4.10224	0.51883	1.92741
SEPHS2	0.65442	1.52807	0.65924	1.5169
EFNA2	0.150845	6.62934	0.838845	1.19212
MARS	0.638916	1.56515	0.836409	1.19559
NME1	0.590062	1.69474	0.558392	1.79086
CSTF3	0.55052	1.81647	0.618476	1.61688
GRIN2D	0.470072	2.12734	0.772354	1.29474
GARS	0.605762	1.65081	0.767778	1.30246
SLC1A5	0.708644	1.41114	0.577914	1.73036
HMOX1	0.0574579	17.404	0.439937	2.27305
SLC39A10	0.44415	2.25149	0.592933	1.68653
ALDH1L2	0.022573	44.3008	0.0436218	22.9243
PRSS8	0.197211	5.07071	0.673271	1.48529
FEM1A	0.600706	1.66471	0.879649	1.13682
ZNF771	0.529547	1.88841	0.783891	1.27569
ATXN2L	0.677526	1.47596	0.925762	1.08019
AFMID	0.529131	1.88989	0.736369	1.35802
PRR15L	0.54775	1.82565	0.489336	2.04358
IGFBPL1	0.685938	1.45786	0.709952	1.40855
USP3	0.507492	1.97047	0.618954	1.61563
FKBP4	0.553814	1.80566	0.719633	1.3896
VPS26B	0.687137	1.45531	0.784089	1.27537
PSMD7	0.560735	1.78337	0.716588	1.3955
DPH2	0.774701	1.29082	0.636537	1.571
NAA15	0.740897	1.34971	0.770712	1.2975
FKBP10	0.101029	9.89812	0.239996	4.16674
SLC43A3	0.658068	1.5196	0.77404	1.29192
FAM64A	0.516439	1.93634	0.857157	1.16665
E2F4	0.810787	1.23337	0.733197	1.36389
ANP32E	0.564465	1.77159	0.838441	1.19269
TM7SF2	0.624786	1.60055	0.704805	1.41883
LARP1	0.534053	1.87247	0.79485	1.2581
PAICS	0.589599	1.69607	0.759894	1.31597
ATAT1	0.712249	1.404	0.812714	1.23044
NEUROD2	0.529691	1.88789	0.583596	1.71351
ESRRB	0.0220604	45.3301	0.105913	9.4417
PEX5L	0.46826	2.13556	0.550271	1.81729
PSMA3	0.631703	1.58302	0.824955	1.21219
G3BP2	0.768877	1.3006	0.7238	1.3816
CLK2	0.872354	1.14632	0.727226	1.37509
ZNF142	0.48784	2.04985	0.881091	1.13496
RIMKLA	0.471574	2.12056	0.902545	1.10798
FUT1	0.308789	3.23846	0.656043	1.52429
PPA1	0.594812	1.6812	0.667104	1.49902
NDUFA4L2	0.183629	5.44575	0.559841	1.78622
ACACA	0.68348	1.4631	0.839378	1.19136
TPI1	0.700456	1.42764	0.815951	1.22556
CCT6A	0.659827	1.51555	0.858923	1.16425
CHST8	0.25509	3.92018	0.627948	1.59249
WDR74	0.610364	1.63837	0.580192	1.72357
NARS	0.684054	1.46187	0.631837	1.58269
REPIN1	0.522121	1.91527	0.83606	1.19609
DUS1L	0.815546	1.22617	0.713928	1.4007
GPT2	0.529452	1.88874	0.692232	1.4446
NFE2L2	0.681491	1.46737	0.850745	1.17544
HERPUD1	0.56011	1.78536	0.826848	1.20941
GDPD1	0.565817	1.76736	0.711507	1.40547
COASY	0.85993	1.16289	0.759328	1.31695
GBAP1	0.472583	2.11603	0.57838	1.72897
HOOK2	0.655313	1.52599	0.76367	1.30947
BAG1	0.646516	1.54675	0.716898	1.3949
KDM1A	0.669709	1.49319	0.847124	1.18047
MSI2	0.471668	2.12014	0.74431	1.34353
NOLC1	0.619021	1.61545	0.583577	1.71357
RPF2	0.560774	1.78325	0.52118	1.91872
SCRT2	0.212209	4.71234	0.522526	1.91378
XPO6	0.618413	1.61704	0.729166	1.37143
KIF5C	0.532909	1.87649	0.645254	1.54978
H2AFV	0.720317	1.38828	0.710266	1.40792
HOXD3	0.573402	1.74398	0.8728	1.14574
CAMLG	0.672739	1.48646	0.78044	1.28133
RPS11	0.757225	1.32061	0.812346	1.231
HTATIP2	0.569285	1.75659	0.696314	1.43613
TOMM20	0.727429	1.3747	0.740011	1.35133
OGDH	0.678322	1.47423	0.915198	1.09266
PPP1R9B	0.638912	1.56516	0.857709	1.1659
ALX3	0.432386	2.31275	0.687442	1.45467
UGDH	0.391539	2.55402	0.902348	1.10822
INTS5	0.740035	1.35129	0.905929	1.10384
TRIM46	0.416973	2.39824	0.580529	1.72257
TOR4A	0.291782	3.42722	0.744038	1.34402
FAU	0.835703	1.1966	0.810318	1.23408
CECR2	0.531293	1.8822	0.611064	1.63649
ELL3	0.703944	1.42057	0.889441	1.1243
MAGOH	0.67276	1.48641	0.844703	1.18385
HMOX2	0.627064	1.59473	0.795041	1.2578
PNPO	0.668426	1.49605	0.656797	1.52254
INSM1	0.741602	1.34843	0.928118	1.07745
ZNF581	0.630864	1.58513	0.70723	1.41397
TNKS1BP1	0.6377	1.56814	0.902701	1.10779
AKT1S1	0.698073	1.43252	0.724426	1.3804
BTBD1	0.77359	1.29267	0.843424	1.18564
FAM65A	0.41105	2.4328	0.787228	1.27028
MLST8	0.717126	1.39446	0.716755	1.39518
ZNF580	0.676288	1.47866	0.755527	1.32358
MOB3A	0.490875	2.03718	0.880249	1.13604
HPDL	0.418297	2.39064	0.548625	1.82274
ECE2	0.496789	2.01293	0.479421	2.08585
UBAP2L	0.643252	1.5546	0.891387	1.12185
C5orf24	0.664528	1.50483	0.790708	1.26469
ZNF598	0.710039	1.40837	0.741568	1.34849
AKAP1	0.598778	1.67007	0.848214	1.17895
MTX1	0.773852	1.29224	0.624472	1.60135
FASTKD5	0.845045	1.18337	0.855818	1.16847
RARS	0.629888	1.58758	0.916233	1.09143
EIF4G2	0.782089	1.27863	0.873546	1.14476
NHLH1	0.768265	1.30163	0.762526	1.31143
TLE3	0.588532	1.69914	0.915183	1.09268
XBP1	0.608674	1.64292	0.82175	1.21692
RPL6	0.776218	1.2883	0.831736	1.2023
DESI1	0.629223	1.58926	0.600808	1.66442
MDM2	0.711558	1.40537	0.817507	1.22323
RTN4	0.716963	1.39477	0.687588	1.45436
MIEF1	0.774919	1.29046	0.771887	1.29553
ZNF770	0.682245	1.46575	0.764533	1.30799
ZNF135	0.00450846	221.805	0.53788	1.85915
SNHG16	0.523489	1.91026	0.581497	1.7197
HDGFRP3	0.675303	1.48082	0.876984	1.14027
MED1	0.722455	1.38417	0.846496	1.18134
MXD1	0.598526	1.67077	0.610468	1.63809
SLC16A1	0.690743	1.44772	0.82482	1.21239
IPO4	0.817034	1.22394	0.604971	1.65297
CDC123	0.680439	1.46964	0.81708	1.22387
PTGES2	0.650433	1.53744	0.67715	1.47678
NACA	0.740364	1.35069	0.808183	1.23734
EIF4G1	0.718651	1.3915	0.710793	1.40688
SMARCA4	0.626492	1.59619	0.740926	1.34966
DGCR14	0.692975	1.44305	0.673899	1.4839
LPPR3	0.0355022	28.1673	0.734207	1.36201
LRRC58	0.73289	1.36446	0.675882	1.47955
YIF1A	0.719316	1.39021	0.688143	1.45319
ALG3	0.712484	1.40354	0.646646	1.54644
GPI	0.554152	1.80456	0.734616	1.36126
ABCF1	0.826401	1.21007	0.827769	1.20807
TRIM13	0.588494	1.69925	0.872822	1.14571
PPFIA3	0.581478	1.71976	0.884005	1.13122
PRELID1	0.703515	1.42143	0.614033	1.62858
EEF1G	0.72917	1.37142	0.857345	1.16639
VARS	0.533339	1.87498	0.606519	1.64875
PROSC	0.568912	1.75774	0.712087	1.40432
CELF1	0.668305	1.49632	0.763437	1.30987
RPL29	0.800491	1.24923	0.741271	1.34903
CDK4	0.697635	1.43341	0.71962	1.38962
TMEM33	0.666208	1.50103	0.779469	1.28292
PSAT1	0.768886	1.30058	0.733005	1.36425
YME1L1	0.735955	1.35878	0.820517	1.21874
CCDC47	0.707222	1.41398	0.901834	1.10885
EIF3E	0.723834	1.38153	0.932644	1.07222
ZNF146	0.661635	1.51141	0.855079	1.16948
ZKSCAN1	0.603535	1.6569	0.661547	1.51161
ZFP62	0.604533	1.65417	0.893253	1.1195
RCC1	0.729131	1.3715	0.727022	1.37547
IMPDH2	0.73151	1.36704	0.734771	1.36097
TSKU	0.283091	3.53243	0.505317	1.97895
PTPN11	0.796945	1.25479	0.548962	1.82162
PPRC1	0.709824	1.4088	0.856463	1.16759
KCNQ1	0.39184	2.55206	0.785737	1.27269
KIAA0586	0.523706	1.90947	0.847378	1.18011
ZMPSTE24	0.717274	1.39417	0.758271	1.31879
EML3	0.700859	1.42682	0.772348	1.29475
PRMT3	0.524509	1.90655	0.660471	1.51407
ANAPC13	0.647849	1.54357	0.433722	2.30563
NCAM1	0.585289	1.70856	0.900027	1.11108
WDR12	0.658116	1.51949	0.678977	1.4728
B4GALT3	0.826604	1.20977	0.73631	1.35812
NANOS3	0.101896	9.81396	0.533826	1.87327
SATB2	0.811402	1.23243	0.749174	1.3348
NMNAT2	0.530433	1.88525	0.39392	2.53858
MRGBP	0.690895	1.4474	0.800006	1.24999
TUT1	0.729086	1.37158	0.893927	1.11866
ESRP2	0.401241	2.49227	0.82115	1.2178
PIK3C2B	0.466447	2.14387	0.356117	2.80807
SCAMP5	0.751389	1.33087	0.782679	1.27766
TMEM57	0.702119	1.42426	0.807315	1.23867
HEATR1	0.645238	1.54982	0.771438	1.29628
YWHAG	0.72536	1.37863	0.908627	1.10056
MAPK12	0.49304	2.02823	0.8327	1.20091
PBXIP1	0.578006	1.73009	0.840349	1.18998
TCP1	0.722142	1.38477	0.853216	1.17204
YARS	0.652254	1.53315	0.728598	1.3725
EHMT2	0.627699	1.59312	0.765973	1.30553
ZNF3	0.738747	1.35364	0.734745	1.36102
DNM1	0.672235	1.48758	0.720313	1.38828
KCNQ4	0.203647	4.91045	0.295558	3.38343
FOXN3	0.554637	1.80298	0.77001	1.29868
RPS2	0.885482	1.12933	0.82564	1.21118
NOP16	0.587227	1.70292	0.487536	2.05113
C5orf28	0.406113	2.46237	0.604258	1.65492
DNAJA3	0.806714	1.2396	0.716728	1.39523
PRRT3	0.465831	2.1467	0.853292	1.17193
YBX1	0.784308	1.27501	0.818824	1.22126
ZNF652	0.603527	1.65693	0.791324	1.2637
MAST1	0.568238	1.75983	0.891524	1.12168
TUBA4A	0.821758	1.2169	0.801048	1.24836
NABP2	0.675864	1.47959	0.833638	1.19956
CCDC28B	0.643628	1.55369	0.834858	1.19781
CALM1	0.859514	1.16345	0.559229	1.78818
NR1D2	0.741402	1.3488	0.631758	1.58289
ECHS1	0.813243	1.22964	0.814094	1.22836
NAA25	0.603092	1.65812	0.707327	1.41377
ZNF524	0.651312	1.53536	0.801656	1.24742
GALK2	0.65999	1.51517	0.80957	1.23522
UBALD1	0.687602	1.45433	0.649124	1.54054
C12orf73	0.740108	1.35115	0.726984	1.37555
TMEM132A	0.436452	2.2912	0.718832	1.39115
POLR3G	0.369942	2.70313	0.584	1.71233
NDUFAF4	0.670615	1.49117	0.609379	1.64102
TIMM13	0.8038	1.24409	0.631094	1.58455
NAE1	0.723846	1.38151	0.944392	1.05888
LARS	0.718544	1.3917	0.894603	1.11781
DHX33	0.704556	1.41933	0.452862	2.20818
CSNK1G2	0.599961	1.66678	0.648683	1.54158
PAIP1	0.766638	1.3044	0.875268	1.14251
TBX20	0.1396	7.16331	0.495339	2.01882
DDX20	0.825971	1.2107	0.907987	1.10134
TFAP4	0.750124	1.33311	0.717036	1.39463
GNL3	0.706948	1.41453	0.696279	1.43621
ACBD5	0.862255	1.15975	0.89775	1.1139
RQCD1	0.74241	1.34697	0.904597	1.10547
TROVE2	0.630282	1.58659	0.792437	1.26193
IARS	0.775395	1.28967	0.668691	1.49546
CKS1B	0.774386	1.29135	0.595681	1.67875
MRPS7	0.921602	1.08507	0.716066	1.39652
SSH3	0.385257	2.59567	0.555381	1.80057
IFI30	0.559834	1.78624	0.583787	1.71295
UQCRH	0.811481	1.23231	0.737996	1.35502
PA2G4	0.88308	1.1324	0.819388	1.22042
DLAT	0.7199	1.38908	0.712054	1.40439
SV2A	0.767537	1.30287	0.793832	1.25971
DHX37	0.805468	1.24151	0.748309	1.33635
GNL3L	0.610256	1.63866	0.814352	1.22797
RBM15B	0.832225	1.2016	0.717568	1.3936
CSNK1A1	0.792861	1.26125	0.918125	1.08918
SLC35F2	0.42371	2.36011	0.73214	1.36586
IGDCC3	0.216407	4.62093	0.376689	2.65471
PACSIN1	0.577767	1.7308	0.763911	1.30905
SF3A3	0.813684	1.22898	0.848991	1.17787
PGAM5	0.759707	1.3163	0.843551	1.18547
FHL3	0.308244	3.24419	0.69983	1.42892
C16orf62	0.64395	1.55292	0.865058	1.15599
ALDH1B1	0.433816	2.30512	0.409446	2.44233
CHAC2	0.705019	1.4184	0.725563	1.37824
CIPC	0.700357	1.42784	0.844405	1.18427
PDCD2L	0.513564	1.94718	0.610278	1.6386
PMVK	0.65479	1.52721	0.748499	1.33601
XRCC5	0.774224	1.29162	0.946743	1.05625
CCT5	0.748802	1.33547	0.684432	1.46106
RRP12	0.642233	1.55707	0.552557	1.80977
ZMIZ1	0.67656	1.47807	0.676534	1.47812
EIF2B5	0.840846	1.18928	0.795249	1.25747
CCT8	0.828881	1.20645	0.578141	1.72968
COMT	0.721137	1.3867	0.82745	1.20853
FLJ10038	0.677443	1.47614	0.775971	1.28871
HDAC2	0.700855	1.42683	0.888701	1.12524
NGB	0.18047	5.54109	0.262001	3.81679
HSPE1	0.647491	1.54442	0.652109	1.53349
USMG5	0.674819	1.48188	0.734442	1.36158
DPM3	0.648774	1.54137	0.621247	1.60967
PSMD4	0.761851	1.31259	0.80657	1.23982
NUDT5	0.718812	1.39118	0.890453	1.12302
SCAMP1	0.691515	1.4461	0.548469	1.82326
VDAC1	0.5835	1.7138	0.481892	2.07515
PPP2R2C	0.631472	1.5836	0.916824	1.09072
CUTA	0.810758	1.23341	0.848539	1.1785
XPO5	0.683167	1.46377	0.630399	1.5863
ETF1	0.826348	1.21014	0.798655	1.2521
FBXL19	0.639511	1.5637	0.884773	1.13023
ENO1	0.729725	1.37038	0.821566	1.21719
WDR82	0.860228	1.16248	0.847239	1.1803
POLR2I	0.79802	1.2531	0.778312	1.28483
SART3	0.908107	1.10119	0.930371	1.07484
SEMA6C	0.643859	1.55314	0.892891	1.11996
NIFK	0.684326	1.46129	0.73011	1.36966
SLCO4A1	0.537917	1.85902	0.754128	1.32604
PALD1	0.349562	2.86073	0.602772	1.659
KCNQ2	0.1543	6.48089	0.429943	2.32589
SOCS4	0.811179	1.23277	0.795061	1.25777
OGFR	0.740195	1.35099	0.855404	1.16904
ISCU	0.908756	1.10041	0.701929	1.42465
ZNF480	0.6249	1.60026	0.789615	1.26644
SARS	0.699918	1.42874	0.789023	1.26739
GPNMB	0.524074	1.90813	0.598734	1.67019
GRPEL2	0.705708	1.41702	0.640926	1.56024
HSD11B1L	0.58732	1.70265	0.721664	1.38569
RBM3	0.74715	1.33842	0.786315	1.27176
PSME2	0.69838	1.43188	0.690847	1.4475
ESF1	0.706319	1.41579	0.754338	1.32567
MRPL42	0.723911	1.38139	0.648658	1.54164
SIPA1L3	0.499533	2.00187	0.835159	1.19738
NOB1	0.488271	2.04804	0.643179	1.55478
PCGF6	0.776983	1.28703	0.809302	1.23563
THOC5	0.639416	1.56393	0.818313	1.22203
EIF4B	0.799	1.25157	0.889521	1.1242
POLR1B	0.66952	1.49361	0.628803	1.59032
HSPD1	0.619181	1.61504	0.705503	1.41743
MAST3	0.467676	2.13823	0.77166	1.29591
TMEM126B	0.742203	1.34734	0.81427	1.22809
CDC34	0.812956	1.23008	0.860591	1.16199
PPP1R15B	0.831787	1.20223	0.81717	1.22374
PPAT	0.718807	1.39119	0.548211	1.82411
SDCCAG3	0.696103	1.43657	0.664994	1.50377
KEAP1	0.692787	1.44344	0.858307	1.16508
MRPL17	0.697086	1.43454	0.727124	1.37528
AEBP1	0.158287	6.31763	0.207155	4.8273
ZBTB21	0.720048	1.3888	0.815781	1.22582
CCDC51	0.858937	1.16423	0.591518	1.69056
CHRNB2	0.660584	1.51381	0.835907	1.19631
MLXIP	0.661525	1.51166	0.836545	1.19539
NEK6	0.59047	1.69357	0.786507	1.27144
JPH1	0.591114	1.69172	0.808647	1.23663
DYNLL1	0.74541	1.34154	0.873085	1.14536
NR2F6	0.50846	1.96672	0.850671	1.17554
NACC1	0.725975	1.37746	0.677352	1.47634
RMND1	0.686811	1.456	0.790867	1.26444
TDG	0.812173	1.23126	0.902313	1.10826
TM9SF4	0.804553	1.24293	0.92251	1.084
CCT3	0.77323	1.29328	0.806095	1.24055
MON1A	0.642076	1.55745	0.758747	1.31796
BDH1	0.801631	1.24746	0.851636	1.17421
OSGEP	0.830085	1.2047	0.819418	1.22038
RRN3	0.686521	1.45662	0.635126	1.57449
PATZ1	0.766688	1.30431	0.918076	1.08923
NUAK2	0.528817	1.89101	0.645242	1.54981
YDJC	0.564382	1.77185	0.745614	1.34118
HMGA1	0.781483	1.27962	0.855534	1.16886
MRPL20	0.820153	1.21929	0.770165	1.29842
LONP1	0.772728	1.29412	0.75129	1.33104
G3BP1	0.811921	1.23165	0.785529	1.27303
SLC43A1	0.742151	1.34743	0.637186	1.5694
RNF40	0.706709	1.41501	0.871844	1.14699
ZNF814	0.585404	1.70822	0.748081	1.33675
NDUFS5	0.717582	1.39357	0.873332	1.14504
PPM1D	0.805016	1.24221	0.904103	1.10607
USP7	0.693494	1.44197	0.899384	1.11187
TUBE1	0.600763	1.66455	0.580382	1.723
LRRC61	0.605264	1.65217	0.798651	1.25211
TBL1X	0.671144	1.48999	0.762242	1.31192
CCT7	0.886339	1.12824	0.852753	1.17267
NEFH	0.659963	1.51524	0.809201	1.23579
RPL19	0.865785	1.15502	0.778905	1.28385
RPS6KB1	0.816149	1.22527	0.599756	1.66735
FAM162A	0.659138	1.51713	0.763747	1.30933
DTX1	0.14152	7.06614	0.460855	2.16988
URB2	0.820468	1.21882	0.717266	1.39418
PPP2R5E	0.732224	1.3657	0.785619	1.27288
HNRNPA1	0.681839	1.46662	0.735365	1.35987
ZNF768	0.762879	1.31082	0.879908	1.13648
KCNN4	0.39171	2.55291	0.475745	2.10197
FAM173B	0.695936	1.43691	0.769829	1.29899
GTF3C2	0.819717	1.21993	0.858165	1.16528
TMEM169	0.526656	1.89877	0.876717	1.14062
EIF4A2	0.897629	1.11405	0.829397	1.2057
SEC24A	0.694845	1.43917	0.709596	1.40925
SLC35A4	0.823372	1.21452	0.91011	1.09877
RPRD1A	0.807485	1.23841	0.746358	1.33984
PHF14	0.751856	1.33004	0.88561	1.12917
TTC38	0.510766	1.95784	0.431107	2.31961
NFX1	0.801803	1.24719	0.875487	1.14222
YRDC	0.823126	1.21488	0.559399	1.78763
SENP3	0.85092	1.1752	0.774113	1.2918
ZC3H7B	0.830545	1.20403	0.843728	1.18522
VPS37B	0.726077	1.37726	0.759123	1.31731
CASC3	0.894459	1.11799	0.870808	1.14836
FAM69B	0.645223	1.54985	0.687286	1.455
RASL10B	0.617031	1.62066	0.649183	1.5404
TRAF7	0.902974	1.10745	0.709728	1.40899
MRPS21	0.82443	1.21296	0.788737	1.26785
C11orf1	0.669734	1.49313	0.789758	1.26621
RAB7A	0.785675	1.27279	0.597474	1.67371
ARHGDIG	0.10753	9.29976	0.410114	2.43835
FAM195A	0.734392	1.36167	0.430563	2.32254
PDAP1	0.786636	1.27124	0.886677	1.12781
EI24	0.867069	1.15331	0.882773	1.13279
GRWD1	0.811304	1.23258	0.740963	1.3496
SNCB	0.336356	2.97304	0.344222	2.9051
EIF4E	0.795493	1.25708	0.655451	1.52567
BAG6	0.778132	1.28513	0.934882	1.06965
IST1	0.90022	1.11084	0.779723	1.28251
YTHDF2	0.777569	1.28606	0.934024	1.07064
DCAF13	0.824247	1.21323	0.6435	1.554
MRPL47	0.615477	1.62476	0.843732	1.18521
EEF1A1	0.877945	1.13902	0.923544	1.08278
ZNF616	0.68704	1.45552	0.825458	1.21145
TMEM63C	0.62569	1.59824	0.706455	1.41552
UCK2	0.652415	1.53277	0.815235	1.22664
PSMD2	0.877629	1.13943	0.926077	1.07982
ABCF2	0.696853	1.43502	0.715903	1.39684
IFNAR1	0.816716	1.22442	0.911365	1.09725
FHOD1	0.739207	1.3528	0.826333	1.21017
UBE2Q1	0.797161	1.25445	0.901502	1.10926
NHP2	0.84279	1.18653	0.647247	1.545
RRP1B	0.765528	1.30629	0.605006	1.65288
C1QBP	0.843135	1.18605	0.611805	1.63451
TIGD1	0.701805	1.4249	0.835829	1.19642
LIG3	0.811272	1.23263	0.896703	1.1152
CSDE1	0.70749	1.41345	0.696566	1.43561
ASNS	0.787651	1.2696	0.8565	1.16754
NOP2	0.829716	1.20523	0.779549	1.28279
BRSK1	0.720793	1.38736	0.773426	1.29295
SET	0.883468	1.1319	0.772344	1.29476
VWCE	0.210302	4.75508	0.358595	2.78866
COA7	0.751236	1.33114	0.838855	1.1921
GNL2	0.784137	1.27529	0.884078	1.13112
PRPF19	0.771973	1.29538	0.832003	1.20192
ALAS1	0.740777	1.34993	0.819504	1.22025
ZNF865	0.520679	1.92057	0.829969	1.20486
SCO2	0.698803	1.43102	0.839701	1.1909
POFUT1	0.716304	1.39606	0.8422	1.18737
STAT5B	0.7298	1.37024	0.684034	1.46192
C16orf13	0.770732	1.29747	0.774805	1.29065
PURB	0.707851	1.41273	0.409098	2.4444
C1orf43	0.780537	1.28117	0.80758	1.23827
SHB	0.546557	1.82964	0.735191	1.36019
COX5A	0.803645	1.24433	0.814682	1.22747
FAM216A	0.664812	1.50418	0.512003	1.95311
PSME3	0.763066	1.3105	0.859073	1.16405
EEF1B2	0.855473	1.16894	0.760034	1.31573
SHANK1	0.396643	2.52116	0.598306	1.67139
TGFBR3L	0.129877	7.69957	0.594069	1.6833
IL17RE	0.26202	3.8165	0.649352	1.54
RPS27A	0.75182	1.33011	0.853377	1.17182
C17orf89	0.780808	1.28072	0.634861	1.57515
C10orf2	0.657969	1.51983	0.645477	1.54924
MYLK3	0.265189	3.7709	0.560212	1.78504
NME4	0.571773	1.74895	0.823284	1.21465
GPR162	0.136772	7.31144	0.460678	2.17071
MFAP2	0.239528	4.17487	0.452831	2.20833
SMPDL3B	0.402138	2.48671	0.7089	1.41064
IMP3	0.890737	1.12267	0.757355	1.32038
C2orf70	0.478484	2.08993	0.70772	1.41299
NIPSNAP1	0.680887	1.46867	0.721062	1.38684
EIF4EBP1	0.597518	1.67359	0.702105	1.42429
GNB3	0.0873194	11.4522	0.664559	1.50476
DDB1	0.820473	1.21881	0.825181	1.21186
ANKRD65	0.780259	1.28163	0.746497	1.33959
RPL7L1	0.787924	1.26916	0.835703	1.1966
PMPCA	0.870904	1.14823	0.760372	1.31515
NDUFV3	0.784335	1.27497	0.732421	1.36533
CEP68	0.792947	1.26112	0.782031	1.27872
POLR3A	0.794745	1.25827	0.796042	1.25622
GCLM	0.544762	1.83566	0.857233	1.16654
THNSL1	0.645013	1.55036	0.632141	1.58193
DDX19B	0.690803	1.44759	0.848085	1.17913
KPNA3	0.784785	1.27424	0.508078	1.9682
C1orf109	0.81465	1.22752	0.671159	1.48996
MRPS35	0.763692	1.30943	0.73059	1.36876
SURF6	0.808787	1.23642	0.659332	1.51669
ZNF7	0.876699	1.14064	0.867939	1.15215
RIOK2	0.76258	1.31134	0.800457	1.24929
PAK1IP1	0.723376	1.38241	0.60772	1.6455
TAF13	0.800861	1.24866	0.885541	1.12925
NOP58	0.790131	1.26561	0.8021	1.24673
ADAR	0.887951	1.12619	0.730569	1.3688
PFDN2	0.835044	1.19754	0.772182	1.29503
BAX	0.842661	1.18672	0.863005	1.15874
KXD1	0.856634	1.16736	0.862825	1.15898
ATP6V0E1	0.696729	1.43528	0.461866	2.16513
POLR1E	0.770419	1.298	0.74476	1.34271
RSL1D1	0.797284	1.25426	0.69766	1.43336
ARPC5L	0.872323	1.14636	0.830391	1.20425
ASF1A	0.789619	1.26643	0.700826	1.42689
KIAA2018	0.619156	1.6151	0.754356	1.32563
ZSCAN2	0.652602	1.53233	0.601	1.66389
ZNF35	0.567492	1.76214	0.720468	1.38799
P4HTM	0.742599	1.34662	0.84834	1.17877
PSMB2	0.849858	1.17667	0.850385	1.17594
NAV2	0.599911	1.66692	0.537417	1.86075
RBPJ	0.899064	1.11227	0.863369	1.15825
NUP88	0.832043	1.20186	0.912388	1.09602
PRMT5	0.770751	1.29744	0.727318	1.37491
ZBTB8OS	0.689565	1.45019	0.875967	1.1416
SOD2	0.82001	1.2195	0.741446	1.34872
TSR1	0.902581	1.10793	0.788864	1.26765
MRPL12	0.738057	1.35491	0.654608	1.52763
DENR	0.848046	1.17918	0.501053	1.9958
CHERP	0.820108	1.21935	0.794803	1.25817
EIF2AK1	0.841549	1.18828	0.865432	1.15549
MYPOP	0.663656	1.50681	0.82053	1.21872
TSPAN17	0.673506	1.48477	0.899258	1.11203
FBXL20	0.713789	1.40098	0.820178	1.21925
CSNK1D	0.904118	1.10605	0.922671	1.08381
TBR1	0.0742334	13.471	0.217778	4.59183
HSPB1	0.583215	1.71463	0.80661	1.23976
SARM1	0.687414	1.45473	0.882365	1.13332
SLC50A1	0.719593	1.38967	0.62282	1.6056
CEP41	0.780641	1.281	0.837604	1.19388
C20orf27	0.706408	1.41561	0.505473	1.97835
LRP5	0.653701	1.52975	0.78243	1.27807
PSMB6	0.776026	1.28862	0.781836	1.27904
EIF1AX	0.81762	1.22306	0.7656	1.30616
NLRP1	0.538004	1.85872	0.429121	2.33035
MYBBP1A	0.713941	1.40068	0.642181	1.55719
ST3GAL1	0.753595	1.32697	0.888009	1.12611
ZMIZ2	0.770009	1.29869	0.762508	1.31146
RNF41	0.810949	1.23312	0.918719	1.08847
HAX1	0.823902	1.21374	0.851698	1.17413
CNBP	0.822146	1.21633	0.818222	1.22216
YIPF2	0.778556	1.28443	0.879949	1.13643
MRPL19	0.840496	1.18977	0.876181	1.14132
SRSF1	0.855577	1.1688	0.919844	1.08714
PSMA4	0.823594	1.21419	0.794922	1.25799
MRPS16	0.880958	1.13513	0.936834	1.06743
DHX30	0.831524	1.20261	0.865452	1.15547
ZNF8	0.568375	1.7594	0.796351	1.25573
DAGLB	0.561277	1.78165	0.863855	1.1576
TMEM138	0.675384	1.48064	0.84546	1.18279
MRPL30	0.85843	1.16492	0.828169	1.20748
PRPSAP1	0.80218	1.2466	0.76573	1.30594
COA4	0.762151	1.31208	0.68719	1.4552
PPIL1	0.724275	1.38069	0.763227	1.31023
BFAR	0.735084	1.36039	0.837111	1.19458
PGAM1	0.807502	1.23839	0.344049	2.90656
BUB1B	0.753139	1.32778	0.819721	1.21993
DNAJA2	0.821045	1.21796	0.738814	1.35352
MCTS2P	0.641993	1.55765	0.706147	1.41614
NIPAL3	0.907434	1.10201	0.785346	1.27332
TMA16	0.810008	1.23456	0.700802	1.42694
UBE2D4	0.720131	1.38864	0.844622	1.18396
NEMF	0.725303	1.37873	0.902931	1.1075
TIMM50	0.876669	1.14068	0.625863	1.59779
DHX16	0.878603	1.13817	0.92704	1.0787
LRRC41	0.844224	1.18452	0.898611	1.11283
CTR9	0.809038	1.23604	0.806109	1.24053
ZNF606	0.772744	1.29409	0.833058	1.2004
TIMM44	0.785874	1.27247	0.702113	1.42427
POLR3H	0.533661	1.87385	0.728735	1.37224
ZNRD1	0.678093	1.47472	0.48682	2.05415
ALKBH2	0.760322	1.31523	0.620527	1.61153
RUFY1	0.806652	1.23969	0.609118	1.64172
SMU1	0.8177	1.22294	0.892032	1.12104
RBM12	0.858384	1.16498	0.893589	1.11908
TIPIN	0.768154	1.30182	0.89347	1.11923
PPARGC1B	0.73068	1.36859	0.423912	2.35898
KRI1	0.762176	1.31203	0.778441	1.28462
EPB41	0.780633	1.28101	0.564615	1.77112
FARSB	0.802383	1.24629	0.652175	1.53333
MRPL37	0.849995	1.17648	0.678923	1.47292
PPP6R3	0.751764	1.3302	0.687065	1.45547
IREB2	0.816476	1.22478	0.657411	1.52112
SNX14	0.735364	1.35987	0.785118	1.27369
PWP2	0.763593	1.3096	0.720872	1.38721
IFRD2	0.831236	1.20303	0.653505	1.53021
SRP72	0.833698	1.19948	0.89107	1.12225
MTA1	0.78101	1.28039	0.85005	1.1764
KPNA6	0.842854	1.18644	0.879817	1.1366
NTHL1	0.836027	1.19613	0.572272	1.74742
CAMK1	0.450587	2.21933	0.731489	1.36707
TUFM	0.931339	1.07372	0.789839	1.26608
RPS26	0.864865	1.15625	0.76336	1.31
SPOP	0.853285	1.17194	0.847729	1.17962
NFE2L3	0.427733	2.33791	0.472101	2.11819
SAPCD2	0.646303	1.54726	0.844054	1.18476
RRS1	0.692174	1.44472	0.619587	1.61398
POLR1A	0.728397	1.37288	0.800434	1.24932
PSPH	0.762711	1.31111	0.749167	1.33482
RDH11	0.887482	1.12678	0.913519	1.09467
SYMPK	0.814447	1.22783	0.803707	1.24424
MLF2	0.882554	1.13308	0.540826	1.84902
LIX1L	0.626868	1.59523	0.636746	1.57048
ATP1A3	0.718937	1.39094	0.546162	1.83096
ZNF813	0.307709	3.24982	0.638046	1.56729
GCSHP3	0.551332	1.81379	0.734411	1.36163
LETM1	0.776915	1.28714	0.78782	1.26933
TRAP1	0.777222	1.28663	0.667271	1.49864
CLNS1A	0.804729	1.24265	0.734251	1.36193
MTHFD1	0.798452	1.25242	0.93455	1.07003
SLC35B1	0.799782	1.25034	0.884023	1.13119
ZFAND5	0.810467	1.23386	0.937492	1.06668
SACM1L	0.840944	1.18914	0.763252	1.31018
PDE12	0.820231	1.21917	0.674913	1.48167
RSL24D1	0.863951	1.15747	0.73478	1.36095
CPSF3	0.824373	1.21304	0.831811	1.2022
CYP51A1	0.81558	1.22612	0.808765	1.23645
TCOF1	0.790724	1.26466	0.848925	1.17796
ABCE1	0.829225	1.20594	0.704033	1.42039
MRPS36	0.832679	1.20094	0.787575	1.26972
MRPS34	0.771977	1.29538	0.762925	1.31074
SNHG15	0.668317	1.4963	0.663411	1.50736
SLC17A6	0.482883	2.0709	0.630375	1.58636
PLK3	0.703839	1.42078	0.537163	1.86163
PSMD11	0.813507	1.22925	0.921563	1.08511
FABP5	0.550018	1.81812	0.489998	2.04082
NDUFAF6	0.813758	1.22887	0.829653	1.20532
NDUFAB1	0.883713	1.13159	0.754602	1.3252
DDX56	0.827744	1.2081	0.840708	1.18947
RNF44	0.713178	1.40217	0.69099	1.4472
CD164	0.845176	1.18319	0.472869	2.11475
DNAJC12	0.5329	1.87652	0.453838	2.20343
TIMM8B	0.683772	1.46248	0.574289	1.74128
ADM2	0.508242	1.96757	0.654841	1.52709
ADCY9	0.846844	1.18085	0.736321	1.3581
ZNF444	0.630386	1.58633	0.833119	1.20031
SLC25A38	0.876822	1.14048	0.88321	1.13223
C11orf54	0.677966	1.475	0.651601	1.53468
SMEK2	0.829936	1.20491	0.68512	1.4596
GPR62	0.318425	3.14046	0.490879	2.03716
SERBP1	0.873492	1.14483	0.86658	1.15396
ZBTB12	0.639833	1.56291	0.66514	1.50344
POLR2B	0.866158	1.15452	0.900394	1.11062
ZP3	0.729588	1.37064	0.597226	1.67441
VPS72	0.772844	1.29392	0.784253	1.2751
TSPYL4	0.885384	1.12945	0.884107	1.13109
PAIP2	0.873076	1.14538	0.806357	1.24015
AP5M1	0.834152	1.19882	0.868472	1.15145
SRP68	0.882744	1.13283	0.819191	1.22072
NF2	0.711215	1.40605	0.909156	1.09992
PTRH2	0.794839	1.25812	0.787895	1.2692
GRINA	0.670213	1.49206	0.62238	1.60674
CECR5	0.776631	1.28761	0.76171	1.31283
TMEM216	0.543738	1.83912	0.699362	1.42988
TMC4	0.243853	4.10083	0.650563	1.53713
ATP5B	0.848583	1.17844	0.759325	1.31696
SNF8	0.806809	1.23945	0.822981	1.21509
UTP15	0.74555	1.34129	0.569488	1.75596
RNF157	0.842469	1.18699	0.815681	1.22597
TNFRSF1A	0.618913	1.61574	0.653724	1.5297
PCNP	0.861572	1.16067	0.927547	1.07811
PAFAH1B2	0.863276	1.15838	0.719767	1.38934
CDC73	0.864295	1.15701	0.802961	1.24539
DDX50	0.849682	1.17691	0.847762	1.17958
SF3A1	0.831338	1.20288	0.844249	1.18448
NOL6	0.856266	1.16786	0.326688	3.06103
PAFAH2	0.672063	1.48796	0.773461	1.29289
LINC00665	0.675752	1.47983	0.716093	1.39647
DNAJC10	0.864177	1.15717	0.872386	1.14628
CACYBP	0.886033	1.12863	0.866217	1.15445
SDHD	0.823257	1.21469	0.59395	1.68364
VPRBP	0.823547	1.21426	0.731007	1.36798
TERF2IP	0.841161	1.18883	0.726088	1.37724
ZUFSP	0.791042	1.26416	0.603157	1.65794
ETV6	0.774485	1.29118	0.668077	1.49683
MMACHC	0.741219	1.34913	0.535193	1.86848
WRB	0.889717	1.12395	0.492687	2.02969
ZDHHC9	0.587081	1.70334	0.793449	1.26032
ZNF250	0.765666	1.30605	0.809935	1.23467
PHB	0.882059	1.13371	0.671035	1.49023
GDF11	0.582696	1.71616	0.403807	2.47643
TRAPPC2L	0.746019	1.34045	0.680801	1.46886
POLR2K	0.850708	1.17549	0.711974	1.40454
STRAP	0.791495	1.26343	0.781311	1.2799
PTCD3	0.814681	1.22747	0.791538	1.26336
FKBP7	0.683909	1.46218	0.712663	1.40319
NR1H2	0.780657	1.28097	0.852506	1.17301
POP1	0.77382	1.29229	0.80369	1.24426
GART	0.878467	1.13835	0.841952	1.18772
ITSN1	0.792054	1.26254	0.774539	1.29109
BTF3	0.888992	1.12487	0.830404	1.20423
ZFP69B	0.722195	1.38467	0.682562	1.46507
RRP9	0.844961	1.18349	0.608415	1.64362
KPNA5	0.683562	1.46292	0.65525	1.52614
NOL7	0.815858	1.2257	0.645352	1.54954
NAT10	0.81402	1.22847	0.746357	1.33984
GLB1L2	0.801296	1.24798	0.882521	1.13312
SURF2	0.782506	1.27795	0.765296	1.30668
SPRYD4	0.81115	1.23282	0.874854	1.14305
MYT1	0.799547	1.25071	0.785863	1.27249
TTC33	0.811663	1.23204	0.818545	1.22168
TXNL1	0.800424	1.24934	0.783967	1.27556
AKAP8L	0.898329	1.11318	0.740425	1.35058
TTC37	0.828704	1.2067	0.787083	1.27051
ZNF561	0.798611	1.25217	0.831499	1.20265
C17orf80	0.936521	1.06778	0.748175	1.33659
ZNF805	0.80658	1.2398	0.625504	1.59871
TATDN1	0.737778	1.35542	0.778282	1.28488
GPHN	0.750306	1.33279	0.724985	1.37934
STXBP4	0.762625	1.31126	0.742432	1.34692
ATP6V1A	0.906719	1.10288	0.754075	1.32613
RASA1	0.821042	1.21796	0.645366	1.54951
ARHGAP35	0.793782	1.25979	0.732856	1.36452
YTHDF1	0.768025	1.30204	0.810373	1.234
MEMO1	0.750503	1.33244	0.893405	1.11931
LOC100379224	0.52104	1.91924	0.533181	1.87554
AATK	0.543989	1.83827	0.417234	2.39674
NOL4L	0.731403	1.36724	0.696696	1.43535
PHLDA2	0.388654	2.57299	0.553063	1.80811
POLR3E	0.85672	1.16724	0.571287	1.75044
UNC13B	0.756695	1.32154	0.632634	1.58069
PUM2	0.907925	1.10141	0.857717	1.16589
ZFP91	0.90379	1.10645	0.888516	1.12547
ZPR1	0.838567	1.19251	0.717835	1.39308
MATR3	0.886723	1.12775	0.875098	1.14273
POLR2H	0.814046	1.22843	0.592758	1.68703
SUPV3L1	0.826911	1.20932	0.691537	1.44605
LOC90784	0.653133	1.53108	0.557918	1.79238
ZNF566	0.732682	1.36485	0.734917	1.3607
ZNF114	0.648973	1.5409	0.808288	1.23718
FRAT2	0.609462	1.64079	0.742819	1.34622
NAA50	0.917627	1.08977	0.760342	1.3152
STK17A	0.776198	1.28833	0.849215	1.17756
ABCA2	0.745538	1.34131	0.811987	1.23155
C14orf37	0.479445	2.08575	0.540032	1.85174
ABCF3	0.885179	1.12972	0.820733	1.21842
DDX5	0.843964	1.18489	0.951387	1.0511
NSUN6	0.783577	1.2762	0.759734	1.31625
UBE2G2	0.901051	1.10981	0.82552	1.21136
SLIRP	0.795089	1.25772	0.78279	1.27748
KIAA0391	0.847216	1.18034	0.781476	1.27963
TADA3	0.868443	1.15149	0.862955	1.15881
PIGM	0.82885	1.20649	0.787314	1.27014
BOLA3	0.721739	1.38554	0.599461	1.66816
DDX54	0.802084	1.24675	0.785832	1.27254
ISOC2	0.797969	1.25318	0.53851	1.85698
BCL7A	0.795017	1.25783	0.547147	1.82766
KPNA2	0.850836	1.17531	0.91361	1.09456
POU2F1	0.719833	1.38921	0.741967	1.34777
SHANK3	0.670105	1.4923	0.768437	1.30134
TCEB3	0.786929	1.27076	0.874618	1.14336
AIMP2	0.844216	1.18453	0.686817	1.45599
GLTP	0.60613	1.64981	0.837486	1.19405
SRSF9	0.885764	1.12897	0.890253	1.12328
NME7	0.714102	1.40036	0.630534	1.58596
ARMC6	0.871671	1.14722	0.741216	1.34913
PRMT1	0.825312	1.21166	0.66569	1.5022
RABEPK	0.764395	1.30822	0.731606	1.36686
AHSA1	0.803293	1.24488	0.838985	1.19192
LIMK2	0.811989	1.23154	0.907099	1.10242
BRIX1	0.893988	1.11858	0.821954	1.21661
TXNL4A	0.894242	1.11827	0.825725	1.21106
RGS11	0.0375776	26.6116	0.174866	5.71866
GAMT	0.813281	1.22959	0.786251	1.27186
DLL3	0.591686	1.69009	0.727916	1.37379
MRPL3	0.890043	1.12354	0.819943	1.2196
UBE2D3	0.853496	1.17165	0.891898	1.1212
ZBED3	0.563973	1.77313	0.755711	1.32326
DUSP2	0.700279	1.428	0.593172	1.68585
SFPQ	0.865509	1.15539	0.917283	1.09018
HNRNPC	0.882278	1.13343	0.88848	1.12552
GPR173	0.761334	1.31348	0.880963	1.13512
SYN1	0.778829	1.28398	0.849432	1.17726
NOL8	0.889349	1.12442	0.739156	1.35289
RNF115	0.848112	1.17909	0.835146	1.19739
HSBP1	0.884046	1.13116	0.900958	1.10993
RNF6	0.828819	1.20654	0.396229	2.52379
TOR1B	0.899064	1.11227	0.430964	2.32038
NARS2	0.853309	1.17191	0.670332	1.4918
FAM229B	0.775042	1.29025	0.708581	1.41127
UQCC1	0.738797	1.35355	0.703253	1.42196
MRPL44	0.8015	1.24766	0.851224	1.17478
PSEN2	0.459846	2.17464	0.502718	1.98919
PARP2	0.89545	1.11676	0.913402	1.09481
SUMO3	0.807745	1.23801	0.915102	1.09277
PHF20	0.904803	1.10521	0.827148	1.20897
HSPBP1	0.830736	1.20375	0.765468	1.30639
ZNF544	0.881578	1.13433	0.941258	1.06241
NECAP1	0.826786	1.2095	0.749747	1.33378
EIF3B	0.887777	1.12641	0.79464	1.25843
FBRS	0.71014	1.40817	0.904605	1.10545
PEX13	0.806575	1.23981	0.881045	1.13502
BAG2	0.799926	1.25012	0.436037	2.29338
CCDC121	0.601569	1.66232	0.791888	1.2628
SAMD4B	0.779794	1.28239	0.45229	2.21097
TRIM25	0.899105	1.11222	0.889693	1.12398
CALY	0.105249	9.50129	0.166471	6.00706
ATAD3A	0.777664	1.2859	0.801827	1.24715
NPFF	0.641041	1.55996	0.629006	1.58981
UBE2L3	0.842792	1.18653	0.864739	1.15642
UBAP2	0.847787	1.17954	0.670399	1.49165
SLC25A44	0.83334	1.19999	0.863885	1.15756
PRMT7	0.838856	1.1921	0.8909	1.12246
RPL38	0.85938	1.16363	0.836975	1.19478
GEMIN2	0.827282	1.20878	0.864115	1.15725
FAHD1	0.827359	1.20867	0.682761	1.46464
MRPS18C	0.871308	1.1477	0.866384	1.15422
POP7	0.888651	1.1253	0.80244	1.2462
LRP1	0.413746	2.41694	0.753114	1.32782
SPIN3	0.712119	1.40426	0.772455	1.29457
SLC2A6	0.762609	1.31129	0.820273	1.21911
INA	0.899142	1.11217	0.737472	1.35598
STIP1	0.791173	1.26395	0.730232	1.36943
ZNHIT6	0.878192	1.1387	0.769649	1.29929
AIFM1	0.890887	1.12248	0.896255	1.11575
CCDC110	0.729176	1.37141	0.637641	1.56828
SF3B3	0.835211	1.1973	0.884017	1.1312
TBC1D4	0.724262	1.38072	0.590907	1.69231
UAP1L1	0.627764	1.59296	0.635763	1.57291
VGF	0.595802	1.67841	0.785011	1.27387
KARS	0.899135	1.11218	0.853488	1.17166
TRMT10C	0.857007	1.16685	0.831995	1.20193
PPTC7	0.802506	1.2461	0.49662	2.01361
CHAMP1	0.905789	1.10401	0.829648	1.20533
POLR2D	0.837084	1.19462	0.941591	1.06203
BYSL	0.889899	1.12372	0.682267	1.4657
TCP10L	0.407313	2.45512	0.550175	1.8176
BANP	0.814055	1.22842	0.871405	1.14757
GUCY1A3	0.832065	1.20183	0.755998	1.32276
GEMIN5	0.854716	1.16998	0.730357	1.36919
FBLL1	0.808237	1.23726	0.812343	1.23101
KIAA1324L	0.864252	1.15707	0.890195	1.12335
PRPF31	0.843077	1.18613	0.838632	1.19242
NDC1	0.81016	1.23432	0.857849	1.16571
GOT2	0.798316	1.25264	0.805866	1.2409
HS3ST5	0.782805	1.27746	0.818079	1.22238
CDV3	0.778318	1.28482	0.927487	1.07818
ATP5I	0.89032	1.12319	0.711223	1.40603
EXOSC2	0.877452	1.13966	0.707766	1.4129
KCTD21	0.666812	1.49967	0.693654	1.44164
BROX	0.892724	1.12017	0.573801	1.74276
PLEKHA3	0.777001	1.287	0.686204	1.45729
IWS1	0.913303	1.09493	0.898457	1.11302
ZNRF3	0.828285	1.20731	0.74809	1.33674
EAF1	0.899907	1.11123	0.74714	1.33844
SNRNP40	0.874147	1.14397	0.901802	1.10889
SNX27	0.819883	1.21969	0.765386	1.30653
POLR1C	0.791412	1.26356	0.744082	1.34394
CDK8	0.759171	1.31723	0.848056	1.17917
LIPE	0.698662	1.43131	0.795867	1.25649
GNB1L	0.801509	1.24765	0.779605	1.2827
R3HDM2	0.854238	1.17063	0.675879	1.47956
MFN2	0.889904	1.12372	0.889884	1.12374
C11orf57	0.860746	1.16178	0.897953	1.11364
DUSP7	0.787637	1.26962	0.82128	1.21761
UMPS	0.915253	1.09259	0.853318	1.1719
LOC100129034	0.699412	1.42977	0.820363	1.21897
MTPAP	0.897864	1.11375	0.885	1.12994
TRIM14	0.777025	1.28696	0.59669	1.67591
FBRSL1	0.683004	1.46412	0.903344	1.107
TOMM7	0.848796	1.17814	0.780052	1.28197
AK1	0.84399	1.18485	0.859564	1.16338
GGPS1	0.897389	1.11434	0.696414	1.43593
TYW1	0.887136	1.12722	0.655086	1.52652
ZNF605	0.851017	1.17506	0.805208	1.24192
YWHAQ	0.922903	1.08354	0.930294	1.07493
KBTBD6	0.919439	1.08762	0.832541	1.20114
ELAVL1	0.849448	1.17724	0.874656	1.14331
FAM220A	0.75865	1.31813	0.850298	1.17606
NEK3	0.542974	1.84171	0.748061	1.33679
ATP5J	0.913103	1.09517	0.822295	1.21611
VPS45	0.930666	1.0745	0.916819	1.09073
ARHGAP23	0.869348	1.15029	0.892629	1.12029
ZNF793	0.858907	1.16427	0.850616	1.17562
ZFP14	0.81392	1.22862	0.852769	1.17265
SRFBP1	0.808485	1.23688	0.615572	1.62451
RIOK1	0.900186	1.11088	0.870036	1.14938
HNRNPH3	0.827687	1.20819	0.89192	1.12118
NAAA	0.546832	1.82871	0.360264	2.77575
ERH	0.930649	1.07452	0.893637	1.11902
NDUFS1	0.933826	1.07086	0.857565	1.16609
RNF214	0.868002	1.15207	0.741253	1.34907
PEBP1	0.951763	1.05068	0.711232	1.40601
MAX	0.856145	1.16803	0.795335	1.25733
KIF20A	0.803633	1.24435	0.930456	1.07474
TSNAX	0.916556	1.09104	0.593015	1.6863
HSD17B6	0.772842	1.29393	0.659537	1.51622
RUVBL2	0.898622	1.11281	0.844059	1.18475
NLGN2	0.767338	1.30321	0.734535	1.36141
ANKRD13A	0.778979	1.28373	0.891021	1.12231
CIZ1	0.854863	1.16978	0.874697	1.14325
DTD1	0.658693	1.51816	0.601627	1.66216
WIZ	0.666194	1.50107	0.926143	1.07975
ATOH7	0.575357	1.73805	0.448998	2.22718
RPUSD1	0.781695	1.27927	0.804936	1.24234
PODN	0.330385	3.02677	0.6202	1.61238
HSD17B10	0.887589	1.12665	0.859363	1.16365
SDHB	0.917121	1.09037	0.720723	1.3875
ZNF362	0.839313	1.19145	0.685957	1.45782
CACNA1A	0.711025	1.40642	0.743217	1.3455
